# Supplementary material for: Acclimation to high and low diurnal light is flexible in Chlamydomonas reinhardtii
Source: Proc Natl Acad Sci U S A. 2026 Jan 2;123(1):e2523996123. doi: 10.1073/pnas.2523996123 (PMC12773772; doi:10.1073/pnas.2523996123)
Supplement: Supplementary file 2 — Dataset S01 (XLSX) [file pnas.2523996123.sd01.xlsx]

## Sheet: Legend
Dataset S1. Sample metadata for the transcriptome and proteome; related to Dataset S2.
This dataset contains metadata for the 106 samples that were analyzed by RNA-Seq and the 60 samples that were analyzed by TMT proteomics. It includes each sample's acclimation light intensity, experiment light intensity, timepoint, and replicate number. Additional details are provided in Materials and Methods and the SI Appendix. Descriptions of the columns in the attched tab are as follows:
DatasetS1_SampleMetadata
Column Heading	Description
mRNA_ColumnHeader	Column header for the corresponding RNA-Seq sample in Dataset S2. "NA" values indicate samples that were contaminated by the facility and excluded from the analysis.
protein_ColumnHeader	Column header for the corresponding TMT proteomics sample in Dataset S2. "NA" values indicate that no such sample was taken for the given timepoint.
Population	Whether the sample came from a LL-acclimated population transitioned to diurnal HL (LL to HL) or a HL-acclimated population transitioned to diurnal LL (HL to LL).
AcclimationDiurnalLightIntensity	The intensity of diurnal light in µmol photons m–2 s–1 used during acclimation.
ExperimentDiurnalLightIntensity	The intensity of diurnal light in µmol photons m–2 s–1 used during the experiment.
ExperimentDay	Which day of the transition the sample was taken during (first day or second day).
TimeCode	R-friendly character code for the sample timepoint ("p" = "+"; "m" = "–").
TimeH	Sample timepoint in hours relative to the start of the experiment.
ReplicateNumber	The experimental replicate of the corresponding sample (1, 2, or 3).

## Sheet: DatasetS1_SampleMetadata
mRNA_ColumnHeader	protein_ColumnHeader	Population	AcclimationDiurnalLightIntensity	ExperimentDiurnalLightIntensity	ExperimentDay	TimeCode	TimeH	ReplicateNumber
mRNA_LtoH_p00.5_1_A	NA	LL to HL	50	1000	first day	p00.5_1	12.5	1
mRNA_LtoH_p00.5_1_B	NA	LL to HL	50	1000	first day	p00.5_1	12.5	2
mRNA_LtoH_p01_1_A	NA	LL to HL	50	1000	first day	p01_1	13	1
mRNA_LtoH_p01_1_B	NA	LL to HL	50	1000	first day	p01_1	13	2
mRNA_LtoH_p01_1_C	NA	LL to HL	50	1000	first day	p01_1	13	3
mRNA_LtoH_p02_1_A	protein_LtoH_p02_1_A	LL to HL	50	1000	first day	p02_1	14	1
mRNA_LtoH_p02_1_B	protein_LtoH_p02_1_B	LL to HL	50	1000	first day	p02_1	14	2
mRNA_LtoH_p02_1_C	protein_LtoH_p02_1_C	LL to HL	50	1000	first day	p02_1	14	3
mRNA_LtoH_p04_1_A	NA	LL to HL	50	1000	first day	p04_1	16	1
mRNA_LtoH_p04_1_B	NA	LL to HL	50	1000	first day	p04_1	16	2
mRNA_LtoH_p04_1_C	NA	LL to HL	50	1000	first day	p04_1	16	3
mRNA_LtoH_p06_1_A	protein_LtoH_p06_1_A	LL to HL	50	1000	first day	p06_1	18	1
mRNA_LtoH_p06_1_B	protein_LtoH_p06_1_B	LL to HL	50	1000	first day	p06_1	18	2
mRNA_LtoH_p06_1_C	protein_LtoH_p06_1_C	LL to HL	50	1000	first day	p06_1	18	3
NA	protein_LtoH_p08_1_A	LL to HL	50	1000	first day	p08_1	20	1
mRNA_LtoH_p08_1_B	protein_LtoH_p08_1_B	LL to HL	50	1000	first day	p08_1	20	2
mRNA_LtoH_p08_1_C	protein_LtoH_p08_1_C	LL to HL	50	1000	first day	p08_1	20	3
mRNA_LtoH_p10_1_A	protein_LtoH_p10_1_A	LL to HL	50	1000	first day	p10_1	22	1
mRNA_LtoH_p10_1_B	protein_LtoH_p10_1_B	LL to HL	50	1000	first day	p10_1	22	2
mRNA_LtoH_p10_1_C	protein_LtoH_p10_1_C	LL to HL	50	1000	first day	p10_1	22	3
mRNA_LtoH_p12_1_A	NA	LL to HL	50	1000	first day	p12_1	24	1
mRNA_LtoH_p12_1_B	NA	LL to HL	50	1000	first day	p12_1	24	2
mRNA_LtoH_p12_1_C	NA	LL to HL	50	1000	first day	p12_1	24	3
mRNA_LtoH_m10_1_A	protein_LtoH_m10_1_A	LL to HL	50	1000	first day	m10_1	26	1
mRNA_LtoH_m10_1_B	protein_LtoH_m10_1_B	LL to HL	50	1000	first day	m10_1	26	2
mRNA_LtoH_m10_1_C	protein_LtoH_m10_1_C	LL to HL	50	1000	first day	m10_1	26	3
mRNA_LtoH_m02_2_A	protein_LtoH_m02_2_A	LL to HL	50	1000	second day	m02_2	34	1
mRNA_LtoH_m02_2_B	protein_LtoH_m02_2_B	LL to HL	50	1000	second day	m02_2	34	2
mRNA_LtoH_m02_2_C	protein_LtoH_m02_2_C	LL to HL	50	1000	second day	m02_2	34	3
mRNA_LtoH_p00.5_2_A	NA	LL to HL	50	1000	second day	p00.5_2	36.5	1
mRNA_LtoH_p00.5_2_B	NA	LL to HL	50	1000	second day	p00.5_2	36.5	2
mRNA_LtoH_p00.5_2_C	NA	LL to HL	50	1000	second day	p00.5_2	36.5	3
mRNA_LtoH_p01_2_A	NA	LL to HL	50	1000	second day	p01_2	37	1
mRNA_LtoH_p01_2_B	NA	LL to HL	50	1000	second day	p01_2	37	2
mRNA_LtoH_p01_2_C	NA	LL to HL	50	1000	second day	p01_2	37	3
mRNA_LtoH_p02_2_A	protein_LtoH_p02_2_A	LL to HL	50	1000	second day	p02_2	38	1
mRNA_LtoH_p02_2_B	protein_LtoH_p02_2_B	LL to HL	50	1000	second day	p02_2	38	2
mRNA_LtoH_p02_2_C	protein_LtoH_p02_2_C	LL to HL	50	1000	second day	p02_2	38	3
mRNA_LtoH_p04_2_A	NA	LL to HL	50	1000	second day	p04_2	40	1
mRNA_LtoH_p04_2_B	NA	LL to HL	50	1000	second day	p04_2	40	2
mRNA_LtoH_p04_2_C	NA	LL to HL	50	1000	second day	p04_2	40	3
mRNA_LtoH_p06_2_A	protein_LtoH_p06_2_A	LL to HL	50	1000	second day	p06_2	42	1
mRNA_LtoH_p06_2_B	protein_LtoH_p06_2_B	LL to HL	50	1000	second day	p06_2	42	2
mRNA_LtoH_p06_2_C	protein_LtoH_p06_2_C	LL to HL	50	1000	second day	p06_2	42	3
mRNA_LtoH_p08_2_A	NA	LL to HL	50	1000	second day	p08_2	44	1
mRNA_LtoH_p08_2_B	NA	LL to HL	50	1000	second day	p08_2	44	2
mRNA_LtoH_p08_2_C	NA	LL to HL	50	1000	second day	p08_2	44	3
mRNA_LtoH_p10_2_A	protein_LtoH_p10_2_A	LL to HL	50	1000	second day	p10_2	46	1
mRNA_LtoH_p10_2_B	protein_LtoH_p10_2_B	LL to HL	50	1000	second day	p10_2	46	2
mRNA_LtoH_p10_2_C	protein_LtoH_p10_2_C	LL to HL	50	1000	second day	p10_2	46	3
mRNA_LtoH_p12_2_B	NA	LL to HL	50	1000	second day	p12_2	48	2
mRNA_LtoH_p12_2_C	NA	LL to HL	50	1000	second day	p12_2	48	3
mRNA_LtoH_m10_2_A	protein_LtoH_m10_2_A	LL to HL	50	1000	second day	m10_2	50	1
mRNA_LtoH_m10_2_B	protein_LtoH_m10_2_B	LL to HL	50	1000	second day	m10_2	50	2
mRNA_LtoH_m10_2_C	protein_LtoH_m10_2_C	LL to HL	50	1000	second day	m10_2	50	3
mRNA_HtoL_p00.5_1_A	NA	HL to LL	1000	50	first day	p00.5_1	12.5	1
mRNA_HtoL_p00.5_1_B	NA	HL to LL	1000	50	first day	p00.5_1	12.5	2
mRNA_HtoL_p00.5_1_C	NA	HL to LL	1000	50	first day	p00.5_1	12.5	3
mRNA_HtoL_p01_1_B	NA	HL to LL	1000	50	first day	p01_1	13	2
mRNA_HtoL_p01_1_C	NA	HL to LL	1000	50	first day	p01_1	13	3
NA	protein_HtoL_p02_1_A	HL to LL	1000	50	first day	p02_1	14	1
mRNA_HtoL_p02_1_B	protein_HtoL_p02_1_B	HL to LL	1000	50	first day	p02_1	14	2
mRNA_HtoL_p02_1_C	protein_HtoL_p02_1_C	HL to LL	1000	50	first day	p02_1	14	3
mRNA_HtoL_p04_1_B	NA	HL to LL	1000	50	first day	p04_1	16	2
mRNA_HtoL_p04_1_C	NA	HL to LL	1000	50	first day	p04_1	16	3
mRNA_HtoL_p06_1_A	protein_HtoL_p06_1_A	HL to LL	1000	50	first day	p06_1	18	1
mRNA_HtoL_p06_1_B	protein_HtoL_p06_1_B	HL to LL	1000	50	first day	p06_1	18	2
mRNA_HtoL_p06_1_C	protein_HtoL_p06_1_C	HL to LL	1000	50	first day	p06_1	18	3
mRNA_HtoL_p08_1_A	protein_HtoL_p08_1_A	HL to LL	1000	50	first day	p08_1	20	1
mRNA_HtoL_p08_1_B	protein_HtoL_p08_1_B	HL to LL	1000	50	first day	p08_1	20	2
mRNA_HtoL_p08_1_C	protein_HtoL_p08_1_C	HL to LL	1000	50	first day	p08_1	20	3
mRNA_HtoL_p10_1_A	protein_HtoL_p10_1_A	HL to LL	1000	50	first day	p10_1	22	1
mRNA_HtoL_p10_1_B	protein_HtoL_p10_1_B	HL to LL	1000	50	first day	p10_1	22	2
mRNA_HtoL_p10_1_C	protein_HtoL_p10_1_C	HL to LL	1000	50	first day	p10_1	22	3
mRNA_HtoL_p12_1_A	NA	HL to LL	1000	50	first day	p12_1	24	1
mRNA_HtoL_p12_1_B	NA	HL to LL	1000	50	first day	p12_1	24	2
mRNA_HtoL_p12_1_C	NA	HL to LL	1000	50	first day	p12_1	24	3
mRNA_HtoL_m10_1_A	protein_HtoL_m10_1_A	HL to LL	1000	50	first day	m10_1	26	1
mRNA_HtoL_m10_1_B	protein_HtoL_m10_1_B	HL to LL	1000	50	first day	m10_1	26	2
mRNA_HtoL_m10_1_C	protein_HtoL_m10_1_C	HL to LL	1000	50	first day	m10_1	26	3
mRNA_HtoL_m02_2_A	protein_HtoL_m02_2_A	HL to LL	1000	50	second day	m02_2	34	1
mRNA_HtoL_m02_2_B	protein_HtoL_m02_2_B	HL to LL	1000	50	second day	m02_2	34	2
mRNA_HtoL_m02_2_C	protein_HtoL_m02_2_C	HL to LL	1000	50	second day	m02_2	34	3
mRNA_HtoL_p00.5_2_A	NA	HL to LL	1000	50	second day	p00.5_2	36.5	1
mRNA_HtoL_p00.5_2_B	NA	HL to LL	1000	50	second day	p00.5_2	36.5	2
mRNA_HtoL_p01_2_A	NA	HL to LL	1000	50	second day	p01_2	37	1
mRNA_HtoL_p01_2_B	NA	HL to LL	1000	50	second day	p01_2	37	2
mRNA_HtoL_p01_2_C	NA	HL to LL	1000	50	second day	p01_2	37	3
mRNA_HtoL_p02_2_A	protein_HtoL_p02_2_A	HL to LL	1000	50	second day	p02_2	38	1
mRNA_HtoL_p02_2_B	protein_HtoL_p02_2_B	HL to LL	1000	50	second day	p02_2	38	2
mRNA_HtoL_p02_2_C	protein_HtoL_p02_2_C	HL to LL	1000	50	second day	p02_2	38	3
mRNA_HtoL_p04_2_A	NA	HL to LL	1000	50	second day	p04_2	40	1
mRNA_HtoL_p04_2_B	NA	HL to LL	1000	50	second day	p04_2	40	2
mRNA_HtoL_p04_2_C	NA	HL to LL	1000	50	second day	p04_2	40	3
mRNA_HtoL_p06_2_A	protein_HtoL_p06_2_A	HL to LL	1000	50	second day	p06_2	42	1
mRNA_HtoL_p06_2_B	protein_HtoL_p06_2_B	HL to LL	1000	50	second day	p06_2	42	2
NA	protein_HtoL_p06_2_C	HL to LL	1000	50	second day	p06_2	42	3
mRNA_HtoL_p08_2_A	NA	HL to LL	1000	50	second day	p08_2	44	1
mRNA_HtoL_p08_2_B	NA	HL to LL	1000	50	second day	p08_2	44	2
mRNA_HtoL_p08_2_C	NA	HL to LL	1000	50	second day	p08_2	44	3
mRNA_HtoL_p10_2_A	protein_HtoL_p10_2_A	HL to LL	1000	50	second day	p10_2	46	1
mRNA_HtoL_p10_2_B	protein_HtoL_p10_2_B	HL to LL	1000	50	second day	p10_2	46	2
mRNA_HtoL_p10_2_C	protein_HtoL_p10_2_C	HL to LL	1000	50	second day	p10_2	46	3
mRNA_HtoL_p12_2_A	NA	HL to LL	1000	50	second day	p12_2	48	1
mRNA_HtoL_p12_2_B	NA	HL to LL	1000	50	second day	p12_2	48	2
mRNA_HtoL_p12_2_C	NA	HL to LL	1000	50	second day	p12_2	48	3
mRNA_HtoL_m10_2_A	protein_HtoL_m10_2_A	HL to LL	1000	50	second day	m10_2	50	1
mRNA_HtoL_m10_2_B	protein_HtoL_m10_2_B	HL to LL	1000	50	second day	m10_2	50	2
mRNA_HtoL_m10_2_C	protein_HtoL_m10_2_C	HL to LL	1000	50	second day	m10_2	50	3
