# Supplementary material for: Acclimation to high and low diurnal light is flexible in Chlamydomonas reinhardtii
Source: Proc Natl Acad Sci U S A. 2026 Jan 2;123(1):e2523996123. doi: 10.1073/pnas.2523996123 (PMC12773772; doi:10.1073/pnas.2523996123)
Supplement: Supplementary file 3 — Dataset S02 (XLSX) [file pnas.2523996123.sd02.xlsx]

## Sheet: Legend
Dataset S2. Genome-wide mRNA abundance (FPKM) and protein abundance (MASIC value) for Chlamydomonas populations transitioned from diurnal LL to HL or diurnal HL to LL; related to Figures 3, 4, 5, 6, S1, S6, S7, and S9–S11.
This dataset contains FPKM values for 15,305 nucleus-encoded mRNAs that were detected with a maximum FPKM above 1, and MASIC values for 9,567 proteins that were detected in at least two of the three experimental replicates of either the LL-to-HL population or the HL-to-LL population. "NA" indicates that the molecule was not detected in the sample. Gene symbols and functional descriptions from the…
DatasetS2_mRNA_protein_abundances
Column Heading	Description
Cre_GID	Gene identifier (Gene ID).
Cre_symbol	Gene symbol.
Defline	Gene description.
LLtoHL_Cluster	kmeans cluster of the LL to HL data pictured in Figure 3E.
HLtoLL_Cluster	kmeans cluster of the HL to LL data pictured in Figure S3A.
mRNA_LtoH_p00.5_1_A	mRNA abundance (FPKM) in the LL-to-HL population at the first +0.5 timepoint (experimental replicate A).
mRNA_LtoH_p00.5_1_B	mRNA abundance (FPKM) in the LL-to-HL population at the first +0.5 timepoint (experimental replicate B).
mRNA_LtoH_p01_1_A	mRNA abundance (FPKM) in the LL-to-HL population at the first +1 timepoint (experimental replicate A).
mRNA_LtoH_p01_1_B	mRNA abundance (FPKM) in the LL-to-HL population at the first +1 timepoint (experimental replicate B).
mRNA_LtoH_p01_1_C	mRNA abundance (FPKM) in the LL-to-HL population at the first +1 timepoint (experimental replicate C).
mRNA_LtoH_p02_1_A	mRNA abundance (FPKM) in the LL-to-HL population at the first +2 timepoint (experimental replicate A).
mRNA_LtoH_p02_1_B	mRNA abundance (FPKM) in the LL-to-HL population at the first +2 timepoint (experimental replicate B).
mRNA_LtoH_p02_1_C	mRNA abundance (FPKM) in the LL-to-HL population at the first +2 timepoint (experimental replicate C).
mRNA_LtoH_p04_1_A	mRNA abundance (FPKM) in the LL-to-HL population at the first +4 timepoint (experimental replicate A).
mRNA_LtoH_p04_1_B	mRNA abundance (FPKM) in the LL-to-HL population at the first +4 timepoint (experimental replicate B).
mRNA_LtoH_p04_1_C	mRNA abundance (FPKM) in the LL-to-HL population at the first +4 timepoint (experimental replicate C).
mRNA_LtoH_p06_1_A	mRNA abundance (FPKM) in the LL-to-HL population at the first +6 timepoint (experimental replicate A).
mRNA_LtoH_p06_1_B	mRNA abundance (FPKM) in the LL-to-HL population at the first +6 timepoint (experimental replicate B).
mRNA_LtoH_p06_1_C	mRNA abundance (FPKM) in the LL-to-HL population at the first +6 timepoint (experimental replicate C).
mRNA_LtoH_p08_1_B	mRNA abundance (FPKM) in the LL-to-HL population at the first +8 timepoint (experimental replicate B).
mRNA_LtoH_p08_1_C	mRNA abundance (FPKM) in the LL-to-HL population at the first +8 timepoint (experimental replicate C).
mRNA_LtoH_p10_1_A	mRNA abundance (FPKM) in the LL-to-HL population at the first +10 timepoint (experimental replicate A).
mRNA_LtoH_p10_1_B	mRNA abundance (FPKM) in the LL-to-HL population at the first +10 timepoint (experimental replicate B).
mRNA_LtoH_p10_1_C	mRNA abundance (FPKM) in the LL-to-HL population at the first +10 timepoint (experimental replicate C).
mRNA_LtoH_p12_1_A	mRNA abundance (FPKM) in the LL-to-HL population at the first +12 timepoint (experimental replicate A).
mRNA_LtoH_p12_1_B	mRNA abundance (FPKM) in the LL-to-HL population at the first +12 timepoint (experimental replicate B).
mRNA_LtoH_p12_1_C	mRNA abundance (FPKM) in the LL-to-HL population at the first +12 timepoint (experimental replicate C).
mRNA_LtoH_m10_1_A	mRNA abundance (FPKM) in the LL-to-HL population at the first –10 timepoint (experimental replicate A).
mRNA_LtoH_m10_1_B	mRNA abundance (FPKM) in the LL-to-HL population at the first –10 timepoint (experimental replicate B).
mRNA_LtoH_m10_1_C	mRNA abundance (FPKM) in the LL-to-HL population at the first –10 timepoint (experimental replicate C).
mRNA_LtoH_m02_2_A	mRNA abundance (FPKM) in the LL-to-HL population at the second –2 timepoint (experimental replicate A).
mRNA_LtoH_m02_2_B	mRNA abundance (FPKM) in the LL-to-HL population at the second –2 timepoint (experimental replicate B).
mRNA_LtoH_m02_2_C	mRNA abundance (FPKM) in the LL-to-HL population at the second –2 timepoint (experimental replicate C).
mRNA_LtoH_p00.5_2_A	mRNA abundance (FPKM) in the LL-to-HL population at the second +0.5 timepoint (experimental replicate A).
mRNA_LtoH_p00.5_2_B	mRNA abundance (FPKM) in the LL-to-HL population at the second +0.5 timepoint (experimental replicate B).
mRNA_LtoH_p00.5_2_C	mRNA abundance (FPKM) in the LL-to-HL population at the second +0.5 timepoint (experimental replicate C).
mRNA_LtoH_p01_2_A	mRNA abundance (FPKM) in the LL-to-HL population at the second +1 timepoint (experimental replicate A).
mRNA_LtoH_p01_2_B	mRNA abundance (FPKM) in the LL-to-HL population at the second +1 timepoint (experimental replicate B).
mRNA_LtoH_p01_2_C	mRNA abundance (FPKM) in the LL-to-HL population at the second +1 timepoint (experimental replicate C).
mRNA_LtoH_p02_2_A	mRNA abundance (FPKM) in the LL-to-HL population at the second +2 timepoint (experimental replicate A).
mRNA_LtoH_p02_2_B	mRNA abundance (FPKM) in the LL-to-HL population at the second +2 timepoint (experimental replicate B).
mRNA_LtoH_p02_2_C	mRNA abundance (FPKM) in the LL-to-HL population at the second +2 timepoint (experimental replicate C).
mRNA_LtoH_p04_2_A	mRNA abundance (FPKM) in the LL-to-HL population at the second +4 timepoint (experimental replicate A).
mRNA_LtoH_p04_2_B	mRNA abundance (FPKM) in the LL-to-HL population at the second +4 timepoint (experimental replicate B).
mRNA_LtoH_p04_2_C	mRNA abundance (FPKM) in the LL-to-HL population at the second +4 timepoint (experimental replicate C).
mRNA_LtoH_p06_2_A	mRNA abundance (FPKM) in the LL-to-HL population at the second +6 timepoint (experimental replicate A).
mRNA_LtoH_p06_2_B	mRNA abundance (FPKM) in the LL-to-HL population at the second +6 timepoint (experimental replicate B).
mRNA_LtoH_p06_2_C	mRNA abundance (FPKM) in the LL-to-HL population at the second +6 timepoint (experimental replicate C).
mRNA_LtoH_p08_2_A	mRNA abundance (FPKM) in the LL-to-HL population at the second +8 timepoint (experimental replicate A).
mRNA_LtoH_p08_2_B	mRNA abundance (FPKM) in the LL-to-HL population at the second +8 timepoint (experimental replicate B).
mRNA_LtoH_p08_2_C	mRNA abundance (FPKM) in the LL-to-HL population at the second +8 timepoint (experimental replicate C).
mRNA_LtoH_p10_2_A	mRNA abundance (FPKM) in the LL-to-HL population at the second +10 timepoint (experimental replicate A).
mRNA_LtoH_p10_2_B	mRNA abundance (FPKM) in the LL-to-HL population at the second +10 timepoint (experimental replicate B).
mRNA_LtoH_p10_2_C	mRNA abundance (FPKM) in the LL-to-HL population at the second +10 timepoint (experimental replicate C).
mRNA_LtoH_p12_2_B	mRNA abundance (FPKM) in the LL-to-HL population at the second +12 timepoint (experimental replicate B).
mRNA_LtoH_p12_2_C	mRNA abundance (FPKM) in the LL-to-HL population at the second +12 timepoint (experimental replicate C).
mRNA_LtoH_m10_2_A	mRNA abundance (FPKM) in the LL-to-HL population at the second –10 timepoint (experimental replicate A).
mRNA_LtoH_m10_2_B	mRNA abundance (FPKM) in the LL-to-HL population at the second –10 timepoint (experimental replicate B).
mRNA_LtoH_m10_2_C	mRNA abundance (FPKM) in the LL-to-HL population at the second –10 timepoint (experimental replicate C).
mRNA_HtoL_p00.5_1_A	mRNA abundance (FPKM) in the HL-to-LL population at the first +0.5 timepoint (experimental replicate A).
mRNA_HtoL_p00.5_1_B	mRNA abundance (FPKM) in the HL-to-LL population at the first +0.5 timepoint (experimental replicate B).
mRNA_HtoL_p00.5_1_C	mRNA abundance (FPKM) in the HL-to-LL population at the first +0.5 timepoint (experimental replicate C).
mRNA_HtoL_p01_1_B	mRNA abundance (FPKM) in the HL-to-LL population at the first +1 timepoint (experimental replicate B).
mRNA_HtoL_p01_1_C	mRNA abundance (FPKM) in the HL-to-LL population at the first +1 timepoint (experimental replicate C).
mRNA_HtoL_p02_1_B	mRNA abundance (FPKM) in the HL-to-LL population at the first +2 timepoint (experimental replicate B).
mRNA_HtoL_p02_1_C	mRNA abundance (FPKM) in the HL-to-LL population at the first +2 timepoint (experimental replicate C).
mRNA_HtoL_p04_1_B	mRNA abundance (FPKM) in the HL-to-LL population at the first +4 timepoint (experimental replicate B).
mRNA_HtoL_p04_1_C	mRNA abundance (FPKM) in the HL-to-LL population at the first +4 timepoint (experimental replicate C).
mRNA_HtoL_p06_1_A	mRNA abundance (FPKM) in the HL-to-LL population at the first +6 timepoint (experimental replicate A).
mRNA_HtoL_p06_1_B	mRNA abundance (FPKM) in the HL-to-LL population at the first +6 timepoint (experimental replicate B).
mRNA_HtoL_p06_1_C	mRNA abundance (FPKM) in the HL-to-LL population at the first +6 timepoint (experimental replicate C).
mRNA_HtoL_p08_1_A	mRNA abundance (FPKM) in the HL-to-LL population at the first +8 timepoint (experimental replicate A).
mRNA_HtoL_p08_1_B	mRNA abundance (FPKM) in the HL-to-LL population at the first +8 timepoint (experimental replicate B).
mRNA_HtoL_p08_1_C	mRNA abundance (FPKM) in the HL-to-LL population at the first +8 timepoint (experimental replicate C).
mRNA_HtoL_p10_1_A	mRNA abundance (FPKM) in the HL-to-LL population at the first +10 timepoint (experimental replicate A).
mRNA_HtoL_p10_1_B	mRNA abundance (FPKM) in the HL-to-LL population at the first +10 timepoint (experimental replicate B).
mRNA_HtoL_p10_1_C	mRNA abundance (FPKM) in the HL-to-LL population at the first +10 timepoint (experimental replicate C).
mRNA_HtoL_p12_1_A	mRNA abundance (FPKM) in the HL-to-LL population at the first +12 timepoint (experimental replicate A).
mRNA_HtoL_p12_1_B	mRNA abundance (FPKM) in the HL-to-LL population at the first +12 timepoint (experimental replicate B).
mRNA_HtoL_p12_1_C	mRNA abundance (FPKM) in the HL-to-LL population at the first +12 timepoint (experimental replicate C).
mRNA_HtoL_m10_1_A	mRNA abundance (FPKM) in the HL-to-LL population at the first – timepoint (experimental replicate A).
mRNA_HtoL_m10_1_B	mRNA abundance (FPKM) in the HL-to-LL population at the first – timepoint (experimental replicate B).
mRNA_HtoL_m10_1_C	mRNA abundance (FPKM) in the HL-to-LL population at the first – timepoint (experimental replicate C).
mRNA_HtoL_m02_2_A	mRNA abundance (FPKM) in the HL-to-LL population at the second – timepoint (experimental replicate A).
mRNA_HtoL_m02_2_B	mRNA abundance (FPKM) in the HL-to-LL population at the second – timepoint (experimental replicate B).
mRNA_HtoL_m02_2_C	mRNA abundance (FPKM) in the HL-to-LL population at the second – timepoint (experimental replicate C).
mRNA_HtoL_p00.5_2_A	mRNA abundance (FPKM) in the HL-to-LL population at the second +0.5 timepoint (experimental replicate A).
mRNA_HtoL_p00.5_2_B	mRNA abundance (FPKM) in the HL-to-LL population at the second +0.5 timepoint (experimental replicate B).
mRNA_HtoL_p01_2_A	mRNA abundance (FPKM) in the HL-to-LL population at the second +1 timepoint (experimental replicate A).
mRNA_HtoL_p01_2_B	mRNA abundance (FPKM) in the HL-to-LL population at the second +1 timepoint (experimental replicate B).
mRNA_HtoL_p01_2_C	mRNA abundance (FPKM) in the HL-to-LL population at the second +1 timepoint (experimental replicate C).
mRNA_HtoL_p02_2_A	mRNA abundance (FPKM) in the HL-to-LL population at the second +2 timepoint (experimental replicate A).
mRNA_HtoL_p02_2_B	mRNA abundance (FPKM) in the HL-to-LL population at the second +2 timepoint (experimental replicate B).
mRNA_HtoL_p02_2_C	mRNA abundance (FPKM) in the HL-to-LL population at the second +2 timepoint (experimental replicate C).
mRNA_HtoL_p04_2_A	mRNA abundance (FPKM) in the HL-to-LL population at the second +4 timepoint (experimental replicate A).
mRNA_HtoL_p04_2_B	mRNA abundance (FPKM) in the HL-to-LL population at the second +4 timepoint (experimental replicate B).
mRNA_HtoL_p04_2_C	mRNA abundance (FPKM) in the HL-to-LL population at the second +4 timepoint (experimental replicate C).
mRNA_HtoL_p06_2_A	mRNA abundance (FPKM) in the HL-to-LL population at the second +6 timepoint (experimental replicate A).
mRNA_HtoL_p06_2_B	mRNA abundance (FPKM) in the HL-to-LL population at the second +6 timepoint (experimental replicate B).
mRNA_HtoL_p08_2_A	mRNA abundance (FPKM) in the HL-to-LL population at the second +8 timepoint (experimental replicate A).
mRNA_HtoL_p08_2_B	mRNA abundance (FPKM) in the HL-to-LL population at the second +8 timepoint (experimental replicate B).
mRNA_HtoL_p08_2_C	mRNA abundance (FPKM) in the HL-to-LL population at the second +8 timepoint (experimental replicate C).
mRNA_HtoL_p10_2_A	mRNA abundance (FPKM) in the HL-to-LL population at the second +10 timepoint (experimental replicate A).
mRNA_HtoL_p10_2_B	mRNA abundance (FPKM) in the HL-to-LL population at the second +10 timepoint (experimental replicate B).
mRNA_HtoL_p10_2_C	mRNA abundance (FPKM) in the HL-to-LL population at the second +10 timepoint (experimental replicate C).
mRNA_HtoL_p12_2_A	mRNA abundance (FPKM) in the HL-to-LL population at the second +12 timepoint (experimental replicate A).
mRNA_HtoL_p12_2_B	mRNA abundance (FPKM) in the HL-to-LL population at the second +12 timepoint (experimental replicate B).
mRNA_HtoL_p12_2_C	mRNA abundance (FPKM) in the HL-to-LL population at the second +12 timepoint (experimental replicate C).
mRNA_HtoL_m10_2_A	mRNA abundance (FPKM) in the HL-to-LL population at the second –10 timepoint (experimental replicate A).
mRNA_HtoL_m10_2_B	mRNA abundance (FPKM) in the HL-to-LL population at the second –10 timepoint (experimental replicate B).
mRNA_HtoL_m10_2_C	mRNA abundance (FPKM) in the HL-to-LL population at the second –10 timepoint (experimental replicate C).
protein_LtoH_p02_1_A	protein abundance (MASIC) in the LL-to-HL population at the first +2 timepoint (experimental replicate A).
protein_LtoH_p02_1_B	protein abundance (MASIC) in the LL-to-HL population at the first +2 timepoint (experimental replicate B).
protein_LtoH_p02_1_C	protein abundance (MASIC) in the LL-to-HL population at the first +2 timepoint (experimental replicate C).
protein_LtoH_p06_1_A	protein abundance (MASIC) in the LL-to-HL population at the first +6 timepoint (experimental replicate A).
protein_LtoH_p06_1_B	protein abundance (MASIC) in the LL-to-HL population at the first +6 timepoint (experimental replicate B).
protein_LtoH_p06_1_C	protein abundance (MASIC) in the LL-to-HL population at the first +6 timepoint (experimental replicate C).
protein_LtoH_p08_1_A	protein abundance (MASIC) in the LL-to-HL population at the first +8 timepoint (experimental replicate A).
protein_LtoH_p08_1_B	protein abundance (MASIC) in the LL-to-HL population at the first +8 timepoint (experimental replicate B).
protein_LtoH_p08_1_C	protein abundance (MASIC) in the LL-to-HL population at the first +8 timepoint (experimental replicate C).
protein_LtoH_p10_1_A	protein abundance (MASIC) in the LL-to-HL population at the first +10 timepoint (experimental replicate A).
protein_LtoH_p10_1_B	protein abundance (MASIC) in the LL-to-HL population at the first +10 timepoint (experimental replicate B).
protein_LtoH_p10_1_C	protein abundance (MASIC) in the LL-to-HL population at the first +10 timepoint (experimental replicate C).
protein_LtoH_m10_1_A	protein abundance (MASIC) in the LL-to-HL population at the first –10 timepoint (experimental replicate A).
protein_LtoH_m10_1_B	protein abundance (MASIC) in the LL-to-HL population at the first –10 timepoint (experimental replicate B).
protein_LtoH_m10_1_C	protein abundance (MASIC) in the LL-to-HL population at the first –10 timepoint (experimental replicate C).
protein_LtoH_m02_2_A	protein abundance (MASIC) in the LL-to-HL population at the second –2 timepoint (experimental replicate A).
protein_LtoH_m02_2_B	protein abundance (MASIC) in the LL-to-HL population at the second –2 timepoint (experimental replicate B).
protein_LtoH_m02_2_C	protein abundance (MASIC) in the LL-to-HL population at the second –2 timepoint (experimental replicate C).
protein_LtoH_p02_2_A	protein abundance (MASIC) in the LL-to-HL population at the second +2 timepoint (experimental replicate A).
protein_LtoH_p02_2_B	protein abundance (MASIC) in the LL-to-HL population at the second +2 timepoint (experimental replicate B).
protein_LtoH_p02_2_C	protein abundance (MASIC) in the LL-to-HL population at the second +2 timepoint (experimental replicate C).
protein_LtoH_p06_2_A	protein abundance (MASIC) in the LL-to-HL population at the second +6 timepoint (experimental replicate A).
protein_LtoH_p06_2_B	protein abundance (MASIC) in the LL-to-HL population at the second +6 timepoint (experimental replicate B).
protein_LtoH_p06_2_C	protein abundance (MASIC) in the LL-to-HL population at the second +6 timepoint (experimental replicate C).
protein_LtoH_p10_2_A	protein abundance (MASIC) in the LL-to-HL population at the second +10 timepoint (experimental replicate A).
protein_LtoH_p10_2_B	protein abundance (MASIC) in the LL-to-HL population at the second +10 timepoint (experimental replicate B).
protein_LtoH_p10_2_C	protein abundance (MASIC) in the LL-to-HL population at the second +10 timepoint (experimental replicate C).
protein_LtoH_m10_2_A	protein abundance (MASIC) in the LL-to-HL population at the second –10 timepoint (experimental replicate A).
protein_LtoH_m10_2_B	protein abundance (MASIC) in the LL-to-HL population at the second –10 timepoint (experimental replicate B).
protein_LtoH_m10_2_C	protein abundance (MASIC) in the LL-to-HL population at the second –10 timepoint (experimental replicate C).
protein_HtoL_p02_1_A	protein abundance (MASIC) in the HL-to-LL population at the first +2 timepoint (experimental replicate A).
protein_HtoL_p02_1_B	protein abundance (MASIC) in the HL-to-LL population at the first +2 timepoint (experimental replicate B).
protein_HtoL_p02_1_C	protein abundance (MASIC) in the HL-to-LL population at the first +2 timepoint (experimental replicate C).
protein_HtoL_p06_1_A	protein abundance (MASIC) in the HL-to-LL population at the first +6 timepoint (experimental replicate A).
protein_HtoL_p06_1_B	protein abundance (MASIC) in the HL-to-LL population at the first +6 timepoint (experimental replicate B).
protein_HtoL_p06_1_C	protein abundance (MASIC) in the HL-to-LL population at the first +6 timepoint (experimental replicate C).
protein_HtoL_p08_1_A	protein abundance (MASIC) in the HL-to-LL population at the first +8 timepoint (experimental replicate A).
protein_HtoL_p08_1_B	protein abundance (MASIC) in the HL-to-LL population at the first +8 timepoint (experimental replicate B).
protein_HtoL_p08_1_C	protein abundance (MASIC) in the HL-to-LL population at the first +8 timepoint (experimental replicate C).
protein_HtoL_p10_1_A	protein abundance (MASIC) in the HL-to-LL population at the first +10 timepoint (experimental replicate A).
protein_HtoL_p10_1_B	protein abundance (MASIC) in the HL-to-LL population at the first +10 timepoint (experimental replicate B).
protein_HtoL_p10_1_C	protein abundance (MASIC) in the HL-to-LL population at the first +10 timepoint (experimental replicate C).
protein_HtoL_m10_1_A	protein abundance (MASIC) in the HL-to-LL population at the first – timepoint (experimental replicate A).
protein_HtoL_m10_1_B	protein abundance (MASIC) in the HL-to-LL population at the first – timepoint (experimental replicate B).
protein_HtoL_m10_1_C	protein abundance (MASIC) in the HL-to-LL population at the first – timepoint (experimental replicate C).
protein_HtoL_m02_2_A	protein abundance (MASIC) in the HL-to-LL population at the second – timepoint (experimental replicate A).
protein_HtoL_m02_2_B	protein abundance (MASIC) in the HL-to-LL population at the second – timepoint (experimental replicate B).
protein_HtoL_m02_2_C	protein abundance (MASIC) in the HL-to-LL population at the second – timepoint (experimental replicate C).
protein_HtoL_p02_2_A	protein abundance (MASIC) in the HL-to-LL population at the second +2 timepoint (experimental replicate A).
protein_HtoL_p02_2_B	protein abundance (MASIC) in the HL-to-LL population at the second +2 timepoint (experimental replicate B).
protein_HtoL_p02_2_C	protein abundance (MASIC) in the HL-to-LL population at the second +2 timepoint (experimental replicate C).
protein_HtoL_p06_2_A	protein abundance (MASIC) in the HL-to-LL population at the second +6 timepoint (experimental replicate A).
protein_HtoL_p06_2_B	protein abundance (MASIC) in the HL-to-LL population at the second +6 timepoint (experimental replicate B).
protein_HtoL_p06_2_C	protein abundance (MASIC) in the HL-to-LL population at the second +6 timepoint (experimental replicate C).
protein_HtoL_p10_2_A	protein abundance (MASIC) in the HL-to-LL population at the second +10 timepoint (experimental replicate A).
protein_HtoL_p10_2_B	protein abundance (MASIC) in the HL-to-LL population at the second +10 timepoint (experimental replicate B).
protein_HtoL_p10_2_C	protein abundance (MASIC) in the HL-to-LL population at the second +10 timepoint (experimental replicate C).
protein_HtoL_m10_2_A	protein abundance (MASIC) in the HL-to-LL population at the second –10 timepoint (experimental replicate A).
protein_HtoL_m10_2_B	protein abundance (MASIC) in the HL-to-LL population at the second –10 timepoint (experimental replicate B).
protein_HtoL_m10_2_C	protein abundance (MASIC) in the HL-to-LL population at the second –10 timepoint (experimental replicate C).
Proteomics_Best_Gene_ID_List	the Gene IDs that peptides mapping to this Gene ID mapped to.
Proteomics_Number_Of_Unique_Peptides	the number of peptides that mapped uniquely to this Gene ID.
Proteomics_Number_Of_NonUnique_Peptides	the number of peptides that mapped to this Gene ID and other Gene IDs.
Proteomics_Number_Of_Peptides_Used_For_Quantitation	the number of peptides used to calculate the protein's abundance.

## Sheet: DatasetS2_mRNA_protein_abun
Cre_GID	Cre_symbol	Defline	LLtoHL_Cluster	HLtoLL_Cluster	mRNA_LtoH_p00.5_1_A	mRNA_LtoH_p00.5_1_B	mRNA_LtoH_p01_1_A	mRNA_LtoH_p01_1_B	mRNA_LtoH_p01_1_C	mRNA_LtoH_p02_1_A	mRNA_LtoH_p02_1_B	mRNA_LtoH_p02_1_C	mRNA_LtoH_p04_1_A	mRNA_LtoH_p04_1_B	mRNA_LtoH_p04_1_C	mRNA_LtoH_p06_1_A	mRNA_LtoH_p06_1_B	mRNA_LtoH_p06_1_C	mRNA_LtoH_p08_1_B	mRNA_LtoH_p08_1_C	mRNA_LtoH_p10_1_A	mRNA_LtoH_p10_1_B	mRNA_LtoH_p10_1_C	mRNA_LtoH_p12_1_A	mRNA_LtoH_p12_1_B	mRNA_LtoH_p12_1_C	mRNA_LtoH_m10_1_A	mRNA_LtoH_m10_1_B	mRNA_LtoH_m10_1_C	mRNA_LtoH_m02_2_A	mRNA_LtoH_m02_2_B	mRNA_LtoH_m02_2_C	mRNA_LtoH_p00.5_2_A	mRNA_LtoH_p00.5_2_B	mRNA_LtoH_p00.5_2_C	mRNA_LtoH_p01_2_A	mRNA_LtoH_p01_2_B	mRNA_LtoH_p01_2_C	mRNA_LtoH_p02_2_A	mRNA_LtoH_p02_2_B	mRNA_LtoH_p02_2_C	mRNA_LtoH_p04_2_A	mRNA_LtoH_p04_2_B	mRNA_LtoH_p04_2_C	mRNA_LtoH_p06_2_A	mRNA_LtoH_p06_2_B	mRNA_LtoH_p06_2_C	mRNA_LtoH_p08_2_A	mRNA_LtoH_p08_2_B
Cre01.g000050	RWP14	RWP-RK transcription factor	NA	9	0.592709	0.87611	1.03127	0.732918	0.965662	3.22127	3.23873	3.4657	2.02407	1.83436	2.30741	2.46538	2.60743	2.59113	2.75809	3.22889	2.40923	2.86364	2.9525	2.65848	2.75926	2.9287	3.38393	3.4495	3.37697	2.54459	2.42338	2.34682	1.01758	0.90691	1.66474	1.42298	1.64897	2.21937	3.0223	3.43255	3.42041	1.9051	1.92758	2.57553	2.40877	2.56231	2.89962	2.86985	3.17684
Cre01.g000100	Cre01.g000100		NA	NA	0.0725502	0.148464	0.0808677	0.113334	0.182696	0.402812	0.569678	0.666781	0.814414	0.76657	0.985812	0.992538	1.14984	1.59571	1.86456	1.96217	1.69665	1.77669	2.41287	0.784406	0.963935	1.27398	0.918868	1.10735	1.14716	2.12837	2.28801	2.70953	0.284701	0.203188	0.222671	0.092745	0.0465439	0.350346	0.725016	0.487148	0.946607	1.14315	1.01785	1.28778	1.60856	1.748	1.89101	1.94826	2.05679
Cre01.g000150	ZRT2	Zinc-nutrition responsive permease transporter	9	8	1.76216	1.46129	1.78194	1.57116	1.55059	26.4652	27.6556	18.3139	107.556	93.8089	71.7567	15.2643	17.8423	15.6964	11.9696	12.0762	8.62109	7.85963	7.8402	3.7388	3.46745	4.49708	0.0579352	0.0517593	0.0222183	0.617733	0.557602	0.383006	3.4308	2.65331	6.58825	6.51882	7.01609	10.4395	30.875	36.437	35.536	103.257	137.39	72.1599	10.0574	11.0358	6.85963	4.94686	6.36983
Cre01.g000200	Cre01.g000200	Esterase, SGNH hydrolase-type	NA	NA	10.7116	10.001	11.4231	11.976	9.60905	4.89049	5.59429	5.45899	3.52413	3.36603	3.74666	2.91409	3.59892	4.19637	4.0133	3.66715	3.10879	3.94551	3.54543	2.93138	3.08355	3.14865	3.82456	3.08683	2.73345	5.07016	5.29303	4.94187	6.9957	7.69451	7.23774	7.85357	9.03316	5.73916	3.85661	3.46779	3.80267	3.10386	2.48088	3.60162	3.91887	4.02227	4.47895	4.18182	4.61251
Cre01.g000250	Cre01.g000250	Predicted SNARE-associated Golgi protein	NA	5	20.4382	20.58	25.6119	24.7149	19.1517	15.441	13.7357	12.5785	15.7997	16.7311	14.0088	10.4507	11.1788	8.98842	9.80902	8.6255	8.54455	7.77908	7.5436	10.496	9.01164	7.80826	5.48605	4.66784	4.88409	7.45523	6.69682	8.11711	19.5838	16.4207	19.2888	17.776	15.3402	15.8066	15.9537	15.0028	15.3464	18.217	19.5561	16.8561	13.952	13.2401	12.2983	9.52215	9.69891
Cre01.g000300	CGI58	Esterase/lipase/thioesterase	2	4	106.007	100.926	89.0778	99.97	70.0801	20.3282	19.5921	20.671	19.1379	18.6535	19.0186	13.0449	13.8673	16.2468	12.0565	12.0479	16.6774	15.5559	15.1201	24.5492	23.3223	20.3508	17.6695	16.9816	23.4307	23.3772	22.9216	25.212	71.9947	69.8106	63.3989	60.4102	57.356	37.2625	15.64	13.1103	16.8393	21.5836	22.8231	24.2698	19.9613	20.135	19.8784	15.2969	14.3833
Cre01.g000350	Cre01.g000350	possible oxidoreductase	8	5	40.4421	42.6135	73.2951	68.9458	63.3264	75.1126	71.5124	66.0097	70.024	72.7651	70.9744	41.8109	46.956	47.658	31.3487	34.1906	21.1607	18.9879	21.0972	21.949	20.9569	22.3549	12.6834	12.0787	11.5262	18.6269	18.1827	18.9689	37.7532	38.9249	47.5456	65.6652	60.9771	63.6624	75.9823	82.305	76.0666	60.3332	75.1979	64.0019	39.0569	50.0576	42.8225	21.8254	24.3587
Cre01.g000400	Cre01.g000400	Arabinose chain extension enzyme like protein 3	10	11	2.53984	2.16668	1.06544	0.814464	1.79894	2.15821	2.14715	2.70176	3.00438	2.55733	3.55839	10.2106	9.21963	9.39783	16.5858	15.9613	12.6051	14.238	16.1687	5.38487	5.64861	7.18012	3.20508	3.85161	3.13969	4.51576	3.96556	4.635	2.08647	2.24869	2.32349	0.928659	0.490574	1.55784	1.95384	1.96972	2.00331	3.28606	2.52941	3.24969	9.79828	8.65759	10.0647	16.3447	16.7577
Cre01.g000450	Cre01.g000450	Arabinose chain extension enzyme like protein 2	11	7	2.52913	1.85788	2.43024	2.80318	4.34224	8.28544	7.44323	9.01591	10.1756	9.72487	9.28001	11.498	11.4364	9.8366	15.9893	14.1765	15.1528	13.637	15.7443	8.58831	7.99005	8.80097	4.30168	4.22412	3.3243	6.12484	4.46141	5.087	3.74319	3.16302	3.17277	2.54934	2.03657	5.46611	7.02505	6.57277	6.27189	9.6608	9.47002	7.72101	11.6994	11.4174	10.3622	14.2148	15.9444
Cre01.g000500	Cre01.g000500	Arabinose chain extension enzyme like protein 5	NA	NA	9.6654	9.02107	3.98472	4.4093	4.42217	9.2054	7.87634	9.10734	6.10054	5.97453	7.54754	2.83698	2.56833	1.4452	0.885016	1.50211	0.873761	0.82862	0.898699	2.16822	1.65414	1.58228	0.534844	0.565851	0.904122	1.39774	1.83659	1.3492	7.00884	7.46263	4.79788	2.17214	3.25043	1.66282	5.19232	5.50793	4.72919	2.46555	2.46668	2.87244	1.77915	1.74026	1.79981	0.801198	0.940318
Cre01.g000550	Cre01.g000550	Putative nucleotide-diphospho-sugar transferase	NA	NA	0.108237	0.0596329	0.140754	0.0717322	0.167364	0.186964	0.112961	0.240872	0.0902061	0.122408	0.117524	0.260317	0.282399	0.186542	0.682146	0.681132	2.10022	2.49356	1.90796	1.64075	1.99079	2.00183	0.978009	1.14359	1.68781	0.589357	0.34074	0.399344	0.232282	0.212195	0.294553	0.0161427	0.0486071	0.0889283	0.0286801	0.0438571	0.0648666	0.155042	0.0288068	0.213471	0.242405	0.197198	0.217973	0.612712	0.582013
Cre01.g000600	Cre01.g000600	Predicted WD-4 repeat family protein / notchless protein, putative	6	2	22.823	26.1278	15.8864	16.6612	9.60057	20.397	20.3186	14.3913	5.57816	7.02177	6.32799	10.8268	9.72222	9.06313	9.27516	8.64292	7.99145	7.56621	7.17763	9.65173	9.38547	8.83324	13.8483	14.2442	13.316	13.0794	14.2023	12.4811	20.8724	24.2075	25.6967	18.3496	24.0053	11.1771	17.7892	20.4248	14.1077	4.41051	4.1058	3.13023	4.67061	4.56047	5.19708	6.95213	6.16404
Cre01.g000650	AMX2	Copper amine oxidase	NA	NA	69.6077	76.3564	67.0077	64.4787	81.3029	4.82063	4.34076	10.724	1.94186	1.95039	3.30965	3.12762	2.9421	2.18887	0.651064	0.68726	1.01393	1.21257	0.853259	2.73662	3.07753	2.43453	16.0876	19.2514	20.193	21.8086	20.6224	25.2967	71.5347	76.2034	27.8416	20.0184	18.4914	16.9781	0.283394	0.288907	0.528793	1.06921	1.63671	1.23046	0.254496	0.417547	0.336537	0.104385	0.162764
Cre01.g000700	Cre01.g000700	zinc finger protein	9	NA	0.32963	0.363216	2.25045	2.31426	2.59945	1.9884	2.07843	2.86338	1.45698	1.77539	1.62402	1.3243	1.34613	1.37291	0.920679	1.05178	1.29058	1.27812	1.39003	1.12154	1.04383	1.33653	0.328507	0.440232	0.629916	0.590651	0.486422	0.825261	0.725085	0.40389	0.619666	1.62233	1.59132	2.43742	1.57218	1.95337	2.00016	1.23945	1.41463	1.5711	1.38418	1.25473	1.39402	1.01342	1.14124
Cre01.g000750	Cre01.g000750	zinc finger protein	NA	NA	1.06696	1.34984	2.29046	2.31773	2.14474	2.53413	2.61197	2.93803	2.41357	2.0513	2.44572	1.43857	1.39861	1.38481	1.43769	1.21887	1.49463	1.31182	1.51327	2.82025	3.23644	2.47367	3.89412	4.54579	5.03843	4.9138	5.17824	4.95714	2.27277	2.2273	1.46027	2.24547	1.98757	2.2959	2.63868	2.43382	2.4014	2.02363	1.70379	1.70163	1.60629	1.77418	1.45633	1.7703	1.70794
Cre01.g000800	CGL136	Conserved in the Green Lineage	9	6	0.650363	0.286651	2.39225	1.68096	1.68947	5.30808	4.57024	4.89457	7.75861	5.07503	6.18599	6.27086	6.41849	5.19336	4.95581	4.7383	2.49828	2.05279	1.9766	1.85661	1.08335	0.888248	2.07407	2.0846	1.67037	4.33622	4.22275	3.87352	1.11657	1.40251	0.670688	2.26971	1.86921	3.93885	7.44462	6.74618	6.59478	8.38439	7.32173	7.31126	7.95267	6.80469	5.38297	5.63663	4.51327
Cre01.g000850	CPLD38	cytochrome b6f biogenesis protein	8	5	97.6147	92.719	158.626	161.68	147.241	113.259	112.984	116.286	87.8937	89.9589	87.9141	49.4355	51.1255	47.1229	31.0128	37.2903	25.9671	22.649	29.3147	29.6731	30.5318	32.3538	11.4547	11.4984	11.6918	25.9998	25.9953	28.5834	67.5983	65.6194	75.8241	91.323	105.298	87.4301	97.8872	102.939	94.7253	63.8431	71.3332	61.4872	38.2322	42.2257	42.7905	20.5906	19.8073
Cre01.g000900	CPLD20	Conserved in the Plant Lineage and Diatoms	14	1	22.0142	23.8014	3.68893	3.55435	4.6879	6.89065	8.1826	9.27201	6.79695	8.04036	9.4906	4.28344	5.5308	5.2794	3.82615	4.43141	6.37399	5.48354	5.26269	38.7444	43.2744	36.2209	46.9669	53.8816	58.51	38.5364	39.5058	39.9645	31.8592	32.1222	27.0953	3.17306	5.33451	3.80814	7.4696	6.92048	8.28774	5.35439	5.54438	8.00358	6.15452	5.2836	7.92639	4.58558	4.2631
Cre01.g000950	Cre01.g000950	Major facilitator superfamily transporter	NA	NA	0	0	0	0	0	0.189658	0.331036	0.22213	0.549037	0.471856	0.33381	0.216056	0.423476	0.441538	0.880699	0.622827	0.95169	1.07554	0.489426	0.485955	0.381035	0.270758	0.140062	0	0.0895236	0.170815	0.0648095	0.115743	0.094252	0.0358755	0	0.0655014	0.0328717	0	0.290934	0.296594	0.157924	0.602895	0.467552	0.433096	0.540978	0.485811	0.486451	0.535813	0.846614
Cre01.g001000	Cre01.g001000		12	12	0	0	0.0226193	0	0	0	0	0	0	0.0275396	0	0.0133106	0.0276237	0.0349737	2.04627	1.06838	7.96312	8.52552	7.1666	4.00125	4.38032	4.42292	1.6179	2.21151	2.7797	0.10824	0.0958252	0.171133	0.0522592	0.0994581	0.0348784	0.0181591	0	0.0142909	0	0	0.0145938	0	0	0	0	0.015845	0	0.439691	0.222355
Cre01.g001100	Cre01.g001100		12	10	23.1625	20.1087	9.12756	9.36147	5.6979	8.94156	7.91538	7.01123	30.5018	30.0846	23.2636	32.3615	31.3509	29.4356	41.6216	36.0513	44.5224	45.8208	36.5136	37.6473	38.9933	38.4949	24.9023	21.102	27.148	11.329	9.75339	10.5127	9.56498	9.23088	8.52007	3.95173	3.20459	3.62484	5.60275	4.52674	6.05729	28.4448	32.0371	24.2831	33.9343	33.2483	30.8497	39.0993	44.2403
Cre01.g001150	Cre01.g001150		NA	6	0.642528	0.661417	0.961203	0.722778	1.24713	1.16646	1.21762	1.59579	1.03877	1.33092	1.65785	1.04253	1.33498	1.5542	1.29329	1.53763	1.23909	1.15482	1.39779	1.07764	1.18531	1.35192	1.20249	1.24653	1.46826	1.65159	1.51705	1.97849	1.05957	0.953023	0.929976	0.824622	0.865636	1.29197	1.29034	1.15786	1.7328	1.4835	1.22854	1.96753	1.27237	1.16182	1.82345	1.17831	1.38955
Cre01.g001200	Cre01.g001200	Mitogen-Activated Protein Kinase Kinase Kinase	15	13	0.578643	0.428104	0.267207	0.189003	0.36812	1.10304	0.839706	1.04355	1.00386	0.953557	1.14169	0.769937	0.613265	0.650596	0.966162	1.03306	1.06498	1.17862	1.24109	0.823189	0.998307	0.879673	5.11425	5.37573	4.62025	5.9028	6.45534	6.39167	0.745076	0.826495	0.47596	0.15534	0.178187	0.145535	0.630824	0.576107	0.612315	0.574285	0.600611	0.722778	0.644253	0.755173	0.829024	0.856818	0.940991
Cre01.g001350	Cre01.g001350	ABC transporter	NA	NA	0.241178	0.504928	0.241945	0.167828	0.179004	0.343693	0.369166	0.204928	1.48166	1.65289	1.39839	1.83506	1.49378	1.63492	2.79123	2.52668	3.17844	3.21561	3.19586	1.6652	1.38937	1.92146	0.861436	0.858937	0.884902	0.868335	0.726029	0.48305	0.476172	0.567382	0.435251	0.151072	0.173292	0.254768	0.55598	0.293171	0.572369	2.2801	2.29152	2.17219	1.97689	2.22212	1.82135	1.9914	2.34903
Cre01.g001400	Cre01.g001400	Zinc-metallopeptidase-like protein	NA	NA	17.8063	18.6958	6.32852	9.24321	7.08435	2.04672	1.99231	2.17741	1.05804	1.18369	1.34016	0.528928	0.660857	0.879239	0.546867	0.490096	2.11046	1.69266	1.29042	8.96985	10.7368	9.51497	9.76174	10.5146	13.2839	11.137	10.9573	13.0109	14.8756	14.6958	13.7183	6.05255	7.13913	4.48511	1.38668	1.69372	1.95279	2.03909	2.40456	2.22871	1.26048	1.70902	1.11355	0.414398	0.550985
Cre01.g001450	Cre01.g001450	Predicted protein	13	12	0.600444	0.661624	0.133856	0.149225	0.417801	1.53632	1.19064	2.07723	0.857856	0.95747	1.11485	0.630154	0.592583	0.689891	0.894444	1.02181	7.04377	6.11047	4.85421	20.928	26.1719	25.0292	13.0212	13.8357	20.8191	3.72316	2.88853	3.65532	1.05664	0.941715	0.825612	0.429846	0.161788	0.295996	1.19326	0.875865	1.33863	0.559061	0.575298	0.769747	0.524447	0.632928	0.779933	0.931796	0.840681
Cre01.g001501	RAA11	psaA mRNA trans-splicing factor of subcomplex I	6	2	0.702819	0.912721	0.755415	0.449144	0.558898	1.59339	1.22249	1.61484	0.51999	0.800513	0.735866	0.493925	0.52961	0.432598	0.417052	0.453849	0.430185	0.450775	0.457721	0.783211	0.76655	0.814193	0.784476	0.715154	0.660025	0.635953	0.977859	0.992243	0.732594	0.639714	1.38054	0.718763	0.901773	0.830805	1.09742	1.38321	1.37191	0.413482	0.581196	0.544553	0.252966	0.274386	0.424609	0.382174	0.473672
Cre01.g001550	CIF3	Chloroplast translation initiation factor 3	8	4	101.074	101.745	116.48	124.878	108.584	94.9087	90.091	98.6929	82.2602	79.9508	88.4723	51.3305	54.0979	48.8572	33.2761	36.7699	20.5795	18.4546	22.8289	31.5896	29.9935	30.333	12.2078	11.5512	12.4346	47.3364	48.6966	42.4729	89.5154	91.4969	98.6363	81.5306	93.4335	68.4349	77.4227	77.8083	74.2477	48.7556	54.8544	48.1001	33.3208	35.4845	38.5637	26.5393	27.4731
Cre01.g001600	Cre01.g001600	Predicted protein containing BTB/POZ fold domain (involved in protein binding)	16	11	0.946618	0.772644	0	0	0.0650544	0.0227102	0.0243934	0.0212788	0.250451	0.14274	0.114204	0.96586	0.620431	0.825795	1.8681	1.9577	1.96837	1.94613	2.45077	2.14138	2.99308	2.05502	8.83295	9.14	8.53297	4.67516	4.30448	4.26869	0.99317	0.962268	0.602593	0	0	0	0	0	0	0.57754	0.195951	0.645371	2.00224	1.75202	1.75807	3.34658	3.86296
Cre01.g001650	Cre01.g001650	Predicted ankryin-repeat containing protein	NA	NA	NA	NA	NA	NA	NA	NA	NA	NA	NA	NA	NA	NA	NA	NA	NA	NA	NA	NA	NA	NA	NA	NA	NA	NA	NA	NA	NA	NA	NA	NA	NA	NA	NA	NA	NA	NA	NA	NA	NA	NA	NA	NA	NA	NA	NA
Cre01.g001657	PF22	Dynein Assembly factor PF22	13	12	1.12306	0.875296	0.763299	0.980276	0.864038	1.04684	1.12443	1.3466	1.29144	1.41259	0.94579	1.07801	1.00675	1.08579	1.38105	1.48582	4.50023	4.56142	3.19678	3.36423	3.80234	4.76987	2.23628	2.04862	3.45058	1.57063	1.39048	1.64587	1.99865	2.17485	1.76548	0.441205	0.49204	0.617282	1.00161	0.910111	1.06374	1.21633	1.26848	1.4046	0.864972	1.048	1.02602	1.47573	1.60074
Cre01.g001664	Cre01.g001664		8	NA	4.29487	2.8139	5.82233	7.84665	5.59998	13.2334	13.5681	11.2721	5.14104	4.64713	4.99105	4.11145	4.89833	4.26781	2.6602	3.58032	1.23479	1.13705	1.12892	0.462375	1.04735	1.12296	0.888437	0.496082	0.496881	1.93483	1.37033	0.91772	4.68322	3.64103	5.78574	10.1794	11.3639	8.25628	16.1477	17.8728	12.9391	3.658	4.81937	4.42605	4.52336	3.6254	3.43629	2.92293	3.39172
Cre01.g001678	Cre01.g001678		14	13	1.96643	2.21013	1.42472	1.56385	1.64194	3.00609	3.14679	2.57792	3.20276	3.58935	2.93369	3.21168	3.50662	3.38905	3.63905	3.40912	4.95062	5.44699	4.14765	5.9661	6.33284	5.81901	6.25859	6.94727	7.3593	4.61506	4.65446	4.87133	2.81899	2.87205	2.65315	2.21717	2.11939	1.93875	3.12631	3.56959	3.33746	3.15478	3.14013	2.99921	3.40866	3.56217	3.23142	3.86919	3.61507
Cre01.g001700	Cre01.g001700		NA	NA	4.7645	5.08891	2.18294	2.44083	2.77964	3.84359	4.54536	4.10693	3.1112	3.35198	3.78951	3.22101	3.31248	3.99654	2.11012	2.08296	1.09692	1.16122	1.24372	1.37779	1.53172	1.41389	0.0652522	0.145741	0.0357492	1.25703	1.17324	1.41739	5.0685	5.64447	4.45873	2.86414	3.01911	3.10829	4.20564	4.05059	4.1937	3.62175	3.65244	3.70875	4.28126	3.89136	4.66208	2.8928	2.97151
Cre01.g001750	TIG1	chloroplast trigger factor	7	4	33.6747	31.8801	20.5193	21.4245	13.3299	59.9493	59.7065	49.2899	48.6724	50.5749	45.4855	38.7277	39.3076	31.7751	30.0818	31.2795	25.4236	25.0759	24.5117	25.8029	25.2813	23.6348	21.6753	19.5886	19.254	41.6302	41.4269	35.7347	41.8187	46.1574	41.1902	28.6522	33.4713	23.7938	76.5139	86.4395	66.9008	37.524	41.9213	30.9752	18.5148	22.3058	21.8705	21.922	21.934
Cre01.g001800	FAP403	Flagellar Associated Protein 403	2	1	24.3172	22.544	5.84618	7.77778	6.99737	10.108	10.8571	10.3916	5.46521	5.75019	5.6337	6.96579	6.97735	5.9764	6.95369	7.80289	8.69685	10.1551	9.43251	11.3094	12.1093	11.1002	10.4367	11.7633	11.5835	16.7912	19.0485	18.8028	26.9208	25.4722	24.3433	8.30069	10.0833	6.83776	11.7325	13.0146	11.6898	5.92962	4.89718	5.48557	6.07215	7.27674	6.80879	7.46277	7.63888
Cre01.g001950	Cre01.g001950	Predicted protein with 3-phosphoshikimate1-carboxyvinyltransferase core domain	7	4	4.65349	4.73553	4.45471	3.94572	5.28237	6.15277	5.12323	6.31321	6.02272	6.1667	5.68881	3.89622	4.89998	5.44106	3.76399	4.54183	3.76928	3.76887	3.96005	3.87084	3.55283	4.40843	3.92835	3.78256	4.00069	3.43118	4.2656	4.73233	4.88756	4.72248	4.44606	5.24196	5.16299	5.55185	6.54969	6.10035	7.9531	6.41093	6.14151	6.87439	4.74499	5.32203	5.98666	3.62277	4.11583
Cre01.g001983	Cre01.g001983	C2-domain containing protein	8	15	107.677	104.854	107.205	114.573	83.3984	65.0499	65.2354	56.8082	93.9997	91.7686	75.8552	63.227	71.6789	67.2915	52.8263	46.2329	32.8336	35.732	33.2482	34.0306	31.4754	27.3052	12.4746	11.7112	9.62721	35.9321	35.9338	30.2461	84.6371	77.4231	63.1678	112.318	105.446	88.8464	74.4044	67.0127	73.4957	108.984	116.604	95.4801	80.2151	94.8162	68.7216	48.8967	49.4548
Cre01.g002050	Cre01.g002050	Acid phosphatase	4	15	13.0575	14.5976	26.723	31.3752	23.1693	4.74515	4.78242	5.18226	7.45872	7.48843	6.53884	4.55538	5.21258	5.46545	4.14256	3.46565	3.13447	2.6534	3.18057	1.87902	1.48571	1.96256	0.98605	0.694586	0.698129	2.6324	2.33046	2.55735	7.96253	7.60033	8.17582	25.6463	24.673	17.8885	5.86103	4.5102	6.6708	8.34693	8.56452	8.14641	5.54502	5.68273	5.54653	3.5238	4.14081
Cre01.g002100	Cre01.g002100		3	9	6.91193	6.68739	6.97358	7.52284	7.05561	2.28109	2.33285	2.22826	5.13826	4.48675	3.92943	4.00539	4.05423	4.5196	3.87425	4.22362	3.01102	2.47708	2.89201	2.02701	1.78113	2.15323	1.05136	0.560372	0.916367	0.624452	0.89558	0.661483	4.10026	3.76404	3.41265	6.2019	6.03975	4.45867	2.70999	2.3984	3.0579	5.20532	4.87561	4.80262	4.64392	4.8119	4.76432	4.4535	4.3786
Cre01.g002150	Cre01.g002150		NA	NA	0.0592045	0.130474	0	0	0	0	0	0.0179664	0	0	0	0	0	0.017006	1.89955	1.54276	9.44692	10.5035	11.264	4.53975	5.34195	6.56986	2.11466	2.04527	3.51182	0.414476	0.192205	0.327654	0.203289	0.116068	0.0508789	0.0794687	0.0797623	0	0	0	0	0	0	0.038922	0	0.0231139	0.0178842	0.74541	0.522581
Cre01.g002200	RPB6	Subunit of DNA-directed RNA polymerase	6	3	12.4107	13.2194	15.678	15.2161	8.4437	18.7579	17.7015	16.9479	8.57007	10.1056	9.43285	13.0248	12.389	11.1699	12.799	14.5199	14.3022	13.8455	12.8244	16.3413	17.5149	14.8314	14.2484	13.4073	14.4197	10.7571	13.064	12.6466	12.074	14.1928	17.7757	19.6201	24.7086	15.0037	22.5263	24.3055	19.7843	7.70355	5.94546	7.61506	6.53173	7.75235	8.49766	9.56916	12.4655
Cre01.g002201	Cre01.g002201		7	4	0.0249339	0.109898	0.0833772	0.0743598	0.0231326	0.920609	0.954143	0.998781	0.552157	0.65984	0.665999	0.506996	0.661855	0.587288	0.657135	0.662988	0.471532	0.597039	0.742642	0.595919	0.605703	0.752025	0.699745	0.852481	0.701381	0.847843	0.853619	0.80166	0.214037	0.268849	0.107138	0.602425	0.403101	0.66725	1.18923	1.49525	1.18347	0.375018	0.19908	0.704853	0.335047	0.292031	0.632681	0.511046	0.637484
Cre01.g002227	Cre01.g002227		NA	NA	2.15835	1.30238	2.06211	2.70754	1.71637	4.85999	4.5766	4.21059	3.04692	3.45217	3.28094	3.40445	3.49769	2.09608	2.76762	1.74903	1.91331	1.5661	1.68678	1.73995	1.92605	1.08203	3.40881	3.33094	2.76542	4.76258	4.70165	3.98163	2.20567	3.375	1.50153	2.80512	3.64629	2.60567	4.73864	5.45551	3.54787	2.39237	1.84639	2.39867	1.82993	2.12665	2.63898	2.37739	3.03441
Cre01.g002250	Cre01.g002250	Histone acetyltransferase	3	4	89.907	93.3565	65.9948	77.4857	59.9235	60.8203	56.7286	56.5029	33.2518	35.4408	35.4552	24.8442	25.1692	20.3279	12.0497	13.5168	3.82889	4.50221	5.33167	8.73487	9.20113	9.47263	4.45023	3.83385	2.92573	21.5322	21.5335	20.5416	62.9743	68.0023	65.7857	53.695	60.3391	44.7138	49.9174	54.2003	44.2997	25.4858	28.6502	24.5075	20.4925	20.9357	20.4744	10.9152	10.9217
Cre01.g002300	CYN19B	Cyclophilin 19-2	11	10	172.433	154.685	162.198	144.525	104.351	69.1057	65.5729	39.0657	262.811	266.165	193.502	486.258	511.02	374.5	562.029	420.173	478.562	486.349	374.406	330.06	313.727	273.145	165.602	133.557	163.601	74.9486	60.5637	52.8313	92.4841	78.5123	72.5089	89.6953	74.5987	55.8499	67.646	57.7084	58.501	356.781	364.37	305.121	488.307	481.204	359.168	559.306	602.638
Cre01.g002350	NAE1	RUB1/NEDD8 E1 activating enzyme	11	10	6.73518	5.42761	11.8399	12.0584	11.1916	7.03249	6.83097	5.93844	11.8247	11.6642	9.1031	13.3632	11.9963	10.9532	14.3602	12.2243	14.0401	14.333	14.2168	11.2341	10.7448	10.1064	6.56129	6.27715	6.4751	5.25021	5.67651	5.10413	4.60227	4.20426	5.73046	10.1649	8.30642	11.8224	6.04648	5.97404	5.5666	12.2876	13.5376	10.4197	12.4273	12.2708	10.8104	13.2845	15.2168
Cre01.g002400	Cre01.g002400	Putative triacylglycerol lipase	9	7	2.67476	3.01278	6.85722	6.55877	7.61002	8.89394	7.83686	7.73812	12.7169	12.2813	11.7912	8.12889	8.75867	8.22936	5.72121	6.51156	2.70479	2.60392	2.81812	2.01251	1.7327	1.70817	1.59228	1.22779	1.09043	2.23911	1.73669	1.95805	2.37259	2.03923	1.50687	5.66462	5.57878	4.68819	6.6149	5.80431	6.49741	11.1536	11.0103	10.277	8.5861	8.00587	8.70822	5.13412	6.22344
Cre01.g002500	COP21	Chlamyopsin 2/1	7	5	306.544	327.266	201.642	188.781	161.655	459.219	448.481	319.442	517.554	547.804	469.423	293.045	303.468	287.268	206.879	207.484	208.287	198.364	182.557	353.306	352.688	301.669	354.3	377.716	334.24	385.487	388.181	398.283	259.743	241.727	243.791	206.659	160.377	209.54	723.022	659.193	596.96	531.151	569.274	477.961	351.205	420.521	321.244	166.126	177.839
Cre01.g002550	FAP335	Kinase-like Flagellar Associated Protein 335	NA	1	7.21308	7.11625	3.83303	3.66862	4.66884	5.24277	4.96024	6.15949	4.28391	5.23594	4.75381	4.07106	5.42319	4.16789	4.99761	4.79488	5.74979	6.16193	6.24529	8.71429	11.1479	9.16412	12.0633	12.7249	15.4638	19.7403	22.4268	19.5175	13.4996	12.7433	6.73934	4.91602	5.49917	5.10921	5.66716	5.43757	6.60483	3.78448	3.88409	5.32096	4.90261	4.74797	4.7125	4.3959	5.53966
Cre01.g002700	Cre01.g002700		16	13	0.117482	0.0215754	0.742053	0.408759	0.581307	0.558063	0.62667	0.641727	1.06303	0.797179	0.714345	0.821966	1.01284	0.854892	1.45838	0.968388	1.41173	1.40655	1.16638	1.14393	1.18234	1.2034	1.28634	1.39468	1.0896	0.848573	0.774357	0.939145	0.168081	0.134352	0.286057	0.350429	0.140689	0.648087	0.529204	0.66644	0.633662	1.03775	1.01618	0.888197	1.03928	0.947893	1.25393	0.997565	1.23961
Cre01.g002750	Cre01.g002750		NA	NA	0.374857	0.34421	0.696388	0.403697	0.463703	0.323754	0.260812	0.303348	0.401669	0.551116	0.529125	0.266368	0.552798	0.448644	0.680104	0.431921	0.498448	0.509995	0.455711	0.331818	0.607079	0.515525	0.597728	1.13477	0.859614	0.708141	0.903498	0.806774	0.294969	0.398066	0.161072	0.223627	0.196397	0.329983	0.223486	0.379724	0.269582	0.313224	0.523772	0.369656	0.797543	0.487823	0.547304	0.731723	0.68457
Cre01.g002787	Cre01.g002787	Scavenger receptor cysteine-rich protein	NA	NA	0.49593	0.500922	0.128983	0.094492	0.19171	0.54611	0.603838	0.311027	0.478262	0.549642	0.438861	0.257523	0.261596	0.351381	0.430941	0.435162	0.749807	0.647727	0.768696	0.419784	0.527788	0.630291	0.474471	0.444499	0.540828	0.699889	0.609854	0.566349	0.571168	0.50638	0.404881	0.0702656	0.118779	0.0814916	0.298954	0.321516	0.291267	0.269354	0.24748	0.236374	0.369298	0.30333	0.294623	0.6607	0.483027
Cre01.g002900	Cre01.g002900		NA	NA	22.5085	19.2903	0	0.355167	0.994402	1.38857	1.74006	0.433683	0.510443	0.484864	1.16379	1.40608	0.97269	0	1.84228	0.759997	1.68915	0.777725	1.52019	27.9887	34.4685	23.5847	36.4605	49.6243	50.4689	58.8381	65.1644	37.8506	42.937	41.6754	20.8784	0.319709	0.962672	0.754818	1.98805	0.289533	0.513879	0.767661	0.285262	0.46976	0.480088	0	0.647549	1.04611	0.652465
Cre01.g002950	Cre01.g002950		7	11	2.00334	1.95415	1.17142	1.53444	1.82815	5.4247	6.05525	5.42164	4.69209	4.25641	5.09216	5.75162	4.9847	5.50916	6.35988	6.63674	6.2302	6.21963	7.20653	4.92753	5.26549	5.40119	6.05369	5.77798	6.46677	6.61284	7.01746	6.38738	3.18568	2.99388	3.7537	2.61556	3.53963	3.7005	5.35184	6.12132	5.17242	4.18685	3.72351	4.40449	4.36894	5.05172	5.05954	5.73117	6.21751
Cre01.g003000	Cre01.g003000		NA	NA	0.271662	0.149671	0.0302807	0.0270058	0.0252037	0.175971	0.0945064	0.115416	0.0970312	0.129036	0.176982	0.124733	0.0924503	0.249705	0.544759	0.418962	0.529804	0.591357	0.677029	0.46892	0.471381	0.711139	0.901012	0.619204	0.764177	0.724512	0.88194	0.887754	0.60632	0.532582	0.443574	0.0729291	0	0.0956566	0.021595	0.0220152	0.117221	0.155655	0.0433809	0.0892977	0.292035	0.275753	0.262601	0.429532	0.611874
Cre01.g003050	SEC8	Component of the Exocyst Complex	13	12	1.43731	1.38579	1.40183	1.03914	1.21225	0.740589	0.795477	0.9913	0.583378	0.676056	0.563955	0.621369	0.67812	0.675582	1.08551	0.859904	2.02703	2.19546	1.76718	1.83253	2.02919	1.87753	1.0105	0.988874	1.19855	0.827633	0.761626	0.731742	0.799175	0.688436	0.940429	1.4031	1.10022	1.26525	0.843928	1.12507	1.11588	0.830557	0.808535	0.601308	0.757187	0.484618	0.572324	0.803433	0.745693
Cre01.g003150	Cre01.g003150	protein of unknown function	3	5	9.60156	9.72414	13.5353	15.6976	14.1479	10.4572	9.79139	9.38391	9.29648	8.95837	8.80023	7.13144	7.14374	7.59794	5.83817	6.18237	4.13057	3.59872	4.47734	2.90596	2.20505	2.8793	1.29086	0.821357	0.590027	2.07115	2.23642	2.26989	10.6259	10.7727	12.3568	13.0564	15.5565	11.833	9.61543	10.1649	9.15596	8.19145	9.92098	7.45709	5.64463	6.39453	6.38372	5.16791	5.20019
Cre01.g003200	Cre01.g003200		10	6	0.432623	0.403364	0.148375	0.165411	0.40137	1.03471	1.25032	1.00989	1.66408	2.21297	2.23308	2.27014	2.42359	1.60592	2.63119	3.07937	0.924348	1.12284	1.82055	1.14885	1.10869	0.814331	1.20987	1.96742	0.854715	4.21575	4.24293	4.73588	1.77115	1.46793	1.34415	0.148897	0.209226	0.867127	1.56078	0.997837	1.45989	2.62181	1.85996	3.3692	5.79097	4.5213	5.95118	5.26177	5.51018
Cre01.g003300	Cre01.g003300		NA	NA	17.8517	8.81786	0.9312	0.69936	0	0	0.061185	0	0.188459	0.298358	0.143227	0.346089	0.149635	0.0757796	0.176343	0.0701489	0.155911	0	0.0801804	0.058382	0.0305179	0	2.32771	2.28628	1.90905	0.205214	0.0778612	0.0231752	0.113233	0.0862006	0	0	0	0	0	0	0	0.0314917	0.0351069	0	0.0590839	0.0343322	0	0.128744	0.0802981
Cre01.g003376	Cre01.g003376		3	15	22.3271	25.0811	30.5312	30.3564	18.8872	35.6841	35.9444	31.5568	13.0445	13.8833	14.4623	23.3849	24.3874	19.732	14.6823	15.2737	5.81904	5.23319	7.49306	7.18215	5.36078	7.16062	2.74047	1.89455	2.47105	4.09247	4.33258	4.12488	22.8323	27.2004	41.3639	40.6683	55.7953	29.2136	32.813	42.6744	31.8928	10.8072	9.65869	10.9624	12.7843	12.5808	13.2417	11.2776	12.0812
Cre01.g003450	Cre01.g003450		10	6	2.10389	1.90743	2.04824	2.40916	2.64372	4.91645	5.2623	5.04298	4.62289	4.96951	5.03146	4.7339	4.5134	5.18649	4.88262	5.26848	5.27245	5.01455	4.50023	4.91514	5.12009	4.9103	3.63502	3.73694	4.20167	3.90638	3.96135	4.14085	2.4004	3.10649	3.50163	3.26487	3.56397	3.71344	5.63121	6.15082	5.66908	4.71125	4.18891	4.83221	4.70584	4.57474	5.27735	4.88138	5.12288
Cre01.g003463	Cre01.g003463		12	9	1.03102	0.991812	2.15252	2.04987	2.41413	3.13784	3.13129	2.98973	2.759	2.80953	2.46287	5.62488	5.16839	4.64444	12.9019	10.435	15.9195	18.0616	15.9163	5.08475	5.22503	6.87309	2.46342	2.58783	3.90301	1.57126	1.66151	1.56127	1.15197	0.882304	1.01261	1.6402	1.29349	1.62504	2.65389	2.75857	2.40095	2.03949	1.72481	1.91509	4.81602	3.99964	4.0241	11.8837	12.2237
Cre01.g003475	Cre01.g003475		NA	NA	0.123596	0.0680945	0.103324	0.0921494	0.344001	0.12009	0.25798	0.356315	0.220727	0.335466	0.28182	0.466149	0.694011	0.550279	0.389469	0.312208	0.0365212	0.117707	0.300509	0.369242	0.386028	0.228588	0.0788318	0.0440177	0.0566854	0.370828	0.0911927	0.130288	0.265242	0.181728	0.185877	0.221199	0.305273	0.30464	0.270184	0.15024	0.088885	0.708168	0.394732	0.710971	0.871924	1.01331	0.896047	0.669495	0.357378
Cre01.g003487	Cre01.g003487		13	12	2.91584	2.65417	5.0165	4.31643	5.55743	5.80997	5.04979	5.13599	5.13942	5.41953	5.45106	5.34273	5.69494	5.91749	6.82765	7.02844	7.75441	8.3135	8.01426	8.77421	7.08328	8.5852	6.50924	6.27589	6.60902	3.80369	4.65825	4.66071	2.88391	2.92033	4.05832	4.99159	4.61151	5.93709	6.17258	5.7533	6.13132	5.08472	5.87088	4.91733	5.5578	4.50397	5.89757	5.80929	6.19316
Cre01.g003500	Cre01.g003500		16	7	0.27901	0.254734	0.0177712	0.00792463	0.0147916	0.175566	0.1553	0.154824	0.717519	0.827613	0.737463	0.711122	0.808437	0.897604	1.07788	1.02592	1.04115	1.16698	1.07087	0.86265	0.907397	1.01617	1.18977	1.34004	1.24308	0.696271	0.734044	0.806722	0.307937	0.296935	0.308281	0.014267	0.0143197	0.0168418	0.145748	0.0710618	0.126124	0.924931	0.916542	0.885683	1.12475	1.01458	0.934327	1.16239	1.22773
Cre01.g003516	Cre01.g003516		NA	NA	4.40288	4.14398	1.96817	2.12005	2.38281	2.61432	2.60067	3.31245	1.8347	1.74276	2.59947	1.4139	1.31106	1.11978	1.23501	1.4634	2.08703	2.17143	2.45325	3.76035	4.37694	4.50217	3.74432	4.45915	3.42162	8.1034	8.54105	8.12224	7.83461	7.77748	7.17332	1.58007	1.70949	2.21244	2.77079	2.88044	3.01795	1.33034	1.24504	2.24627	1.46368	1.36081	2.02271	1.55774	1.52157
Cre01.g003524	Cre01.g003524		6	2	13.6508	15.1506	5.32919	6.39174	8.21365	9.01322	9.58947	9.41571	4.64018	4.7992	6.25101	3.73078	4.01715	3.94001	3.02262	3.33163	4.39415	4.23476	3.67779	10.0477	11.2825	10.0293	10.0842	10.7801	11.8359	18.6757	18.2949	17.5182	23.5493	24.9517	13.3746	6.52077	6.08583	7.51184	8.9641	8.57736	9.22425	4.47516	4.27808	5.05072	3.72179	4.08069	4.25305	3.85214	3.6029
Cre01.g003550	Cre01.g003550		9	5	14.7346	13.1859	20.8147	18.4365	19.5373	46.7843	45.6592	45.8257	36.551	42.4059	37.773	26.5922	33.6805	26.3119	16.0423	15.6944	7.94026	8.22721	8.45163	7.53453	6.44351	7.29453	0.842021	0.879662	0.807294	7.0132	6.64869	5.81346	20.4715	18.889	24.1358	25.0749	22.6432	26.8112	53.842	51.3694	49.4149	41.1451	38.8301	40.553	33.6478	33.9166	31.9544	15.3994	18.5613
Cre01.g003650	Cre01.g003650		NA	NA	7.12459	6.41226	2.48547	2.73028	1.96784	1.88475	1.34332	1.5514	2.2145	2.06662	1.71843	3.4603	2.79476	2.4839	4.72072	3.93345	8.34061	8.1836	6.81004	7.20323	7.8704	8.18618	9.31388	9.21976	10.2268	10.679	9.77513	10.3913	6.0225	6.71717	4.72056	1.72769	2.29582	1.39797	1.01597	0.969625	1.13426	1.73337	1.84551	1.78772	3.67232	3.65204	3.86076	5.38242	5.16469
Cre01.g003700	Cre01.g003700		NA	NA	0.245671	0.143313	0.354376	0.488441	0.549698	0.683343	0.683716	0.754294	0.41293	0.500104	0.724931	0.777272	0.81638	0.880012	1.15915	1.06055	2.12655	2.04474	2.10819	1.35276	1.45437	1.8997	0.635993	0.627898	0.901388	0.92498	0.835945	1.03589	0.186078	0.254979	0.2608	0.193975	0.142774	0.427435	0.459504	0.526999	0.613172	0.652062	0.473073	0.617532	0.699075	0.778578	0.995305	1.4048	1.12602
Cre01.g003751	Cre01.g003751		NA	NA	0.584561	0.743218	0.731772	0.715211	0.533989	0.768956	0.919805	0.878778	0.526796	0.524807	0.667916	0.442417	0.532531	0.371986	0.252476	0.263042	0.111611	0.151719	0.0929308	0.149263	0.174774	0.122827	0.00573607	0.0320288	0.0054995	1.22921	1.31648	1.08548	1.0422	1.12838	0.695573	0.635761	0.589646	0.798	0.814977	0.983881	0.789045	0.541052	0.488275	0.555757	0.459215	0.51261	0.456396	0.34232	0.328472
Cre01.g003800	Cre01.g003800	MAP kinase kinase kinase	7	NA	8.55739	9.31725	8.52706	8.22692	7.09012	12.9406	12.8875	12.8751	8.45424	8.30659	9.99823	9.43025	8.48103	6.94722	7.26912	6.90939	5.01563	4.91661	5.35372	5.7227	6.36288	5.75558	7.79795	8.92566	8.75349	10.342	11.3904	9.56908	8.46716	10.6731	6.03647	5.15871	6.96927	4.96323	9.59431	10.8776	9.20306	6.36982	6.5015	5.4355	7.50478	7.43908	7.22566	7.1916	7.41384
Cre01.g003850	CYP747A1	Cytochrome P450, CYP197 superfamily	11	7	0.426575	0.197911	0.0250252	0.0669562	0	0.014543	0.0312416	0.040879	1.12267	2.48321	1.85757	9.33652	9.5506	10.9503	25.7907	24.9059	12.6048	13.6842	16.9768	5.7385	7.01224	6.37543	2.33414	2.04694	2.01821	1.45201	0.887898	0.98218	0.327634	0.418141	0.385883	0.0602717	0.0403296	0	0.249858	0.12736	0.258337	6.4963	3.72858	7.91129	28.0268	25.3138	26.7618	30.7784	29.5754
Cre01.g003950	Cre01.g003950		8	NA	64.9508	60.6583	25.4437	22.654	31.3285	60.5533	64.8554	56.7946	57.6819	62.2609	64.0646	40.0187	46.6614	51.8186	22.5932	26.4952	16.6696	16.6324	17.6034	21.9052	22.2588	20.568	4.20414	4.26692	3.46492	26.0887	25.2416	23.4292	103.256	95.1585	117.291	65.4706	55.6886	76.8296	109.714	99.7897	113.218	73.1564	68.3099	75.0584	53.3096	54.6769	53.3536	30.5947	27.6691
Cre01.g004000	Cre01.g004000		7	6	39.7602	40.0366	65.9571	57.9982	56.7285	55.8135	54.4607	55.698	44.866	45.7172	48.0186	38.2684	38.7204	35.7832	40.683	36.7129	40.7985	43.2752	39.3757	37.2858	37.7558	34.6781	45.7537	46.5849	43.8032	60.7716	60.1739	54.8263	26.7344	26.4576	23.3741	42.1751	34.2191	42.5489	48.5234	54.8517	42.331	39.2579	37.9625	39.4474	38.9198	44.2579	35.2478	41.8863	38.1064
Cre01.g004124	Cre01.g004124		NA	NA	4.73446	6.05155	14.4491	15.5032	10.6121	6.46475	5.99519	6.26992	4.82282	4.03501	5.03991	4.02466	3.55108	2.98098	4.24242	4.19461	4.9412	4.72015	4.40307	3.88494	3.83809	3.97132	8.99879	7.56066	9.84943	10.7326	8.13223	11.1545	10.5343	9.77362	8.43844	3.54182	4.23527	1.99382	2.76995	2.80849	3.96322	2.54316	2.36637	3.43621	3.60083	2.99435	4.07883	5.57274	5.17039
Cre01.g004157	Cre01.g004157		NA	NA	0.0524173	0.0385054	0	0.00868463	0.0405256	0.0226357	0.0303917	0.042418	0.580388	0.56316	0.534998	0.5673	0.992999	1.72647	1.67177	1.84442	1.11003	1.2789	1.53998	0.400192	0.460828	0.611499	1.24816	1.10141	1.16463	0.978563	0.948829	1.03144	0.11249	0.205524	0.105108	0.0156352	0.0235395	0.018457	0.375009	0.0920363	0.634556	1.37654	0.816109	2.0676	2.77046	2.74901	3.10874	2.00033	1.96769
Cre01.g004200	Cre01.g004200		NA	NA	0.348078	0.605595	0.224622	0.254964	0.390918	0.783209	0.854002	1.15636	1.03386	0.919897	0.930931	0.564773	0.698264	0.831433	1.25954	1.23729	3.11808	3.0308	2.85073	3.1987	4.53934	3.9929	4.42853	4.74983	5.33256	3.85981	4.13078	3.64994	1.10083	0.969713	0.47231	0.180329	0.197449	0.245127	0.961149	0.593847	0.843194	1.16777	0.877632	1.32482	0.984687	0.843961	1.19534	1.04063	0.947922
Cre01.g004250	TCTEX1	Flagellar inner arm dynein light chain	14	1	61.7189	59.0452	3.19975	1.90246	4.21684	6.19825	6.99051	9.00175	6.83549	10.3887	9.19498	8.47317	4.55895	7.14627	17.4064	12.34	54.4291	54.1567	44.3498	98.7835	107.591	95.0213	118.707	131.373	133.852	77.5159	88.8169	75.3999	104.113	90.0444	66.8136	2.14066	2.79314	2.35853	8.17694	6.20355	6.70947	8.05266	9.16808	9.59332	12.0544	11.2072	13.2963	20.0326	18.0572
Cre01.g004300	ASN1	Asparagine synthase	8	5	207.456	215.598	281.668	329.857	227.339	237.524	242.81	216.308	196.194	191.157	191.493	148.904	147.344	144.399	86.32	93.5516	57.4747	50.2354	59.85	85.4868	77.6629	83.215	33.414	26.2737	28.5859	70.9328	68.918	65.8446	170.543	187.053	205.064	303.513	346.692	255.641	303.896	349.389	300.397	170.903	203.521	156.202	85.5218	106.333	96.4115	57.4552	55.7675
Cre01.g004350	HLM1	Histone-lysine N-methyltransferase	3	15	88.6625	80.6403	61.4059	73.1424	51.7329	7.88335	8.06517	9.04351	17.0902	16.6106	14.9982	13.6284	13.3542	17.7981	13.3888	13.9655	12.0465	12.8181	13.3327	12.8108	12.6866	11.6921	13.2817	12.7888	12.6774	9.31767	9.13665	11.878	32.4736	32.024	37.4212	54.1215	52.4512	35.4559	6.58448	5.81257	7.02186	18.2119	21.5033	17.9032	17.8305	19.421	16.4667	12.7634	14.8311
Cre01.g004400	Cre01.g004400	Expressed protein of unknown function	13	12	11.9917	9.17175	4.87483	2.66467	4.45016	11.88	12.3678	10.7031	3.02339	3.44627	3.86021	3.42387	2.40055	2.43142	8.08293	4.4265	140.069	126.295	93.9866	138.711	173.511	161.21	83.8639	86.219	115.259	29.4416	29.812	27.3641	17.439	19.0839	13.0939	2.65113	3.29448	3.57668	13.4576	14.7484	11.7691	1.91981	1.3517	1.57671	3.12796	1.87266	2.81269	5.94835	5.92573
Cre01.g004450	CPLD42	conserved expressed membrane protein	8	5	103.497	97.7797	203.87	226.614	192.937	151.236	140.148	134.142	135.221	126.729	112.087	66.3181	66.4686	57.9518	33.6133	37.6792	23.5855	19.1414	24.3984	28.0215	23.966	25.5632	2.55135	1.50649	1.96815	12.3542	11.9413	10.9537	54.3482	54.3084	63.5363	116.93	135.739	108.018	116.446	127.616	112.423	107.024	119.677	96.0006	51.6814	60.4206	46.2502	14.1625	16.2055
Cre01.g004500	LEU1L	Isopropylmalate dehydratase, large subunit	8	15	282.867	289.251	703.377	803.105	624.605	443.857	456.777	411.182	340.465	343.114	349.136	271.289	284.919	301.724	171.11	183.614	78.5916	72.8655	90.5529	117.627	107.719	103.624	31.6011	25.7247	28.3013	97.8676	98.225	92.9075	247.961	251.276	288.242	548.415	592.734	523.373	477.755	535.438	455.992	353.695	383.764	344.507	245.591	278.896	255.122	145.681	147.011
Cre01.g004550	FAP190	Flagellar Associated Protein 190	14	1	5.84974	5.65186	0.0956067	0.20464	0.238731	0.633385	0.501294	0.864166	0.428906	0.419053	0.62585	0.461339	0.653851	0.394203	0.904226	0.738948	2.30133	2.24055	1.98121	5.81967	7.17962	5.80853	8.20618	8.96876	9.92384	9.3789	9.15371	7.55892	12.3403	13.1161	6.16228	0.199561	0.107853	0.265779	0.845469	0.792408	1.09799	0.430024	0.301331	0.642832	0.587811	0.723309	0.974217	0.974442	0.950286
Cre01.g004600	RWP12	RWP-RK transcription factor	3	3	20.6379	20.495	10.9265	11.4465	13.3613	11.2561	12.3645	13.6059	10.2733	10.7127	12.2458	11.3357	11.2632	12.4259	11.8125	13.103	6.47163	5.87437	8.91504	5.82236	4.913	6.03458	6.7376	5.9855	5.20932	9.57045	8.3003	10.09	24.527	22.5338	24.9047	12.5895	12.5628	14.3329	11.783	11.7535	16.2929	12.7863	12.6866	15.1754	15.573	14.2207	17.1553	16.4536	16.0863
Cre01.g004651	Cre01.g004651		NA	NA	7.41136	7.13184	4.97157	6.03409	4.0758	2.78052	3.68659	3.43977	3.47365	4.05052	3.58303	2.57363	3.0814	2.40821	1.49868	1.53374	0.971122	0.930757	0.917302	17.7889	15.8044	8.70237	30.2236	27.7566	26.024	7.80346	7.42307	8.53737	6.50598	7.5278	5.30282	4.74147	5.57223	5.43187	4.5852	3.96781	3.78644	5.16401	5.59617	4.69598	2.52354	2.69706	2.45153	1.11939	1.26569
Cre01.g004700	Cre01.g004700		NA	8	0.392382	0.0720604	0.0728945	0	0.121345	0.804864	1.13752	0.833517	14.8558	13.002	12.7388	15.5282	16.113	13.4123	16.3362	14.4676	13.0631	14.9475	13.8732	9.8121	10.0312	9.11782	6.38186	6.19532	7.95825	0.741247	0.887835	0.689381	0.729794	0.64104	0.505806	0.0585205	0.117473	0.0921093	2.91119	1.96088	3.1981	22.1077	19.4241	20.4647	19.3768	22.5188	17.5028	13.0974	14.3315
Cre01.g004750	Cre01.g004750		NA	NA	11.4006	6.76104	2.44864	1.20486	0.491953	0.0981366	0.0790575	0.275853	0.216452	0.102803	0.172726	0.0993743	0.0773375	0.152313	0.303805	0.261848	0.290988	0.185508	0.391384	0.176017	0.210306	0.387971	2.19836	3.37228	2.17718	7.42444	7.24355	12.2974	7.57556	5.60614	9.17894	1.05068	0.544292	0.346752	0.0301082	0.0920818	0	0.108508	0.120965	0.0249001	0.152685	0.0887216	0.160178	0.709761	0.530297
Cre01.g004800	Cre01.g004800		1	4	194.476	182.97	225.202	256.254	190.15	37.7694	37.8687	42.8146	43.118	41.9972	43.9445	38.8618	41.3179	56.8839	25.349	32.1911	20.9032	19.289	22.6266	31.6704	29.5074	29.9745	41.3363	41.2151	46.3879	40.7056	39.0713	41.3634	152.216	150.411	147.819	180.153	189.677	127.591	45.9377	39.961	47.3722	56.4722	52.6533	60.9683	60.0005	56.1233	60.5085	42.4392	36.5175
Cre01.g004850	Cre01.g004850	Transcription elongation factor	NA	NA	2.62988	3.02808	4.92407	4.8909	4.1396	1.32071	1.32607	1.94587	0.981547	1.12284	1.23205	0.368259	0.583248	0.551706	0.465571	0.612855	0.742177	0.723635	0.718456	0.421775	0.502475	0.681034	0.810425	0.873471	0.822175	1.28061	1.07267	1.20703	1.33169	1.21653	1.44745	3.35815	3.25113	2.34107	1.11574	1.23324	1.48754	0.804217	0.802166	0.718768	0.446699	0.599885	0.357045	0.484514	0.512651
Cre01.g004900	Cre01.g004900	Similar to Putatative Protease/Amidase	15	13	46.5769	41.6434	31.9925	27.771	22.3168	3.70514	4.40615	3.28563	5.0711	5.12888	3.19409	7.60424	10.2891	10.2688	13.4306	10.7552	7.93787	8.58806	7.97817	11.2228	11.3785	8.51551	39.1542	38.8509	32.1052	14.642	15.0125	15.5049	12.8452	12.4152	12.7718	5.98684	7.29331	6.25807	1.6239	1.28301	2.49753	6.80349	5.74955	8.32661	17.4654	15.3926	14.224	15.163	14.8295
Cre01.g004950	Cre01.g004950	Conserved Protein with Putative intracellular protease/amidase domain	10	9	32.2227	24.8165	44.8825	44.6806	42.9655	42.1869	43.1429	39.5575	46.7331	42.7374	43.8268	37.6349	36.6301	37.3589	41.5316	41.0382	51.4822	48.495	50.1069	39.1922	35.7295	40.2249	15.9816	14.0974	14.7859	26.9771	26.5588	25.2058	26.9491	22.6021	29.8699	43.7097	38.2669	43.3933	44.0988	40.6507	40.0712	49.2292	54.2189	42.7841	34.9143	38.2157	33.6335	31.3448	32.8503
Cre01.g005001	CPLD9	Conserved in the Plant Lineage and Diatoms	4	6	4.43216	4.29298	16.6535	16.2737	16.2489	10.3956	11.8873	11.4542	10.775	9.24066	10.4787	9.02626	8.46606	7.94661	7.9457	7.83136	7.85793	9.04496	8.88609	5.71882	5.38338	6.75303	1.32227	0.992915	0.808726	4.52796	4.40947	4.08813	4.90922	4.62482	7.12631	16.6641	16.212	15.9336	10.3992	11.7022	9.38235	10.4959	11.0159	11.1851	7.44459	9.20991	8.59454	5.77703	6.54924
Cre01.g005050	Cre01.g005050		10	9	223.509	223.57	195.444	193.099	180.04	159.256	154.488	158.779	202.827	182.789	176.644	233.56	214.642	199.345	242.789	234.216	267.382	271.356	267.499	182.437	189.952	209.258	124.541	112.398	149.186	86.9995	81.67	89.0827	145.657	148.346	143.961	136.906	138.251	122.033	122.318	117.298	126.483	183.449	184.554	171.548	204.4	208.106	192.283	236.617	229.289
Cre01.g005100	Cre01.g005100		NA	NA	0.45173	0.647084	0.453167	0.583781	0.502916	3.21871	3.01725	2.41267	2.16205	2.36023	1.85404	2.25189	1.81401	1.58302	1.70817	1.92183	1.20133	0.884997	0.93358	1.37953	1.22277	0.874027	1.4118	1.41575	1.07733	1.98783	2.23978	1.42857	0.853101	0.797037	0.65995	0.808461	1.01431	1.39974	4.30908	4.75899	2.6639	1.87651	1.83945	1.42548	1.69962	1.51668	1.41915	1.64011	2.08989
Cre01.g005150	SGA1	Serine glyoxylate aminotransferase	3	3	342.176	326.657	54.3966	57.0153	72.1697	22.0312	18.6956	28.951	108.899	92.2383	96.6303	56.0966	64.3183	75.708	51.8778	52.3556	72.0936	75.9722	69.6048	60.4505	64.0213	65.3895	12.3679	11.9622	15.9312	141.086	142.88	142.565	339.427	321.992	232.108	61.0978	44.7188	57.9023	26.8122	15.0507	31.1583	121.758	130.754	136.738	114.219	113.368	98.3754	67.6195	69.7585
Cre01.g005200	Cre01.g005200	Putative triacylglycerol lipase	14	NA	41.2736	44.5708	13.4197	19.0852	12.804	4.19766	4.6212	6.87553	2.06641	2.55501	2.2425	1.961	1.62788	2.37667	3.00914	2.7501	22.9879	24.2817	17.6422	314.92	366.249	256.322	632.998	756.95	686.77	72.3956	77.9709	93.0049	47.6515	64.0129	33.928	20.072	33.8915	15.4663	6.51304	10.4376	9.06507	2.73153	3.66445	2.97475	2.75785	3.041	2.90947	6.0472	5.86312
Cre01.g005300	Cre01.g005300	Putative transposase	NA	NA	NA	NA	NA	NA	NA	NA	NA	NA	NA	NA	NA	NA	NA	NA	NA	NA	NA	NA	NA	NA	NA	NA	NA	NA	NA	NA	NA	NA	NA	NA	NA	NA	NA	NA	NA	NA	NA	NA	NA	NA	NA	NA	NA	NA	NA
Cre01.g005400	Cre01.g005400	Short-chain dehydrogenase/reductase	NA	NA	1.80945	2.49227	0.504224	0.199863	0.326421	0.0325578	0.0349708	0.0915171	0	0.0341059	0	0	0	0	0	0	0.118816	0.191471	0	0.5339	0.174428	0.143015	1.41057	1.64686	1.35239	6.56835	6.79401	4.71558	4.14204	3.84296	2.46208	0.629683	0.63201	0.141586	0	0	0.0722935	0	0	0	0	0	0	0.0294338	0.0305967
Cre01.g005450	RSP10	Radial spoke protein 10	14	NA	35.6872	30.237	1.00412	2.47991	1.73582	3.59093	3.616	3.40665	2.72258	3.99677	4.24359	3.77257	2.73554	2.78664	5.8759	6.19101	18.5104	16.7436	15.1215	45.7286	51.655	42.1946	70.7169	73.3957	97.8868	46.2945	49.3287	45.8375	47.2307	50.4686	35.1946	1.73626	1.49372	1.1224	4.24151	3.14475	3.73759	2.82894	2.15779	4.28227	5.30758	4.97784	6.15416	7.83187	7.04455
Cre01.g005500	Cre01.g005500		16	11	1.58496	1.37221	0.555238	0.877834	0.903283	2.05333	1.89044	2.59728	4.70679	4.17901	4.5433	5.22777	5.9178	5.33312	7.08304	6.04464	8.69771	8.00928	7.76234	6.67419	7.11902	7.03525	9.67592	9.49925	9.71994	4.04586	4.39706	4.41563	1.55492	1.57582	1.12858	0.506535	0.54908	0.892942	2.19586	2.11013	2.60534	4.50825	4.845	5.70111	6.43496	6.32923	5.52646	6.48382	6.94674
Cre01.g005550	Cre01.g005550	ARF-like GTPase	12	12	18.0689	13.2733	15.6043	12.9457	17.5187	15.922	16.3092	15.2148	14.4193	12.813	17.074	17.6176	11.1902	14.308	15.6684	16.4479	19.0479	18.1603	23.6484	13.6168	15.1397	19.3608	14.1204	13.45	16.823	17.1484	18.4483	19.1331	21.3796	18.5095	16.9269	10.3423	8.77228	10.8905	12.5518	16.3577	19.3161	13.7573	13.2571	15.1963	11.0463	17.9216	15.2436	18.112	15.4584
Cre01.g005600	FDX8	Ferredoxin	NA	NA	1.94518	2.29647	4.80097	2.90053	7.21862	7.82999	8.21697	6.57752	6.45143	6.69382	7.15086	6.56171	5.67402	6.38555	7.96046	9.16219	5.41935	5.06601	7.43203	2.39828	1.83226	3.47897	1.59515	1.38552	2.46397	5.28034	4.51066	4.97979	4.2937	3.67724	4.17909	2.3623	3.36935	4.89234	5.63281	5.40461	6.89454	6.96582	5.76864	5.93724	5.41433	5.42436	6.21167	5.85822	6.59715
Cre01.g005701	Cre01.g005701		NA	NA	2.65047	2.51662	1.88574	1.99013	2.09276	3.57982	2.88386	2.78945	2.55806	2.3916	2.36965	1.97894	1.80398	1.55505	1.89011	1.22958	7.91517	6.87437	5.69019	8.27394	9.55029	11.9381	4.44211	3.41427	5.00034	0.733188	0.432728	0.490433	2.8077	2.15584	2.56852	2.24561	2.07664	2.6211	2.98106	3.56461	3.285	3.41291	3.44449	2.92882	1.72394	2.50985	1.55018	0.792571	1.13284
Cre01.g005750	Cre01.g005750		NA	NA	3.36202	3.0634	0.468432	0.257089	0.179951	0.502561	0.697252	0.470885	0.254022	0.460649	0.210604	0.466491	0.880107	0.445713	0.79642	0.790808	0.687766	0.844439	0.727046	0.343386	0.448744	0.441514	1.73198	1.40459	1.18611	3.87967	2.88131	4.02115	2.22001	2.0914	1.72243	0.173567	0.232278	0.15936	0.282672	0.523949	0.348725	0.300991	0.309732	0.191271	0.673308	0.302898	0.351548	0.530062	0.767471
Cre01.g005813	POB31	Proteome of basal body 31	13	12	0.329685	0.30273	1.99052	1.99374	1.22347	1.53048	1.29983	1.53406	2.41398	2.3303	1.55717	1.91019	1.72034	1.86242	1.8574	2.01624	8.76765	8.19329	7.06402	12.9318	16.3037	17.6357	10.7242	11.6632	14.9861	2.93085	2.38386	2.72237	1.03769	1.34653	0.637477	0.196679	0.123378	0.406305	1.50692	1.20227	1.7387	2.08577	2.85167	1.95066	0.849104	1.02969	1.19508	0.772255	0.85294
Cre01.g005850	FAP23	Cobalamin adenosyltransferase	9	14	3.074	2.61544	134.194	116.354	58.3383	59.7108	60.2648	53.9398	74.5777	72.6096	43.1203	65.1856	54.5573	42.6514	55.244	52.705	28.1009	22.5521	23.5339	30.0953	30.113	34.1894	5.95643	5.04431	4.59241	4.82554	4.89219	5.06576	4.00827	3.47092	3.47771	13.6146	13.595	21.0178	61.7392	72.968	59.325	56.6575	85.6239	38.6273	25.882	30.9295	27.6459	18.0242	17.4809
Cre01.g005900	Cre01.g005900		5	8	2.71995	2.35485	6.36673	5.83267	5.55161	2.24008	2.54128	2.85355	3.24758	3.84947	4.10089	3.82303	5.15711	3.97338	5.34295	4.79399	6.54455	6.42831	5.9283	6.11374	5.90621	5.32902	3.66794	2.60163	3.3741	5.1037	4.8394	4.71045	6.50423	5.97984	6.17757	6.67597	6.17715	5.52751	3.39766	1.92081	3.57683	5.45459	5.27413	5.26224	5.90007	5.33978	5.30539	5.87063	6.71757
Cre01.g005950	Cre01.g005950		12	9	18.0498	19.0659	0.693762	0.556858	1.44361	0.806334	1.29914	1.81323	1.5117	2.66072	3.12223	9.47143	7.62527	19.952	87.1173	93.4728	94.201	95.1111	102.905	88.5093	83.3745	76.6475	64.7876	55.8597	60.517	82.0835	82.3675	74.6651	90.0804	84.8039	75.3647	1.05822	1.34164	2.19159	1.13796	0.807023	2.14852	4.36861	2.9817	10.2295	20.9088	13.5589	34.7074	84.3776	71.9498
Cre01.g006000	Cre01.g006000		NA	NA	5.08074	5.15464	3.48772	3.14131	8.16276	0.882972	0.948413	2.57597	1.9475	1.49254	2.17975	2.03206	1.70796	1.99333	0.940733	1.66399	3.53356	3.64164	3.99221	4.0312	4.77352	4.00199	7.09374	7.72334	9.73762	4.83343	5.55909	6.17229	4.52096	5.5269	2.84872	1.77424	0.695625	2.68351	0.0738803	0.150635	0.311915	2.61823	2.39935	3.03466	2.33124	2.03194	2.37702	1.68721	1.603
Cre01.g006050	LF3	Long Flagella protein 3	15	7	0.808408	0.890777	1.32706	1.34426	1.96366	1.81849	1.77942	1.58791	1.90046	2.10443	2.09707	1.85107	1.7107	1.92522	2.23162	2.25116	2.78833	3.10356	2.65349	2.32242	2.37698	2.63479	3.44058	4.12494	3.74809	2.74398	3.03656	3.16081	1.03462	1.55603	1.16209	1.76247	1.62377	1.94599	1.61239	1.42936	1.56442	2.28439	1.97159	2.40607	2.62685	2.22647	2.95704	2.4531	2.0937
Cre01.g006100	FDX7	Ferredoxin	8	4	25.723	27.4019	27.286	25.8801	19.1783	31.5122	29.8465	23.3	15.0444	17.8763	14.2266	9.58307	9.89107	8.48251	4.76413	4.0501	1.65336	1.015	1.36989	1.54778	1.5642	1.4594	0.198267	0.498184	0.285135	6.26952	4.99995	3.85028	25.2831	25.062	25.0442	27.747	29.7341	18.9358	26.9342	30.4811	20.8462	12.9686	12.5959	9.75814	4.90802	7.3422	5.91574	3.23112	3.40609
Cre01.g006150	Cre01.g006150	Putative chloroplast translation peptide-chain release factor 3	8	4	34.7195	34.5642	44.263	48.5839	45.7445	44.2922	43.0624	46.9588	35.2738	34.5205	35.5935	18.8196	19.0033	18.81	9.14483	10.2705	4.0467	4.02818	4.63118	7.33114	6.19176	6.7506	4.85954	4.92886	3.49434	16.59	16.95	18.1726	32.2668	36.16	35.4937	40.2383	43.9817	39.5963	43.143	45.9753	41.1639	26.5934	29.704	24.1566	14.952	16.3598	16.3874	8.2739	8.49806
Cre01.g006800	PIGA1	Phosphatidylinositol N-acetylglucosaminyltransferase, catalytic subunit	NA	NA	2.14517	1.98043	1.74486	1.49851	1.53299	4.2813	3.83217	3.25491	5.5912	5.54707	5.21242	5.15292	4.73533	4.42985	7.42411	6.65979	11.6667	11.5636	11.0834	8.00606	8.7724	9.0072	7.32188	7.10301	10.4412	4.73535	4.58576	4.81295	3.11056	2.30166	1.76877	0.85604	0.702984	1.46987	4.07875	3.80572	3.419	5.31512	6.0873	4.85971	4.81075	5.31919	4.58857	6.11132	6.44101
Cre01.g006850	Cre01.g006850		NA	NA	22.4533	21.6206	11.0482	9.04894	8.44511	7.99278	10.4148	7.73454	7.65852	6.72571	6.85269	5.70531	7.57232	4.99693	9.50338	6.34681	15.8994	16.1821	11.6809	18.3981	20.2172	19.339	12.6439	12.9674	14.4727	19.1514	20.4174	18.6581	14.7596	19.63	18.7743	9.0506	8.17564	9.40192	11.0951	9.01596	5.3825	8.69264	9.36751	8.11199	8.83398	6.79162	9.28788	7.81814	7.38821
Cre01.g006900	Cre01.g006900		NA	NA	1.52361	1.63428	1.36764	1.25994	1.52613	3.3014	3.09578	2.65959	1.67593	1.85727	1.80952	1.1055	1.33067	1.12316	0.834307	0.846104	1.02791	1.17402	0.876946	1.03836	1.15107	0.928426	0.988987	0.893166	0.593655	2.18453	2.72983	2.12489	2.63893	2.88123	2.08569	1.94254	2.26458	1.82311	3.24759	3.49653	3.19019	1.323	1.34569	1.2587	0.905901	1.17913	0.928637	0.679041	0.722285
Cre01.g006950	FBA1	Fructose-1,6-bisphosphate aldolase	3	5	167.318	164.627	190.021	190.06	138.402	132.992	126.649	106.562	200.818	186.652	176.559	144.555	155.159	134.461	76.6283	72.4218	24.8537	29.6886	28.3059	17.4051	14.344	14.9706	12.4333	12.4064	10.734	73.1383	70.023	65.2618	169.814	158.083	146.853	162.323	160.167	124.155	138.349	144.259	116.045	187.51	193.616	159.182	118.419	133.921	103.348	67.8051	71.5554
Cre01.g007000	Cre01.g007000	ABC transporter, half	1	2	11.2522	13.6235	18.6363	20.3192	22.0573	12.7698	12.3746	17.7616	9.98268	11.2527	15.8287	8.43707	7.93646	12.8762	6.64175	9.96509	9.57249	8.19753	10.3283	10.7083	9.10091	11.5414	8.84084	7.82085	9.61378	10.5274	8.55662	13.8702	26.0561	19.7912	32.3433	23.9951	17.3802	26.712	16.6809	13.7515	22.498	17.0928	14.7079	21.8938	12.3307	11.4252	16.4605	10.4552	9.45967
Cre01.g007050	CPLD11	Conserved in the Plant Lineage and Diatoms	8	NA	52.5998	52.139	66.3575	67.9686	60.5746	40.3444	39.6085	41.8978	58.4059	55.0809	54.5797	51.9207	55.1492	55.2517	37.4078	38.584	17.7755	19.1032	19.9773	11.3236	10.5399	12.0233	2.6203	2.90009	2.7814	6.3831	7.49131	6.30266	47.0103	50.2654	50.0574	62.2333	58.3452	46.4193	48.2275	40.8426	44.4224	65.3099	61.6783	62.215	59.0976	64.0978	55.9776	38.3635	39.388
Cre01.g007051	RPL40	Cytosolic 80S ribosomal protein L40, ubiquitin fusion	1	16	1473.38	1584.86	1448.95	1433.68	1093.79	981.187	995.828	895.19	1006.3	1091.89	953.445	779.091	861.388	768.557	655.495	601.391	532.296	510.964	425.775	625.571	614.217	506.051	755.443	761.297	626.688	1041.66	1023.14	896.121	1287.31	1364.38	1124.88	1232.29	1361.99	890.671	1109.2	1203.71	960.371	925.003	970.996	783.141	745.685	731.238	660.63	598.165	654.652
Cre01.g007100	Cre01.g007100		NA	NA	1.58075	1.82964	3.28704	2.94475	3.29051	1.87579	2.30132	2.03973	2.41025	2.25341	2.23273	2.14341	2.34166	2.48015	2.57241	2.50072	1.80558	2.147	2.23661	1.25228	1.05105	1.50431	1.02518	0.633935	0.885419	1.31965	1.22317	1.4703	1.75604	1.56252	2.16897	3.00737	2.15947	3.28351	2.10132	2.04532	2.10167	2.37848	2.31213	2.419	2.42756	2.77971	2.12671	2.41924	2.57951
Cre01.g007150	Cre01.g007150		11	10	2.8999	1.82136	5.10712	4.58361	6.02651	2.51709	3.04664	2.67524	3.8945	4.28967	4.00515	5.19277	4.28303	5.23106	8.3073	6.77008	7.78055	7.6855	8.21414	3.02258	2.85807	3.76257	0.980294	1.05343	1.20586	1.8368	2.4135	1.72716	2.31507	2.27405	2.9656	3.71081	2.60456	4.51326	2.58181	2.63204	2.62771	4.50698	4.72336	3.66036	5.35798	5.47956	5.01066	7.35314	7.2553
Cre01.g007200	Cre01.g007200		1	4	43.021	43.4203	42.3167	49.6429	36.267	16.4962	15.987	16.4901	13.1388	13.4049	12.2897	12.2188	12.251	12.4778	10.5078	11.0491	8.60902	8.36961	10.0969	10.4365	9.347	9.95979	10.0601	10.3015	11.023	11.5119	12.5422	12.8014	31.1273	32.3597	31.7925	32.2139	35.1333	22.658	15.7454	16.901	14.81	12.7978	13.3674	13.4868	10.8436	11.7631	12.2516	10.1264	9.42595
Cre01.g007251	Cre01.g007251		NA	NA	0	0	0	0	0	0	0.00945687	0.0082494	0.00970951	0	0	0.00891537	0.0185022	0.0156168	0.0622992	0.101195	0.120489	0.170127	0.1735	0.234614	0.235846	0.0773486	1.96793	1.95565	2.03638	1.08748	0.738108	0.687746	0.0233353	0.03997	0	0	0.0122078	0	0	0.0110148	0.0293246	0	0	0.00893565	0.0182642	0.0212258	0.0574817	0.0875549	0.0661922
Cre01.g007300	Cre01.g007300		3	NA	6.99727	13.2656	9.57052	10.6314	7.17214	6.39302	7.29203	7.64059	8.77466	8.37643	8.12182	7.55593	8.38121	8.00452	8.5957	7.29601	9.42617	9.91059	11.1996	5.29455	5.49281	5.91206	2.74796	2.41585	3.10175	3.50411	4.23845	3.49481	31.3968	24.4704	10.6874	7.30052	7.79405	7.10104	8.52558	6.88382	7.36144	10.7234	10.4174	9.60199	6.36415	6.87121	7.45796	5.7796	5.37553
Cre01.g007350	MOT42	Predicted protein	12	NA	0.0362137	0.159614	0.0403654	0	0	0	0	0.0439582	0.0258693	0.147438	0.0235925	0.403809	0.542256	0.312063	8.11254	4.96866	37.9021	37.7203	30.6632	21.7339	23.7775	25.5336	16.5149	14.4707	24.0054	2.55938	1.90243	1.62242	0.341951	0.283982	0.155606	0.0648116	0.0650511	0.102011	0.115148	0.0293471	0.130217	0.0518736	0.0578285	0.047615	0.26764	0.0565524	0.0875143	4.77153	3.32875
Cre01.g007400	Cre01.g007400		NA	NA	4.09937	5.64009	4.99851	4.90821	10.3801	1.7018	2.08005	5.12725	3.23579	2.91996	3.46743	2.94143	2.68224	1.78253	1.05107	1.22853	0.990473	1.25719	1.25278	2.40577	2.54657	1.62396	4.23257	4.2589	3.78101	1.40436	1.48391	1.31312	12.8511	14.3416	2.19938	2.91844	3.27504	4.38619	0.612128	0.36708	0.798105	2.25474	3.00183	2.59077	1.96297	1.69769	1.83354	1.69766	1.93018
Cre01.g007500	Cre01.g007500	Sodium:solute symporter	NA	NA	14.2692	14.5562	4.20408	4.0634	5.1023	1.28776	1.69345	2.08616	1.76523	1.34899	2.38454	0.901829	1.0496	1.47298	0.872891	1.04735	1.36155	1.11222	1.2423	2.54098	2.02461	2.01948	4.58614	4.8966	5.43092	8.36178	7.67686	9.3424	20.08	19.3233	12.2786	4.95456	4.48893	5.0375	1.27017	1.15937	1.30945	1.83637	1.46863	2.05205	1.68523	1.94398	1.77354	1.41444	1.45901
Cre01.g007550	Cre01.g007550	GT90 family protein 1	12	12	8.42461	7.59216	1.94516	2.15353	3.23806	3.50812	3.18197	4.27311	3.28848	2.93994	4.15554	3.11819	2.98988	3.12858	6.1369	5.64824	10.5443	10.0044	9.32729	4.1548	4.21838	5.85578	3.95327	3.6433	4.96777	4.81458	3.87164	5.96281	9.19476	9.52623	8.7396	2.61164	2.89153	2.92406	3.08536	2.36513	3.28897	3.08156	3.12301	4.3121	3.61851	3.45348	4.01726	5.74396	5.34817
Cre01.g007600	Cre01.g007600		8	6	48.6897	42.5505	25.6153	26.7046	12.9481	73.3417	80.3836	56.5547	60.7927	62.3746	52.3316	59.9502	65.6004	44.3082	34.81	25.8372	9.42615	9.85072	8.73842	10.9374	9.06756	8.71844	14.189	15.1355	9.27242	42.9579	44.0078	34.3188	44.3633	44.2811	42.0231	30.236	37.9818	23.4257	83.1645	87.9714	63.8809	68.2413	58.9416	54.2228	60.6321	68.9069	44.853	25.3173	33.2164
Cre01.g007651	Cre01.g007651	RNA pseudouridine synthase	15	13	1.03164	0.9504	0.622082	0.790175	0.470711	2.74968	2.6593	2.58663	1.44974	1.64104	1.53149	3.53869	3.34965	3.94458	4.49596	4.78471	3.27826	2.87152	3.64939	2.68343	2.75847	2.80064	7.08697	6.86636	7.50828	3.33768	3.51388	3.23575	1.01624	1.49199	0.959234	0.514549	1.42783	0.678872	2.17789	3.37151	2.77305	0.508733	0.756179	0.778281	1.36353	1.14885	1.80849	3.72381	3.57238
Cre01.g007700	Cre01.g007700		4	4	63.8991	65.2859	175.1	182.955	160.856	117.288	114.008	122.144	77.6214	81.3518	71.408	39.8588	41.8551	31.6024	27.9107	28.5141	32.3603	35.2388	32.111	23.4371	22.6801	23.33	7.24328	6.48918	7.81504	15.038	11.7633	9.80374	38.8038	35.845	42.0821	86.5627	94.2127	69.861	91.8832	101.002	80.0321	48.3936	59.9349	42.1539	27.4169	27.0214	24.2331	26.5826	25.2643
Cre01.g007737	FBT1	Folate/pteridine transporter 1	3	NA	24.6025	29.2355	11.6055	12.0088	16.4849	4.03619	4.69893	5.80687	12.5206	11.8659	11.6413	9.86175	10.7393	12.7943	6.04595	6.39214	9.40796	8.71801	7.77051	8.09996	10.0446	8.93339	10.3844	9.79284	11.9719	6.19151	6.00338	6.38833	22.3616	22.3626	12.7133	8.39973	6.91431	9.28577	4.77742	2.89942	6.23018	12.2942	13.7216	14.5884	13.0725	12.5242	10.3463	7.43906	6.97436
Cre01.g007774	Cre01.g007774		11	9	12.0147	9.98074	12.5995	14.139	10.6259	14.4014	12.7084	12.1762	14.4917	14.6798	12.0458	17.3327	18.3421	17.933	19.6432	19.8848	15.0193	16.7229	15.812	8.29948	7.35186	8.73292	10.2176	10.6374	8.74337	11.9287	12.3279	11.5013	11.5025	11.3736	10.7755	14.4691	14.0183	12.5995	13.8352	15.075	12.8665	15.8967	16.8549	16.4617	17.3518	16.8337	17.3893	19.5075	20.3694
Cre01.g007811	Cre01.g007811		12	12	1.12594	1.05456	0.439256	0.503679	0.809563	0.182333	0.0783385	0.307513	0.140755	0.267403	0.165043	0.332338	0.440646	0.323416	2.70938	2.60465	10.6631	12.1015	9.99218	4.82135	5.47033	7.14423	3.14188	3.1879	4.26886	0.825776	0.714444	0.919849	0.531588	0.386286	0.19352	0.226697	0.404506	0.53522	0.0447515	0	0.101216	0.0604808	0.179797	0.314589	0.718659	0.439573	0.357124	2.50553	2.21042
Cre01.g007850	NUO18	NADH:ubiquinone oxidoreductase subunit	10	6	48.1678	53.5979	57.9165	62.3131	55.7365	68.5423	67.3566	61.1656	75.7584	77.8317	71.2522	70.0285	74.2788	65.2819	71.5896	68.5601	64.5653	64.1623	58.4132	77.9195	75.6635	68.7802	72.1012	67.1836	67.4609	45.3091	41.9657	40.9705	53.1982	51.6872	52.1883	62.4542	69.0705	57.4117	75.025	74.9962	67.7468	81.2602	82.878	75.6408	77.5427	82.2519	72.5906	69.8066	73.6466
Cre01.g007901	Cre01.g007901		NA	NA	32.7171	33.9405	84.6375	106.242	73.3153	28.1871	30.7257	26.9427	16.482	18.4116	19.4506	20.1887	19.3786	19.9354	11.818	14.2578	8.09947	7.86019	9.92946	11.6874	11.6902	11.9089	20.1759	20.1978	19.7812	42.9507	47.6529	40.484	35.3141	39.4206	34.1242	58.2234	71.6597	49.558	33.3806	41.5652	33.468	10.6917	12.398	10.8757	9.59566	11.1336	11.8206	10.3497	9.38222
Cre01.g007950	CYP55B1	Cytochrome P450, CYP55 superfamily, CYP55A family	1	13	3.17586	2.18147	1.70102	1.27104	1.03316	0.240449	0.143483	0.125163	0.0294633	0.167921	0.161221	0.162321	0.364941	0.450196	0.708922	0.504481	0.341248	0.381575	0.526482	0.164292	0.171761	0.211242	1.1575	1.14575	1.43764	0.577491	0.681671	0.630434	0.53108	0.323435	0.779787	0.442896	0.370444	0.377598	0.163932	0.0668486	0.207632	0.206781	0.098794	0.16269	0.332535	0.515274	0.398691	0.434755	0.552362
Cre01.g008000	Cre01.g008000		11	12	1.81873	1.67906	3.3422	3.42052	3.00986	3.82084	4.30922	4.05735	2.77399	2.83511	3.0102	4.12696	3.814	3.78398	4.78765	4.3916	5.37416	5.43029	5.7367	3.85074	3.58227	3.5805	3.32331	2.69595	3.2163	3.17903	3.27862	3.96396	1.64562	2.02369	1.47849	2.8591	2.11914	2.25007	2.77427	3.98345	3.64107	3.13328	3.72846	3.55468	3.4677	3.18561	3.11819	3.97235	4.3986
Cre01.g008051	Cre01.g008051		12	10	0.455135	0.401207	0.879343	0.723915	1.01341	1.82786	1.60444	1.43642	4.03156	3.95307	3.51859	3.70182	3.63471	3.71284	6.57124	5.47009	10.6514	11.8889	10.2546	5.80145	5.8967	6.66504	2.49653	2.22607	4.13771	1.65889	1.12833	1.21544	1.04185	0.803044	0.834414	0.624491	0.436034	0.940192	1.37482	1.45075	1.59293	4.78095	4.603	4.08924	4.4034	4.76203	3.9779	6.27228	7.38821
Cre01.g008100	Cre01.g008100		NA	NA	20.1391	18.8358	12.837	12.1979	10.377	16.4041	16.4348	15.4434	14.4294	13.6552	15.8601	16.3539	15.359	13.3362	13.9567	14.9586	18.7435	17.3912	18.747	20.1753	20.7053	22.1834	19.5176	20.2287	24.308	19.88	23.5167	22.7391	34.7308	39.3045	25.559	14.9594	17.1674	13.1635	18.7171	21.0358	20.7708	16.0649	15.7427	17.7389	14.4322	14.2183	17.7588	16.1013	13.9662
Cre01.g008150	RPK1	RNA-polymerase-subunit kinase	NA	NA	1.16592	1.27028	1.27038	1.13298	1.19107	0.526114	0.510419	0.771233	1.41308	1.08448	1.09241	0.747567	0.891632	1.12135	0.863141	1.13556	0.929031	0.91253	1.12277	1.03495	1.03653	1.09588	1.32018	1.53029	1.62622	1.53725	1.59291	1.98857	0.989597	1.3098	1.35096	0.773697	0.870684	1.18087	0.395717	0.583891	0.612372	1.22911	1.1924	1.05931	1.04739	1.05357	1.11594	1.05099	1.06859
Cre01.g008200	Cre01.g008200		NA	NA	0.0683016	0.0752608	0.152264	0.090531	0.190102	1.29779	1.26725	1.1469	0.634287	0.772439	0.815779	0.522674	0.883269	0.536254	0.62612	0.617485	1.04948	1.09032	1.10712	0.695285	0.979723	0.881019	0.900324	0.956787	0.932805	0.956326	0.913829	0.851999	0.410419	0.334755	0.234787	0.285225	0.245382	0.400834	0.86871	1.07011	1.01514	0.521798	0.490808	0.449026	0.474195	0.497755	0.632722	0.69329	0.609808
Cre01.g008300	Cre01.g008300		NA	NA	5.63043	5.04688	0.357696	0.522017	0.703709	0.283457	0.26387	0.407239	0.208399	0.237547	0.418126	0.21049	0.238273	0.0670382	0.133715	0.139628	0.120685	0.142885	0.336924	0.17431	0.0809929	0.182618	0.148858	0.145458	0.160559	0.116706	0.223859	0.138388	5.93515	4.88999	11.6328	0.704852	0.681255	0.431439	0.139142	0.14185	0.377644	0.167154	0.256222	0.287684	0.196006	0.159452	0.264376	0.205007	0.15983
Cre01.g008350	Cre01.g008350		NA	NA	27.5917	25.8817	10.4577	10.6937	11.6057	1.76715	1.57405	2.92115	0.998182	0.887962	1.63281	1.06202	0.785001	1.40161	0.978488	1.66312	0.904438	1.25531	1.77961	2.45906	1.44706	2.1331	4.7533	4.40774	5.61519	3.1203	3.2468	5.07363	25.513	24.8503	26.4754	7.48254	9.28315	6.04483	0.811035	0.826814	1.32392	0.857817	0.548982	1.23942	1.22196	1.19496	1.9296	1.74046	1.6202
Cre01.g008450	Cre01.g008450		12	12	0.0988396	0.181517	0	0	0.0305665	0	0	0.0199962	0.0470708	0.290628	0.021464	0.194494	0.179394	0.34069	8.60759	6.83315	36.0597	37.3652	37.6697	19.6856	22.9815	29.9983	11.999	10.6307	20.3689	0.988503	0.680651	0.625149	0.339383	0.452131	0.311448	0.206375	0.0295911	0	0.0523798	0	0	0.0471936	0.0263056	0.0433192	0.243494	0.180076	0.179142	4.55328	3.58999
Cre01.g008500	Cre01.g008500		15	1	1.49996	1.5426	0.0743076	0.0994067	0.371094	0.69092	0.811702	1.27451	1.73821	2.21655	2.41041	1.68349	1.5654	1.68511	1.83335	2.21576	2.58054	2.39442	3.3228	2.78826	2.82247	3.09187	2.50869	2.92029	2.50714	5.0893	3.87596	4.55028	2.86131	2.74456	1.94787	0.178965	0.359252	0.281685	1.11286	0.972437	1.77388	2.02922	2.15571	2.93638	2.01556	2.39443	2.25544	1.97147	1.94791
Cre01.g008550	Cre01.g008550		3	3	79.0362	81.2607	38.3501	40.2589	39.128	26.7529	26.1234	25.8836	32.5903	32.7358	31.5219	20.6314	24.8318	22.0988	18.1158	17.7317	70.1956	70.4482	59.9267	45.1657	47.6286	53.4164	9.91046	9.75556	13.8916	23.0026	23.8906	20.7107	101.414	102.82	89.7574	48.073	47.3811	39.5455	38.0494	34.8093	36.5968	28.2273	28.6962	26.888	23.0368	22.5683	19.6021	13.7454	14.7054
Cre01.g008600	Cre01.g008600		10	NA	0.449352	0.440122	1.05739	0.579054	0.833782	2.66275	2.98748	2.68684	3.24562	2.83453	2.7648	4.01721	3.77204	3.26984	3.62338	3.74378	1.554	1.93819	1.90184	0.69608	0.658416	0.852379	0.721822	0.746823	0.386735	2.06392	2.05313	2.0614	1.37149	1.30509	1.02977	1.16163	1.53962	1.79321	3.26772	3.22339	2.83659	2.67002	2.87022	2.85565	3.4887	2.94983	3.15718	3.6255	3.97137
Cre01.g008650	CDK1	Cyclin-dependent kinase	NA	NA	0.203228	0.246329	0.181222	0.232333	0.235684	0.223792	0.289868	0.222021	0.188729	0.199957	0.191979	0.199954	0.30431	0.210153	0.244518	0.280999	0.288249	0.232254	0.228534	0.317065	0.296214	0.271781	0.73237	0.607978	0.59653	0.203251	0.131954	0.198165	0.462305	0.458183	0.20958	0.290974	0.273796	0.21468	0.258481	0.26351	0.21923	0.276555	0.186604	0.22713	0.218469	0.238026	0.399038	0.345132	0.352582
Cre01.g008700	Cre01.g008700		NA	NA	0.632768	1.12887	2.14952	1.67742	1.3698	1.63952	2.0126	1.71906	1.22691	1.329	1.33486	1.62066	1.39458	1.14248	1.45015	1.28192	1.53143	1.34462	1.46524	2.52053	2.13318	2.29772	3.26717	2.87597	2.57964	2.73225	2.45443	2.62048	1.21569	1.03376	1.03578	1.88744	1.56966	1.80368	1.70062	1.80696	1.90692	1.42434	1.22697	1.56492	1.37664	1.34106	1.63838	1.37633	1.5591
Cre01.g008800	Cre01.g008800		NA	NA	0	0.061198	0.433344	0.303661	0.360688	0.413721	0.502347	0.640456	1.13072	0.716039	0.976929	1.02002	1.05844	1.48364	1.12962	1.25526	0.919028	0.952071	1.06342	0.40559	0.597493	0.300254	0.690766	0.810973	0.69624	1.27754	1.01626	1.18556	0.119189	0.0272205	0.0477289	0.198796	0.199531	0.449792	0.441492	0.540097	0.758887	0.875113	0.709508	0.876295	1.30603	0.7589	1.54349	1.46357	1.63973
Cre01.g008850	Cre01.g008850	Histone-lysine N-methyltransferase	11	9	1.21684	1.51027	0.842125	0.943795	1.04209	0.883492	0.953623	1.10374	4.65192	4.42788	4.9307	4.03024	4.26848	5.3927	4.52779	5.05956	3.73392	3.41655	4.53138	1.91752	2.07894	2.44647	1.75694	1.48583	1.86028	1.81431	1.54701	2.01924	0.998641	0.786448	0.965282	0.664101	0.49241	0.894603	1.04701	0.780218	1.69731	4.85559	4.95391	5.3932	4.90535	4.77151	5.34805	5.03506	4.83107
Cre01.g008891	Cre01.g008891		10	6	0.276156	0.391234	0.835499	1.0981	2.04965	1.37994	1.04304	1.58029	2.87453	2.46279	2.15891	2.17365	2.12125	2.629	2.46371	2.64346	2.12163	2.36161	1.77452	1.1524	0.739302	1.01026	0.4026	0.618205	0.844365	0.841708	1.11775	1.35158	0.440248	0.309366	0.847577	1.3415	0.637793	1.38912	1.50529	0.895171	1.61717	3.36237	2.6459	2.59356	3.15419	2.74153	2.88395	2.77229	2.71372
Cre01.g008950	Cre01.g008950		NA	NA	35.1169	29.1959	41.1212	52.1752	40.1076	14.1246	14.7304	13.4652	12.2259	12.3875	11.6454	9.89549	8.02469	8.95817	22.662	18.2706	75.671	75.2009	60.8005	75.4119	88.519	78.7097	74.0678	73.3241	84.6575	25.696	23.4222	24.3225	19.0447	14.788	12.529	26.3193	24.9363	20.8021	9.27146	9.96553	7.02025	7.80868	11.0332	10.0013	11.1582	10.9877	8.27192	21.9008	21.0683
Cre01.g009000	Cre01.g009000		NA	NA	2.5226	2.64065	0.984131	1.12847	1.2872	1.9336	1.93065	1.25035	1.83206	2.08259	2.43774	2.23376	2.23203	2.34286	2.0475	2.05699	1.26718	1.46432	1.61002	1.39561	1.42987	1.14843	1.76986	1.94655	1.38834	3.64415	3.54879	2.83647	2.99553	2.3903	3.28792	2.37021	1.81255	1.83571	2.67369	1.94207	2.63052	2.58963	2.5848	2.01772	2.82477	3.02018	2.61626	2.51131	2.40578
Cre01.g009101	Cre01.g009101		NA	NA	157.125	165.606	24.5658	27.3224	24.8319	11.9299	12.5281	10.9441	2.27531	2.63189	2.77789	0.488606	0.314694	0.118052	0.0147168	0.0683004	0.060721	0.0419361	0	0.0341061	0.10697	0.029235	0.0327668	0.0548886	0.0157077	12.5878	12.0082	9.42296	108.904	136.72	63.9276	22.9856	28.123	18.4149	13.4764	13.1558	11.9149	5.20638	4.63504	4.17104	0.103548	0.260734	0.232779	0.0451263	0.0156364
Cre01.g009150	Cre01.g009150		14	1	12.0479	11.9928	18.0353	21.8127	13.7155	2.94067	3.64456	4.02701	3.7835	3.35695	2.5784	3.20682	2.97106	4.98202	4.66849	4.11661	10.4565	11.3709	9.79975	32.1485	30.257	23.0193	37.2711	36.4405	33.3849	7.60595	7.79855	10.7063	13.7895	12.2091	11.4541	14.6872	18.9758	12.3374	3.51624	4.38648	6.02738	4.04349	3.99649	5.58643	5.70926	3.77196	5.9074	7.19161	7.90091
Cre01.g009200	POB29	Proteome of basal body 29	14	NA	0.442052	0.194837	0.246365	0.219721	0.0410118	0.48678	0.399832	0.40244	0.442092	0.449934	0.345585	0.492919	0.571657	0.355532	1.06373	0.987345	2.42956	2.50188	2.1496	15.0552	19.3907	13.1314	13.308	15.3655	19.4631	3.30101	3.31378	2.77263	1.02456	0.38998	0.303911	0.039557	0.0794063	0.342437	0.562234	0.537349	0.317906	0.221623	0.388244	0.348735	0.564303	0.310644	0.640959	0.906032	0.618916
Cre01.g009250	TOP2	DNA topoisomerase II	12	12	0.0804083	0.265803	0.0179253	0.0319734	0.0596796	0	0.0223781	0	0.0114879	0.283719	0.0419074	0.0843868	0.17513	0.101625	17.5799	10.3481	81.344	87.5693	78.9052	34.5062	37.6821	49.0435	15.9807	14.9141	26.0409	2.27312	1.41437	1.01715	0.717848	0.441383	0.248763	0.201469	0.158882	0.0679513	0.0511346	0.0260647	0.0231305	0.0230358	0.0642007	0.13744	0.0432192	0.0376704	0.0291473	4.12484	2.37885
Cre01.g009300	Cre01.g009300		5	15	22.0647	23.3801	47.6226	51.3176	45.8211	11.6324	11.9055	12.5062	12.2364	12.1488	11.8401	12.0744	13.8041	16.0181	11.94	10.9964	15.8819	15.7227	13.9046	15.7008	15.6895	15.4572	10.7991	9.93019	10.3427	15.0477	14.9059	14.155	15.6938	17.7971	16.2066	31.7203	32.1934	27.4115	10.8961	11.2395	11.9431	15.0677	14.5108	12.8834	11.7145	12.2638	11.9267	11.4972	12.2146
Cre01.g009325	Cre01.g009325		NA	NA	0	0	0	0	0	0	0	0	0	0	0.0289382	0.349628	0.30233	0.229663	1.95961	2.05512	1.6538	1.64377	1.62001	0.530811	0.46245	0.606666	0.169989	0.0632784	0.0543261	0.0296161	0	0	0	0	0	0	0	0	0	0	0	0	0	0	0.14922	0.10405	0.26836	1.97691	1.67646
Cre01.g009350	AIH2	Agmatine iminohydrolase	4	14	4.61213	3.72207	14.1193	17.2741	16.0611	1.62	2.23722	1.08421	1.60093	1.49867	1.14263	1.08652	1.06112	1.08223	1.6748	1.27818	0.575845	0.742373	0.868679	1.01346	0.766468	0.646916	0.227878	0.115674	0.0397237	0.0866221	0.153373	0.136954	1.25465	1.24166	1.50727	8.28338	8.28482	4.75764	0.413101	0.868598	0.443804	1.23291	1.01138	1.15305	1.06929	1.16659	0.549436	1.08415	1.06767
Cre01.g009400	Cre01.g009400	Sodium:solute symporter	NA	NA	2.72488	2.23387	1.21491	1.58193	0.465158	0.98843	0.925184	0.158765	0.358159	0.502922	0.113613	0.371761	0.489621	0.100185	0.424642	0.0927413	0.901793	0.818552	0.0530018	1.05647	0.86241	0.173673	0.583961	0.745302	0.0933128	1.24995	1.41539	0.160856	2.30166	2.52142	0.299737	1.36548	1.29221	0.276328	0.953067	1.14827	0.0783848	0.249804	0.295886	0.0859862	0.410091	0.391483	0.0921894	0.395732	0.490986
Cre01.g009450	Cre01.g009450	DnaJ-like protein	NA	NA	4.04961	3.74827	3.20485	3.54261	2.89294	2.4133	2.1977	2.26119	1.88035	1.64873	1.45103	1.11562	1.07495	1.09342	1.09048	1.16293	1.22055	0.793371	0.836924	1.0754	1.01185	0.852672	2.45377	1.673	1.70871	2.29503	2.86841	3.03091	1.98147	2.06416	1.91408	2.64537	2.25505	1.88223	2.02805	2.13314	1.48528	1.45019	1.09934	1.41101	1.74132	0.980218	1.22329	1.32802	1.25723
Cre01.g009500	CDPK5	Calcium/calmodulin-dependent protein kinase	15	NA	0.554033	0.501468	0.0441107	0.1967	0.0734299	0.589584	0.688349	0.564432	0.791547	0.711603	0.592974	0.389361	0.404024	0.159141	0.362772	0.178884	0.409277	0.463027	0.432986	0.617406	0.631738	0.337805	0.479577	0.746977	0.338799	1.55674	1.92712	1.28278	1.47773	1.60984	0.289074	0.0708251	0.195489	0.0278691	0.849366	0.721576	0.683036	0.680239	0.679336	0.559353	0.771065	0.803394	0.525988	0.498251	0.566117
Cre01.g009550	Cre01.g009550	N-acetyltransferase	4	15	4.32173	3.90183	6.21573	7.01252	4.29407	1.21007	1.57135	1.5061	1.93201	3.02713	2.19792	2.3958	2.46705	2.38666	3.08312	2.60967	2.90008	2.92849	2.45747	2.12872	2.80605	2.38004	2.52529	2.50236	2.47229	3.42058	3.19282	3.05675	4.76297	4.3456	3.13892	5.33936	6.18549	2.25808	1.99477	2.03358	2.06532	3.61449	3.36156	3.17112	3.35324	3.78811	3.16686	2.87369	3.29275
Cre01.g009650	BUG25	basal body protein	NA	NA	20.1466	19.0483	9.13234	10.5468	7.65424	2.17656	2.43735	2.55138	4.14695	4.15259	4.23841	3.33883	3.60082	4.62463	3.965	4.71443	8.09522	7.51672	7.8917	14.1061	15.6802	14.15	23.0094	22.946	26.24	9.09485	9.4105	10.5961	11.4272	11.549	6.78287	7.72819	7.96223	4.6823	2.43237	2.27112	2.98205	5.0692	5.47988	5.91265	5.35096	5.76088	5.87416	5.51796	5.23114
Cre01.g009700	Cre01.g009700	Phosphoprotein phosphatase 2C-related	13	13	0.277248	0.391035	0.309033	0.452001	0.576171	0.560316	0.702151	0.814423	1.03779	1.03846	1.15597	0.771059	0.717068	0.783629	1.09286	0.902331	3.34249	3.09	3.10084	2.70939	2.9634	3.9191	1.9381	2.35395	3.42472	0.502797	0.680781	0.6079	0.552147	0.554402	0.495581	0.178628	0.179288	0.413923	0.449595	0.46733	0.566254	1.00873	1.27506	1.10089	0.76	0.857257	0.783898	0.740346	0.783099
Cre01.g009731	Cre01.g009731		NA	NA	0.0708117	0.136547	0.177592	0.123189	0.328481	0.344015	0.184756	0.429776	0.51849	0.360372	0.369059	0.801213	0.91573	0.976324	1.09541	1.40274	0.941585	0.973031	1.09759	0.411347	0.344037	0.574232	0.158078	0.0630477	0.162384	0.342294	0.167191	0.317245	0.0759825	0.0694116	0.106494	0.174256	0.0477	0.299207	0.267376	0.143462	0.445593	0.342335	0.212019	0.407337	0.892056	0.87083	0.898401	1.47209	1.8751
Cre01.g009800	FAP289	Flagellar Associated Protein 289	NA	NA	1.29064	2.2293	0.583217	0.658846	1.39157	1.33311	1.16495	1.75719	0.573115	0.80476	0.795374	0.29744	0.5698	0.521019	0.499631	0.333904	1.6904	1.36677	1.18737	11.6252	12.1053	11.1361	12.0587	12.9696	17.1287	9.09359	9.57419	8.53084	4.01242	4.41082	1.46887	0.686713	0.501273	0.859778	1.30324	1.27206	1.30446	0.32478	0.445617	0.366913	0.398416	0.299601	0.547926	0.367686	0.318511
Cre01.g009850	Cre01.g009850		14	1	1.11528	1.43761	0.375289	0.418377	0.819964	1.47212	1.28841	1.73694	1.08232	1.0852	1.57655	0.92478	1.05986	0.713246	1.26592	1.11907	2.27579	1.82082	1.65004	7.18073	7.3757	6.718	8.38856	8.27376	10.1015	6.79065	7.24144	7.29805	3.57663	3.85726	1.06695	0.320117	0.2835	0.518673	1.48876	1.04024	1.7706	1.23585	1.1257	1.63242	1.4421	1.24874	1.52559	1.21996	1.01197
Cre01.g009900	Cre01.g009900	Chloroplast DnaJ-like protein 3	3	4	137.268	133.078	116.692	112.653	124.673	39.4449	41.3546	53.3608	66.4779	61.0946	71.6419	48.4358	50.9897	59.6371	34.5581	39.0067	35.7114	37.1038	35.3102	38.4015	38.2008	34.5127	21.4277	24.2819	19.0813	57.9045	57.7377	58.2221	152.312	148.055	136.771	101.259	95.04	92.7767	35.5346	31.3245	38.2176	70.1364	74.0392	74.8613	68.5277	67.8331	63.3149	50.6325	50.106
Cre01.g009950	NEP1	NEP1-like protein	6	2	18.9841	17.5054	12.0281	10.9259	4.86667	35.0143	36.7056	30.9578	11.2059	12.5089	14.3206	23.4625	19.4837	20.4058	17.8607	20.2977	14.2898	13.4306	14.9405	19.8669	19.7644	21.8625	27.1484	27.2578	30.6113	26.5807	27.5423	25.5154	20.9279	24.7791	23.2697	21.5032	30.781	18.2244	34.8679	43.6434	29.7483	7.26351	7.25968	7.55398	9.93539	9.47898	13.8235	16.1491	15.6619
Cre01.g010000	Cre01.g010000	Mitogen-Activated Protein Kinase	13	12	7.81174	7.14438	10.5359	10.2506	13.7701	11.0057	11.8486	12.3981	11.7466	11.8205	13.5372	12.528	12.3352	13.3734	16.9403	17.3025	32.6623	30.2258	30.3894	28.8868	32.0162	33.163	32.2117	33.2182	38.3115	19.6877	20.7725	20.628	13.4115	11.2945	8.62649	10.6253	9.61214	14.9635	11.5501	10.1922	10.4212	11.973	12.755	16.8703	14.7482	14.9743	14.772	19.3047	18.2604
Cre01.g010050	Cre01.g010050		2	NA	1.61233	1.87531	3.46954	4.42998	4.33174	1.82769	2.43835	2.10664	1.91961	2.30967	2.34151	1.48353	1.79089	2.10337	1.81545	1.92922	2.07113	1.94985	2.41609	2.52735	2.6811	2.82905	2.72805	2.61589	3.04689	2.23959	2.80884	2.7619	2.22986	2.3158	2.84817	2.98578	3.44935	2.52323	1.96701	2.18676	2.70555	2.14916	2.378	2.61312	1.96344	2.02828	2.21876	1.86869	1.63581
Cre01.g010100	Cre01.g010100	N-acetyltransferase	2	2	62.0727	59.7515	33.8171	32.7019	27.5001	10.5602	7.82477	10.0357	7.24496	6.98051	9.56073	5.73746	5.1228	7.29555	5.2613	8.82433	7.04133	6.56308	8.40814	9.29912	8.51165	8.40098	18.3128	17.2217	15.1229	7.18835	6.10655	11.1966	52.6357	46.2322	49.6726	24.2622	22.3421	18.8893	7.29979	4.68645	10.0942	10.3859	6.72877	14.6151	12.4372	11.005	14.2561	12.508	11.2509
Cre01.g010150	Cre01.g010150		10	NA	0.689137	0.941598	1.82818	1.75377	1.56002	0.78565	0.80552	0.719401	0.866423	1.01941	1.30198	1.12101	0.984994	1.08476	1.27136	1.16541	1.40099	1.37261	1.3572	1.18953	1.20534	1.01179	1.10765	1.43332	1.11254	0.854623	0.992526	0.958916	0.520579	0.499878	0.615917	1.03601	0.903671	1.12592	0.591634	0.536129	0.802871	1.29315	1.11146	1.21417	1.25939	1.30217	1.21572	1.25911	1.14105
Cre01.g010201	Cre01.g010201		NA	NA	1.83766	2.05264	3.08654	2.89036	3.42149	1.85891	2.33822	2.42163	2.22985	2.7245	3.01759	3.01341	2.59576	2.7188	3.05042	3.39365	3.25062	2.87688	3.63412	2.12247	2.24516	2.88658	2.26391	2.54615	3.31739	1.59449	1.50819	1.65853	1.33978	1.20911	1.30882	1.81338	1.53746	2.90738	1.74095	1.78502	2.02761	2.70443	2.56266	2.56516	2.77378	2.90905	2.70712	3.16207	3.1261
Cre01.g010250	Cre01.g010250	Phosphoprotein phosphatase 2C-related	12	12	0.0588079	0.11664	0.06555	0.116921	0.218238	0.411406	0.589196	0.778089	0.747769	0.582604	0.881179	0.401165	0.400262	0.527033	1.19948	1.08833	3.48933	3.91082	4.06792	1.53825	1.73063	2.05481	0.757679	0.603188	1.36655	0.399937	0.326295	0.347156	0.171638	0.11529	0.101076	0.0420994	0.042255	0.11596	0.336583	0.295474	0.372172	0.648634	0.497715	0.811887	0.434625	0.477548	0.63952	1.12268	0.780411
Cre01.g010296	Cre01.g010296		NA	NA	0	0.378917	0	0	0	0	0	0.41742	0	0	0	0	0	0	5.5166	5.30335	37.7999	42.6679	34.0712	15.0677	19.0941	22.896	8.99265	8.57291	15.9818	0.687834	1.42086	0.543749	0.885577	0	0	0	0.308857	0.242171	0	0	0	0	0	0	0	0	0	0.402753	0.209333
Cre01.g010300	Cre01.g010300		NA	NA	0.0899521	0	0.601588	0.447105	0.333816	0.0874004	0	0.136486	0.0321287	0.0305187	0.029301	0.295009	0.336731	0.284218	2.70569	2.58316	5.87416	5.23788	5.54972	2.68732	3.27773	4.29989	1.63514	1.92215	2.75035	0.359848	0.0265478	0.142234	0.0772165	0	0	0.0804936	0	0.0633471	0.107257	0.036448	0.0323449	0	0.0359104	0	0.181309	0.17559	0.163034	3.42395	2.13554
Cre01.g010350	LIPB1	Lipoate protein ligase B	NA	NA	8.38129	7.11659	13.5736	14.8012	13.1274	9.83611	10.8738	10.2934	10.8121	10.8056	10.0854	10.9626	10.4359	10.0547	10.9315	10.8807	8.9157	9.39054	10.7585	6.74256	7.15172	7.79963	9.6538	9.55179	9.31594	8.21784	7.33346	9.51074	5.88268	5.60592	6.35531	11.5588	12.7085	13.4018	10.268	10.308	9.89216	10.5932	11.5337	10.6635	10.1029	11.1252	10.9314	11.5773	10.114
Cre01.g010400	FAP380	Flagellar Associated Membrane Protein 380	7	15	161.258	228.802	102.432	149.25	56.7479	227.679	257.178	218.479	280.773	328.067	306.778	333.347	335.941	269.681	269.626	278.591	175.985	171.771	189.635	180.404	182.308	180.536	270.666	294.345	231.316	265.474	277.953	236.473	192.44	226.633	221.578	186.334	213.834	149.837	355.597	403.901	359.275	273.855	268.373	250.122	230.649	247.597	246.743	212.345	214.766
Cre01.g010450	Cre01.g010450		13	12	19.0359	16.5853	35.8102	33.1947	28.9847	22.572	22.9688	24.2199	19.5617	20.5984	22.8253	13.1083	12.2246	11.2265	9.56573	10.8968	18.1268	13.9387	15.0691	72.7614	78.8343	85.4747	32.2697	36.9381	56.4633	3.16245	2.91171	3.43333	12.3777	9.17478	19.5112	31.2955	32.3768	30.8197	25.9406	29.9304	27.4252	19.7033	20.3494	18.7094	11.4725	10.6662	10.6982	8.14764	8.66204
Cre01.g010500	Cre01.g010500		NA	8	23.9376	26.3766	50.9744	46.8821	51.046	64.1056	70.0997	58.3303	95.9632	87.7604	78.9052	82.9588	70.2768	76.9687	54.2448	65.5498	26.6041	25.276	25.626	30.3606	25.0455	27.651	9.79877	9.1614	7.20984	10.7195	15.1839	13.5584	24.5355	28.3673	37.1513	54.99	50.7007	61.3918	82.6461	77.3052	76.311	98.7724	108.4	96.7706	76.334	93.4541	77.49	52.9332	63.0717
Cre01.g010550	Cre01.g010550	Haloalkane dehalogenase-like hydrolase	10	7	0.81258	0.537225	0.0603825	0.0269261	0.100517	0.596533	0.433445	0.476738	1.23833	1.1579	1.34109	1.27918	1.30892	1.27596	1.05526	1.10913	0.736334	0.928637	0.95492	0.575427	0.620385	0.585727	0.501003	0.424445	0.265016	0.50566	0.479637	0.628158	0.744035	0.371706	0.605204	0	0.0973098	0.0762993	0.452156	0.351202	0.409062	1.35796	1.42734	2.26146	1.78343	1.96687	2.29097	1.44341	1.84669
Cre01.g010650	Cre01.g010650		11	9	0.0981215	0.0961059	0.255198	0.238436	0.333788	0.2048	0.257906	0.284529	0.685355	0.540044	0.518495	0.56494	0.779148	0.69522	0.911972	1.04941	0.818271	1.00269	0.834999	0.354661	0.461587	0.452909	0.347688	0.271796	0.30668	0.487026	0.456906	0.419484	0.23397	0.181676	0.224862	0.14634	0.225217	0.445313	0.415994	0.388746	0.439071	0.70276	0.618043	0.573393	0.922949	0.851274	0.803577	0.919361	1.44016
Cre01.g010700	SYP2	Endosomal Qa-SNARE protein, Syntaxin7/Syx7/Pep12/Syp2-family (Qa.III.b)	1	4	74.147	69.4802	86.6387	90.7256	74.7054	14.7086	13.5504	15.8487	15.5969	16.7709	15.3621	13.9202	13.6123	18.8648	13.2098	12.4935	12.6968	13.3077	10.2987	17.626	18.4273	15.2578	13.3132	13.9344	13.3516	13.9168	13.5578	16.2952	50.5294	44.0879	57.1905	78.6982	74.3611	52.4626	12.3575	12.7394	15.2622	18.4523	20.4311	22.8512	21.1826	20.1166	20.6832	14.3201	13.1315
Cre01.g010750	Cre01.g010750	RegA/Rls-like protein	10	11	3.24178	2.98003	3.17423	3.11581	3.04083	2.2391	2.06859	2.63061	4.05579	3.62165	4.01387	3.95903	4.43726	4.85651	4.68952	4.79093	3.73638	3.81103	4.36559	3.93576	4.02765	3.89346	4.86645	4.51609	4.77527	3.36752	3.64729	3.861	1.30684	1.54495	1.60074	3.02912	2.7025	2.35864	2.71933	2.30778	3.37467	4.15617	3.81817	4.69806	5.65573	4.8387	5.89722	4.86659	5.13519
Cre01.g010800	Cre01.g010800		NA	NA	13.3285	12.7657	8.83033	9.52058	7.28838	4.37399	4.54464	4.0983	3.84634	3.72846	3.53656	3.60412	3.21417	3.49891	2.32633	2.27664	2.16484	2.07755	1.89129	3.72113	3.47675	3.42827	1.78751	2.15338	2.402	2.50121	2.3576	2.27968	8.71369	9.10657	9.25441	7.34579	8.32428	5.78102	4.15737	5.06086	4.60224	3.38223	3.96431	3.14808	3.35073	3.44607	3.18632	2.71373	2.68662
Cre01.g010816	Cre01.g010816		NA	NA	0.208096	0.0917198	0.139172	0.0413735	0.0772254	0.0269591	0.0579144	0.0757797	0.0297308	0.225928	0.0542282	0.272991	0.254945	0.286915	4.10138	2.8109	12.9622	14.3144	12.3202	8.84179	10.8903	10.3974	3.6102	3.85383	5.75188	0.499486	0.491328	0.241301	0.142907	0.203982	0.1073	0.074486	0	0.0586192	0	0	0	0.0298083	0.0332302	0.0820836	0.223702	0.162485	0.0502887	2.31537	1.97615
Cre01.g010832	Cre01.g010832		NA	NA	1.8728	1.05526	0.0948869	0.0634686	0.0394889	0.758199	0.4146	0.258331	0.152027	0.115527	0.0277294	0.0837558	0.08691	0.0122261	0.0121932	0.0339529	0.0377314	0.0231633	0.0388083	0.0847728	0.162482	0.0847763	0.692273	0.939843	0.728793	1.80206	1.48231	1.07684	0.474987	0.39636	0.0914456	0.0761762	0.0382289	0.0449621	0.101504	0.241451	0.0459151	0.0457271	0.0679686	0.111928	0.085792	0.0664687	0.0642874	0.0498508	0.181371
Cre01.g010848	Cre01.g010848		8	5	15.6614	15.8975	25.6035	25.5708	27.2549	46.1126	48.3746	45.6833	35.9026	35.9713	35.9582	24.281	23.8064	18.9215	16.9128	17.4146	10.069	9.34947	11.8276	9.35772	7.08204	10.4789	5.44864	6.01716	3.88892	13.7646	12.7461	11.4316	23.629	23.0277	25.6946	25.9058	25.6606	27.874	53.9483	51.4596	47.1684	34.6026	38.8401	34.8819	21.0768	23.568	23.1099	12.6732	11.556
Cre01.g010864	Cre01.g010864	Homolog to bacterial PrfB peptide chain release factor	8	5	1.52291	1.50144	3.57369	2.65599	3.22239	8.82634	9.75934	10.5402	5.17226	6.30904	7.25832	4.10081	4.58257	4.1442	3.09213	3.31056	1.26317	1.30859	1.1693	1.29485	1.01992	1.17073	0.119288	0.30449	0.0816913	3.82996	3.86378	3.05584	3.46318	2.82846	3.60481	3.13199	3.43153	4.92965	10.7042	10.7392	10.6063	5.28143	5.6744	5.76121	3.30296	3.54647	4.18066	2.519	2.47215
Cre01.g010880	Cre01.g010880		13	12	1.8959	1.91499	0.0660393	0.176691	0.366446	1.45835	1.42903	1.69006	1.834	1.54109	1.82698	1.60628	1.72054	1.54298	2.30825	2.10049	7.88976	6.96435	6.19425	8.53536	9.29345	9.22689	6.4619	6.14725	7.82576	4.23991	4.27817	3.7473	3.10238	3.38774	2.42697	0.212069	0.124164	0.166894	1.53849	1.36037	1.56229	1.82464	1.70297	1.9475	1.37995	1.60371	1.71812	2.27831	2.15193
Cre01.g010900	GAPA1	Glyceraldehyde-3-Phosphate Dehydrogenase A	8	6	4331.23	4238.51	4302.41	4350.08	3168.57	2557.08	2448.55	2224.38	4942.19	4673.7	4717.16	3707.07	3709.59	3347.18	1858.47	1981.39	863.016	861.283	942.327	1004.18	1004.28	892.601	254.737	290.38	312.685	1574.03	1337.22	1124.06	4127.17	4014.02	3581.7	4137.3	4313.79	3058.52	3524.7	3672.96	3223.49	4787.83	5172.06	4366.75	3356.56	3592.79	3076.73	1523.57	1564.23
Cre01.g010950	Cre01.g010950		NA	NA	7.12561	8.44968	14.558	17.5261	12.9943	3.77644	4.1416	3.34715	3.57689	3.84909	3.46738	2.46899	2.41898	2.94695	2.0864	2.15073	2.02794	2.29618	1.83042	1.95269	1.96854	1.63395	1.78668	1.53386	1.25262	3.12837	3.24492	2.98981	5.65086	5.8349	6.10854	8.55402	9.70208	6.4483	3.85506	3.50443	3.60097	4.13795	3.73231	3.38389	2.75251	2.7067	2.60201	2.11202	2.22743
Cre01.g011000	RPL6	Cytosolic 80S ribosomal protein L6	1	16	1827.25	1911.02	1784.09	1884.34	1514.72	1217.32	1228.73	1205.16	1158.69	1217.5	1216.66	953.176	970.763	995.248	716.495	780.113	544.428	538.499	549.535	691.561	669.644	648.035	861.105	871.727	863.48	1249.18	1264.08	1214.76	1592.68	1608.92	1510.35	1478.31	1601.9	1191.65	1294.7	1429.33	1245.8	1082.29	1124.4	1029.69	896.118	898.854	871.065	711.91	715.399
Cre01.g011100	Cre01.g011100	Terpenoid cylase	3	4	76.0039	72.6727	69.8985	78.2819	66.6867	18.2739	17.6223	19.0543	24.2289	20.8682	20.753	22.0765	20.7139	21.8545	17.9986	17.0789	8.74431	9.76288	10.3326	4.58589	4.32187	5.1273	2.1199	2.38166	1.77535	10.4527	10.211	12.4316	34.9074	35.3076	42.3108	56.5274	59.8473	39.9458	13.4172	14.2299	14.0535	22.4279	25.3703	22.6664	22.9765	24.3727	20.5397	16.8019	19.2696
Cre01.g011200	Cre01.g011200		7	8	2.00318	2.01809	4.0191	3.52754	5.68161	10.6772	10.9508	10.2473	8.29965	8.11677	9.13521	8.40919	8.5311	7.8254	8.91925	8.24837	7.84715	7.84898	9.53228	7.44738	8.62014	6.83972	7.92154	8.07182	8.39982	6.56352	5.87825	7.14944	3.97957	2.80511	3.39379	4.9167	5.03767	6.04587	11.738	12.1056	10.9898	9.63303	8.5911	9.21847	7.92146	8.22276	7.95291	8.34553	7.73457
Cre01.g011250	Cre01.g011250		13	12	0	0	0	0	0	0	0	0	0	0	0	0	0	0	0.279794	0.0185502	2.8242	2.98032	2.50195	3.03368	2.9779	3.69218	1.5129	1.04353	3.32762	0.232573	0.061769	0.110313	0	0	0.0299768	0	0	0	0	0	0	0	0	0	0	0	0	0	0.0212341
Cre01.g011300	SCLP50	Serine carboxypeptidase	16	9	4.90622	4.7775	4.49366	4.76383	7.69218	4.36056	4.26035	5.63228	6.19447	5.00661	7.01204	11.201	12.1665	14.7701	17.3016	19.8212	13.7781	16.0199	16.645	11.9935	11.1925	13.289	14.6276	10.9173	8.14015	9.38243	8.75526	10.6645	6.03988	5.92764	5.36025	9.80167	8.64231	11.5706	4.86752	2.89719	5.57973	11.4679	10.7194	14.3019	16.4306	17.224	22.0125	21.8489	21.323
Cre01.g011350	Cre01.g011350		4	5	17.7185	15.4136	31.4439	29.7814	25.3067	18.3485	19.5462	20.3757	16.0714	17.3226	19.4413	16.8978	13.9639	15.2015	15.4278	15.8698	16.5336	16.2399	19.5563	12.6918	9.95157	12.3385	10.7808	12.2885	11.049	14.767	13.8301	13.7013	15.6102	14.9686	16.3288	23.5745	20.5207	21.9185	20.9419	21.9162	18.2754	17.6161	17.3115	15.2503	13.3143	16.3834	16.8317	14.8814	13.6244
Cre01.g011400	Cre01.g011400		13	13	0.0564354	0.111934	0.0251621	0.0561021	0.115189	0.460609	0.329831	0.445278	1.03205	0.842478	1.0074	0.947644	0.906509	1.05045	1.55849	1.62066	3.562	3.53191	3.27946	3.43945	3.79166	4.29709	3.73634	3.80274	4.88676	1.32449	1.31248	1.40399	0.339116	0.25447	0.203697	0.0808018	0.162201	0.254359	0.511423	0.375022	0.568204	1.11559	1.01835	1.12047	1.45602	1.41891	1.45247	1.71853	1.92385
Cre01.g011450	Cre01.g011450		15	13	14.2681	13.7209	10.2784	11.7222	10.6446	10.1054	10.6	11.0859	10.024	10.4338	11.6692	9.16545	9.1655	10.1546	7.75587	8.13959	8.73181	8.61822	9.20323	10.4588	11.8264	10.589	15.9447	16.7731	17.3205	17.8469	17.9019	16.8617	13.1995	14.09	12.4644	10.573	10.718	11.2439	12.195	12.8814	13.6192	12.9131	11.5522	13.0469	10.4103	9.98985	11.0352	8.50045	7.74522
Cre01.g011500	RPN11	26S proteasome regulatory subunit	5	10	75.0122	72.2258	188.423	194.953	152.728	44.2921	41.9741	42.5204	84.7376	82.9523	61.4895	91.442	91.2733	82.9342	112.106	103.492	128.966	131.419	120.98	84.0958	80.9195	85.9787	42.315	37.7413	52.0917	28.8404	26.1067	24.1977	33.4108	31.3886	32.992	104.328	82.6268	109.763	26.7204	22.7241	25.955	77.2927	93.9347	67.8071	94.8537	96.0751	80.8576	112.097	109.957
Cre01.g011550	Cre01.g011550		NA	NA	0.360048	0.242448	0.111479	0.139192	0.0927884	1.61961	1.90665	1.6632	0.528691	0.32575	0.521253	0.695373	0.558189	0.551578	0.859521	0.829716	1.26486	1.3498	1.10643	1.12876	1.36056	1.36596	0.676179	0.812114	0.758379	1.01358	0.873708	0.54823	0.566632	0.607823	0.618834	0.447485	0.592862	0.28173	1.39925	2.17213	1.22273	0.11461	0.0958249	0.184101	0.282224	0.515407	0.51964	0.562253	0.657526
Cre01.g011600	Cre01.g011600		NA	NA	29.3246	28.5216	11.1593	13.1914	11.889	7.75841	7.35823	8.36313	4.65512	4.61947	5.65659	2.78193	3.15926	3.98418	2.31524	2.88469	3.53919	3.07085	3.41891	5.09969	5.29361	4.36099	4.52792	4.25269	4.24099	4.57544	4.82424	5.41111	24.7508	24.7123	30.363	12.6237	13.8311	9.88338	7.95834	7.8034	8.01147	4.95407	4.89784	5.39701	3.44882	3.02736	3.26617	2.24916	2.17181
Cre01.g011630	Cre01.g011630		NA	NA	14.3804	14.1233	1.96403	3.30548	1.00194	38.5486	40.6542	24.8382	29.0517	28.5216	21.9401	37.357	31.7423	15.8696	12.4075	7.93463	1.4948	1.08263	1.22652	24.4524	23.0588	18.2592	6.59812	5.48585	8.46362	1.11797	0.93941	0.494317	21.3709	24.0971	16.8521	9.48592	20.5479	6.14433	49.4076	72.7089	40.2227	18.0139	23.0998	9.80891	13.1561	14.4239	9.75248	6.27429	7.8543
Cre01.g011660	Cre01.g011660		NA	NA	0.147009	0.0647953	0.753771	0.67225	0.218223	4.9708	5.50286	2.51612	10.8377	8.39927	7.87258	27.8288	24.7144	16.1815	19.9281	17.434	3.85745	3.44012	5.05773	1.32733	0.714242	1.82376	0.112519	0.125655	0.143837	0.0588101	0.0694195	0.0929817	0.378586	0.172923	0.227405	0.499895	0.765817	0.414114	5.11851	6.9098	3.51001	7.60195	8.0286	4.54238	15.7441	14.027	11.8836	16.7357	18.2023
Cre01.g011750	Cre01.g011750		16	16	2.67176	2.10285	3.59986	3.38565	2.8601	2.05396	1.85891	2.13833	3.14601	2.98836	2.39093	2.59983	3.03745	2.53003	3.36429	2.70115	2.42916	2.66829	2.53419	2.63139	2.99555	2.27228	3.83891	4.03616	4.03967	5.34411	5.06041	5.04482	1.31057	2.15846	1.31203	2.25946	2.47877	1.86086	2.00715	1.99861	1.98477	3.78505	3.21156	3.10758	3.45208	3.36994	2.60747	3.11198	3.43154
Cre01.g011800	Cre01.g011800		NA	NA	0.564759	0.420474	0.442355	0.455208	0.722215	0.533907	0.499138	0.481727	0.403436	0.34179	0.457424	0.170202	0.145445	0.271832	0.306081	0.2354	1.61468	1.59486	1.17831	1.82402	1.93872	2.30183	1.93737	2.09832	2.63219	0.559731	0.540579	0.450526	0.366875	0.374049	0.564044	0.150246	0.137092	0.225733	0.254803	0.222652	0.197587	0.273303	0.109684	0.200693	0.369189	0.166854	0.221319	0.330723	0.195124
Cre01.g011850	Cre01.g011850		NA	NA	3.54772	3.45022	4.77095	4.08362	4.13094	4.16812	4.14726	4.78587	3.19098	3.53788	3.84586	2.64735	2.62974	2.95401	2.3947	2.91784	2.75023	2.59508	3.18668	3.70934	3.59883	3.92338	3.866	4.04113	3.99641	3.61992	3.14537	3.57326	4.15509	3.5902	6.41857	4.22861	4.15393	4.41015	3.87058	3.59669	4.15244	3.05528	2.70647	3.59764	2.59591	2.73646	3.06318	2.76726	2.62303
Cre01.g011901	ARS7	Arylsulfatase	NA	NA	0.80289	1.3187	0.979365	1.00898	0.87138	0.520076	0.505921	0.680376	0.216432	0.267263	0.207253	0.298095	0.329943	0.322003	0.39925	0.35447	0.411822	0.453423	0.423577	3.30881	3.20688	2.10347	7.03411	7.6935	7.26278	1.30294	1.23397	1.27753	0.611191	1.18795	0.846208	0.962473	0.721121	1.35488	0.481686	0.515611	0.5883	0.282096	0.31448	0.348569	0.203562	0.331197	0.183044	0.576628	0.442642
Cre01.g012000	Cre01.g012000		NA	NA	0.135891	0.0998246	0.01683	0.0150098	0.0140082	0.156487	0.105053	0.13746	0.442225	0.461047	0.452487	0.742785	0.719374	0.69393	0.830474	0.995671	0.508621	0.525882	0.614917	0.511227	0.513507	0.567099	0.404478	0.451701	0.452429	0.342281	0.267372	0.41383	0.10369	0.118404	0.0908299	0.0270226	0	0.0637991	0.24005	0.220248	0.238889	0.519077	0.433999	0.7544	0.913011	0.990319	0.96694	1.00799	1.06619
Cre01.g012100	ARS4	Arylsulfatase	NA	NA	0	0	0.0229123	0.0204343	0.0381415	0.0798903	0.0286038	0.112282	0.014684	0.0278963	0.0401748	0.107864	0.153898	0.141707	1.71946	1.26805	4.26394	5.76102	5.37272	1.35102	1.32684	2.15237	1.25864	1.03955	2.30033	0.0685264	0.0242666	0.0650061	0.123518	0.0402985	0	0	0	0.014476	0.0326803	0.0333161	0.0147828	0	0	0.0135136	0.110486	0.0160502	0.0620937	1.21578	0.625652
Cre01.g012126	Cre01.g012126		NA	NA	0.584705	0.934207	0.456217	0.348751	0.569589	1.04155	0.854314	1.24206	0.689179	0.555455	0.514246	0.325994	0.417864	0.571036	1.25625	0.932834	1.34764	1.65463	1.70597	1.92149	1.82621	1.38087	4.00906	4.68536	2.39562	4.19084	4.7628	4.09883	1.65634	1.57615	0.753722	0.156967	0.183805	0.370591	0.859869	0.379069	0.48357	0.565345	0.350136	0.538152	0.392846	0.5022	0.777151	1.54082	1.13898
Cre01.g012150	MSRA4	Peptide methionine-S-sulfoxide reductase, msrA-type	9	6	39.1494	33.3627	80.2896	78.3218	76.4935	96.9027	95.5902	86.4973	141.809	140.281	126.783	93.2132	97.2222	79.4888	62.0676	60.684	40.6451	38.1367	40.7168	21.614	19.9979	20.7966	16.4565	12.4644	17.0718	23.9317	21.5231	20.3772	24.0346	22.738	25.6002	41.5149	42.1069	42.645	85.2744	77.3035	87.6247	108.077	136.795	105.625	75.1367	82.4901	66.4325	49.6172	52.2217
Cre01.g012200	Cre01.g012200		4	NA	5.86845	6.77115	7.11761	8.49964	8.89195	5.69419	5.98234	6.43738	6.03048	5.69565	6.11864	4.5355	5.0337	4.91882	4.51286	4.43183	3.97982	3.83497	3.84488	4.44687	4.29011	4.41398	3.22911	3.67464	3.36067	5.45216	5.55791	5.78689	5.06855	5.41057	5.85962	5.80019	5.4976	6.69031	5.11424	5.41839	5.49164	5.91702	5.4921	5.96885	5.16286	5.48358	5.32541	4.95064	4.54596
Cre01.g012300	Cre01.g012300		13	3	65.0345	61.3543	53.7238	57.6494	49.3104	59.1623	61.2502	54.8991	56.4407	58.0179	50.5412	52.2575	49.4321	45.2634	52.518	45.2358	66.2027	62.9988	52.5742	85.913	91.346	81.5331	81.9779	86.846	84.6532	48.2767	51.5731	46.7479	57.9049	58.2474	66.5751	56.9159	63.4517	57.191	64.381	67.0604	54.763	59.1887	56.3187	53.0274	49.3876	59.458	50.7255	47.2348	51.3786
Cre01.g012350	Cre01.g012350		6	2	10.449	10.0831	3.03525	3.19487	1.65975	10.0705	10.1119	8.25391	2.997	3.81367	3.78526	5.62837	6.00197	5.05687	3.89129	4.1423	3.2934	2.74841	3.03134	5.80182	5.90074	5.74801	7.36131	8.435	8.24851	8.02231	8.19551	7.72702	11.0625	11.7632	15.0748	6.68685	9.55544	4.90566	10.6469	14.4849	9.51834	1.36067	1.71912	1.33223	1.61681	1.70591	2.16164	2.87405	3.45983
Cre01.g012400	Cre01.g012400		NA	NA	5.05363	5.87578	9.71208	10.9484	6.2083	3.52185	3.29789	3.19411	3.3113	1.8683	1.88458	2.49182	1.9689	2.18243	2.7756	2.33535	1.99793	2.06739	1.97021	1.41144	2.03197	1.52719	2.8454	3.52515	2.68542	5.18199	4.34075	6.06207	1.19673	1.22989	2.27632	5.70738	5.16501	2.89623	3.10297	3.19158	2.30594	1.97199	1.75313	2.24544	2.31823	2.25872	2.04246	2.24507	2.69445
Cre01.g012450	Cre01.g012450		11	11	3.75549	3.54062	5.58471	5.51532	6.16177	3.23384	3.44233	3.24217	4.76362	4.829	4.82025	4.68265	4.85595	5.86738	5.45617	5.68166	6.13649	5.27764	6.37701	4.18612	4.44173	5.05467	4.75063	4.2806	4.86163	3.8545	3.76156	4.28952	2.64673	2.61816	3.05407	4.0263	3.46961	5.84176	2.6362	2.57127	3.14878	5.37626	5.03448	5.65376	5.52214	5.53225	5.80488	6.11477	5.74528
Cre01.g012500	Cre01.g012500	Similar to Prenylated Rab Acceptor Protein	1	15	928.942	855.25	523.525	591.299	384.579	133.65	113.543	111.528	177.155	147.888	133.461	154.168	124.526	139.323	126.017	117.608	119.173	125.148	126.146	80.5027	74.1517	84.3566	15.5875	14.2684	17.1496	29.8284	29.2449	38.432	468.066	491.679	382.858	338.672	379.385	175.209	91.8267	96.3188	83.075	161.261	173.802	139.067	151.277	159.018	128.526	118.714	115.6
Cre01.g012550	Cre01.g012550		NA	NA	1.06587	0.870725	0.634998	0.767276	0.750175	3.51162	3.08143	2.77722	1.74597	2.00764	1.61625	2.3023	2.41402	1.64694	1.77938	1.75911	1.57476	1.54012	1.2064	1.84224	2.14282	1.83012	2.75448	2.69647	2.65212	3.43074	4.15451	2.99298	3.32855	2.97225	2.54263	1.64446	1.98065	2.73069	3.82736	5.3315	3.72691	2.15855	2.17158	2.1988	1.49398	1.33446	1.36561	1.0654	1.018
Cre01.g012600	PGM2	Phosphoglucomutase 2	11	11	0.419887	0.385558	0.234012	0.255082	0.714182	0.287094	0.373292	0.991048	6.43219	6.71135	5.16701	5.9214	5.20766	5.68202	7.68483	7.59202	6.54825	7.17246	7.11799	3.71678	3.23811	3.74348	6.01089	5.26712	5.54901	2.08411	2.13421	2.31147	0.800974	0.663108	0.3007	0.125245	0.125708	0.34498	0.166888	0.0567117	0.234862	8.28675	9.88992	7.72913	7.61696	8.17813	7.13109	7.52685	7.98044
Cre01.g012750	Cre01.g012750	Voltage-gated potassium channel	NA	13	0.225592	0.340159	0.158814	0.165244	0.506715	0.615277	0.875664	1.05931	0.322304	0.386719	0.750313	0.521794	0.45255	0.61389	0.414961	0.479877	0.449078	0.335996	0.433027	0.331066	0.420284	0.391891	0.98449	0.752687	0.900323	1.84451	1.93431	1.87743	0.896915	1.04747	1.1224	0.499365	0.39457	0.60203	0.972146	0.856352	0.947803	0.314641	0.18012	0.382478	0.351001	0.398645	0.451915	0.507569	0.469801
Cre01.g012800	FAP230	Flagellar Associated Protein 230	14	1	2.34989	1.76545	0.0793726	0.0707883	0.198194	0.322881	0.247723	0.194484	0.432379	0.555669	0.695866	0.677261	0.678533	0.552262	1.85632	1.34434	4.46079	5.01839	3.85228	5.74389	6.05442	5.87583	7.81196	9.53555	9.31868	5.4362	6.28379	5.16069	4.40114	3.83905	2.38661	0.0637212	0.0639567	0.0250738	0.367935	0.201973	0.256053	0.331505	0.284278	0.91287	1.33961	1.08422	0.967971	2.1684	1.97231
Cre01.g012850	Cre01.g012850	Voltage-gated potassium channel	NA	NA	0.0746325	0.24671	0.138648	0.160749	0.288504	0.700982	0.675045	0.807787	0.275454	0.177248	0.478111	0.269243	0.296315	0.300126	0.342078	0.205062	0.316094	0.284306	0.302434	0.594572	0.682034	0.58044	0.967908	1.27583	1.37677	1.46793	1.98972	0.89819	0.875566	0.707182	0.769648	0.41184	0.368674	0.254033	0.365849	0.655212	0.277309	0.0712704	0.0893836	0.0408872	0.0334289	0.145685	0.0375744	0.160251	0.174155
Cre01.g012900	Cre01.g012900		NA	NA	0.426617	0.534188	3.28546	2.6217	4.40775	2.39916	2.17222	2.67164	4.41894	4.21066	3.51205	3.93032	3.89356	3.77653	3.63304	4.18686	3.94227	3.67245	3.98406	3.75919	3.94353	3.7851	5.42973	5.71834	4.92119	2.8315	3.12482	3.12758	0.366216	0.722315	0.883232	2.55084	1.67201	5.03915	1.95769	1.2729	2.37077	4.54158	3.77785	4.35996	5.06817	4.23957	4.24102	4.37199	4.16698
Cre01.g012950	Cre01.g012950		NA	6	0.568576	0.843377	1.5844	1.54348	2.49549	1.13323	1.08028	1.57943	1.8746	1.45421	0.997273	0.502039	0.625135	0.728654	0.325759	0.372145	0.297245	0.357024	0.305729	0.275845	0.470521	0.323561	0.013948	0.109035	0.0401184	0.102063	0.0129081	0.0691573	0.863519	0.921745	2.08604	1.31111	1.31596	1.50924	1.12993	0.655706	0.975062	1.3313	1.81588	1.61018	0.910947	0.956206	0.753072	0.448214	0.452611
Cre01.g013000	Cre01.g013000		NA	NA	3.11103	3.02395	1.424	1.23471	1.64617	1.01142	1.09462	1.7733	2.20547	2.52036	2.5508	2.25009	2.51196	2.64348	1.8502	1.98155	0.936754	1.13942	1.27986	1.32718	1.23152	1.17802	1.72775	1.82836	1.46842	4.06174	4.27314	4.90052	2.87365	2.41179	2.33808	0.81506	0.722453	0.941331	1.09076	0.824403	1.07188	2.55011	2.04005	2.62849	2.63065	2.95561	2.8729	1.86339	2.47707
Cre01.g013050	Cre01.g013050		15	5	6.99312	6.15554	5.90863	5.93844	12.5408	8.122	7.68843	13.9332	8.66574	8.46668	12.0073	7.9436	8.40927	7.46095	4.56731	5.29107	2.3134	2.52972	3.02385	3.89821	3.69334	3.68953	7.23019	7.2756	6.18394	17.5629	18.4728	20.3745	8.27822	7.09467	4.01232	3.79481	2.39883	7.27948	5.91553	3.99838	6.78864	8.08965	7.48813	12.1033	9.80789	8.78747	10.4945	6.72183	6.46615
Cre01.g013100	Cre01.g013100	Predicted extracellular protein	NA	NA	36.3023	37.6053	4.3204	8.36413	3.15748	34.7214	34.598	19.3935	18.3689	23.7992	15.3357	21.8893	16.4079	6.4086	5.84971	4.47445	1.45261	0.977501	1.32168	10.2303	10.236	10.7059	1.32655	1.75078	2.48587	1.00851	1.28345	0.79725	31.1626	38.1792	29.8975	17.5961	39.313	12.4497	61.3221	98.6759	53.5741	8.46362	15.6247	4.90988	3.04881	4.72423	2.39882	1.49475	2.93497
Cre01.g013150	CGLD35	Conserved in the Green Lineage and Diatoms	10	8	6.29474	5.39476	30.1445	28.9702	26.8208	25.6728	24.3314	17.9703	33.4751	27.0517	22.9346	24.9262	28.4038	21.2956	33.9277	25.5404	28.6582	33.1143	28.2008	17.6447	20.7122	20.2989	5.05581	3.15516	6.70067	6.83948	6.05499	6.14406	8.80573	10.0553	8.41486	25.8694	23.4522	21.508	17.7914	17.7596	18.2754	31.8926	29.9695	20.9979	25.0622	26.0314	19.2966	29.3532	27.9583
Cre01.g013200	Cre01.g013200		11	9	23.1523	21.9097	47.9698	45.7603	44.9811	23.9952	21.6043	26.6157	30.5482	26.4299	26.9724	47.345	39.8586	34.7381	63.2029	49.9736	63.7444	77.6724	68.5439	35.081	34.9743	36.2708	15.9831	12.4168	13.9914	11.078	11.2543	10.3366	10.9893	12.8157	17.3217	28.7612	30.3353	26.6628	17.5382	14.3476	13.516	29.2623	27.1846	27.7554	47.215	48.0652	32.4181	64.2809	63.0071
Cre01.g013250	Cre01.g013250		10	7	1.92976	1.73078	0.650303	0.936877	1.54054	4.1861	3.74695	4.41253	6.3797	6.66906	6.25677	6.06397	6.17015	6.03294	7.94514	7.27917	6.31226	7.15589	5.89228	5.30336	4.85917	3.933	5.4386	5.43424	4.03422	5.05683	4.45032	5.18025	2.81227	2.28753	2.15977	1.36541	1.28984	2.59158	3.35342	3.20045	3.64703	7.32847	7.02313	6.96287	8.41251	7.4989	7.5646	7.14837	8.38697
Cre01.g013300	DEG10	Deg protease	16	10	7.6389	8.73003	11.9665	11.5446	12.139	11.2169	11.5993	11.1834	13.2734	13.4488	12.1556	15.2686	15.6855	15.6856	16.8411	16.0573	13.8788	13.8477	14.0553	14.6145	13.4876	13.4378	16.0981	15.9923	17.0913	11.2875	11.5618	10.0657	8.59546	8.44914	8.78248	11.9393	11.3112	14.4121	9.88804	11.4607	10.6902	13.308	15.3921	12.0119	15.2757	14.992	14.5935	16.0345	16.4953
Cre01.g013350	Cre01.g013350		13	12	60.9431	65.3633	2.34241	2.56387	1.50657	0.866249	1.19629	1.10152	2.72945	6.09279	5.16514	23.5584	21.3249	36.1083	153.841	154.63	218.129	212.196	217.039	215.107	207.118	197.051	197.522	164.518	205.556	193.74	172.307	157.536	255.341	236.892	183.962	15.1296	18.1025	8.13963	5.31527	2.78675	7.28173	35.4386	18.6094	57.2716	74.7679	57.6542	93.0282	172.456	153.045
Cre01.g013400	PIGS1	GPI transamidase component PIG-S	13	12	8.38791	8.74742	4.00695	4.05007	4.78035	3.53165	3.45992	4.21814	4.32274	4.65496	3.98131	4.08708	3.8536	4.47452	5.40647	6.21308	16.0574	15.9765	14.804	45.2651	48.7782	39.6186	40.7553	43.9346	44.6801	9.10787	9.15951	11.2421	8.69183	9.86648	7.9807	4.82523	6.72648	4.97878	4.40546	4.80677	5.64446	3.86199	3.82697	6.04609	5.69597	5.09918	5.9544	8.2451	8.57086
Cre01.g013450	Cre01.g013450		14	12	167.997	170.296	62.2074	82.784	51.5743	24.5734	26.2118	38.6313	22.1242	21.8181	22.2889	26.8659	19.5889	32.2125	46.6577	60.0806	180.288	160.201	165.756	1252.29	1361.18	1031.33	1890.2	2092.23	2086.34	292.95	277.5	371.712	177.078	201.733	137.182	96.5889	148.881	75.0575	47.8114	61.7346	69.9382	26.4489	27.0717	38.7922	46.1496	40.0536	62.3795	125.52	103.946
Cre01.g013500	Cre01.g013500		14	13	24.9383	24.4552	12.1031	16.2506	11.8082	6.26061	6.44788	7.073	5.48363	4.29122	4.30138	8.1136	5.46839	5.00404	11.2801	9.83555	29.8051	29.6971	23.0402	118.614	141.094	94.1585	234.609	266.051	220.896	50.3859	48.5038	48.3845	25.5729	27.9931	13.0229	11.3182	14.1464	8.8792	6.86093	7.15557	6.92213	4.38695	4.79529	5.07273	7.29538	6.3665	7.20886	16.3974	15.2535
Cre01.g013550	Cre01.g013550		15	13	1.98715	1.45027	3.27929	3.36076	4.69278	2.99228	3.01654	3.19526	3.57645	3.3447	3.61475	3.77483	3.42517	4.07708	4.02175	4.18587	4.49917	4.39586	4.5021	4.31753	5.33774	3.75964	7.42358	6.87487	8.26945	4.11238	3.99105	3.95825	2.43686	1.77078	2.10691	3.04834	2.82781	3.67118	2.93359	3.0534	3.08086	2.90189	3.31744	3.61376	3.72789	3.86891	4.36559	4.12576	4.21022
Cre01.g013600	Cre01.g013600		3	3	60.1922	60.8071	53.211	57.6567	44.836	37.5269	38.976	37.317	32.9444	35.6355	34.5654	33.3736	33.6057	35.6888	32.3298	32.2277	30.8429	30.3343	32.3002	23.1421	21.9678	27.2223	10.9914	9.19728	10.5982	15.8217	17.3686	16.7341	40.0801	41.2437	51.1511	57.8609	64.8362	47.4372	39.1318	45.0124	40.981	33.1241	34.5485	30.7705	31.7659	30.2081	32.8157	30.0064	31.441
Cre01.g013650	Cre01.g013650		13	12	0.584061	0.536309	4.34014	4.4191	4.80155	1.79706	2.06571	2.1269	2.02817	1.84948	2.49441	1.85165	2.21953	2.48854	2.81647	2.73503	8.13062	8.16691	8.36268	6.10709	7.56706	9.18641	4.89457	4.92288	6.88528	2.26078	2.49944	2.83045	0.668491	0.874672	0.920201	3.80371	3.96348	3.47332	1.5863	1.45939	2.03016	2.09156	2.20213	2.69846	2.45258	2.31822	2.76408	2.81222	3.01222
Cre01.g013700	VDAC1	Voltage-dependent anion-selective channel protein	10	11	143.152	137.068	37.5101	39.7169	22.1426	8.78116	7.24003	3.24472	78.4263	72.1643	66.8903	182.159	177.453	160.748	282.07	255.927	309.796	314.473	296.732	242.965	248.775	242.165	214.213	207.399	201.7	202.571	186.436	192.466	116.124	107.523	99.886	27.3798	24.3513	16.606	9.29635	4.99004	11.2252	151.176	132.363	143.41	243.416	242.336	213.807	291.911	291.327
Cre01.g013750	Cre01.g013750		NA	NA	0.316818	1.0473	1.58913	1.18105	1.39617	2.0009	1.59812	1.39407	0.905277	1.23612	0.980401	1.24685	1.99462	1.95657	2.76813	2.90633	3.37019	3.62067	4.71813	2.73432	2.69369	2.56916	1.61658	1.63607	2.03426	1.16179	1.02853	1.12716	1.01986	1.08694	1.2252	1.70103	1.35162	2.11957	1.82588	1.79721	1.5949	1.30473	1.26479	1.82246	2.07539	1.91716	2.10547	2.78294	2.9411
Cre01.g013769	Cre01.g013769		NA	NA	2.70191	1.75926	3.28546	5.12773	4.67162	5.48919	6.57961	6.78307	3.50929	2.91676	4.00054	6.20287	7.0216	6.0677	9.35851	9.79684	12.2661	13.0998	12.019	7.50121	8.52414	8.03735	4.62166	4.72385	6.0082	2.86597	3.11719	3.2366	2.53022	2.04656	3.79956	5.0554	4.52255	4.58395	5.27188	4.27966	6.53589	4.66194	4.51071	4.76366	6.27115	6.23318	6.52945	9.06193	10.0181
Cre01.g013800	Cre01.g013800	Zinc finger containing protein	NA	NA	3.57405	4.19113	2.85079	2.77064	2.12945	6.09575	6.13689	4.7961	2.69367	2.75893	2.90518	3.63475	3.61541	3.33415	4.60264	3.48747	3.29424	3.7651	3.98619	4.00542	4.23301	3.93717	4.60103	4.5076	4.0704	3.43234	3.19348	3.17997	3.57468	4.14621	5.80476	4.07849	5.27156	3.50989	5.96889	7.22762	5.18779	2.44236	3.1678	2.30653	2.88597	2.45784	2.53565	3.97472	5.16969
Cre01.g013801	TCY1	Tocopherol cyclase 1	3	4	16.5662	15.8301	17.2765	18.4897	15.6478	8.03194	7.62999	9.28574	7.7624	7.64484	6.94892	5.72825	5.62636	6.05106	4.52608	4.87468	3.68367	4.06327	3.97115	4.20452	3.97922	3.03497	4.82603	4.79592	4.79006	6.26717	6.09923	6.67608	10.6727	10.4555	9.68204	12.6767	13.8312	11.8777	7.52505	7.02316	6.54417	6.7561	8.06396	7.51625	6.00188	7.1833	6.44411	4.72372	5.27559
Cre01.g013850	Cre01.g013850		NA	NA	0.835181	0.585631	0.76167	1.39633	2.4302	1.91807	1.58479	1.2442	1.87119	1.54559	1.75597	1.07073	1.39528	1.43939	1.10926	1.47376	1.52559	1.46682	1.45376	1.94064	1.79172	1.59866	3.02667	3.27188	2.55362	3.56889	3.22676	3.66168	1.36869	2.15831	1.23972	1.83443	1.36386	2.1655	1.96153	1.87664	2.45712	2.63738	2.33393	2.07146	1.78543	2.01565	2.27059	1.60064	1.9643
Cre01.g013900	Cre01.g013900		NA	NA	6.53711	6.96484	4.44694	3.34482	3.74595	14.338	14.1465	14.3678	9.78596	10.1762	11.5551	8.87522	8.04806	7.71803	8.1792	8.15426	11.32	11.5096	11.2049	11.4402	12.7108	12.3638	10.4697	11.0758	12.7715	19.3571	21.7331	18.0004	18.7328	19.3414	12.2477	5.20454	5.76342	6.53311	16.7549	17.7625	14.3284	9.00247	8.5008	8.73741	8.15444	8.12555	8.10209	8.03629	8.0612
Cre01.g014000	Cre01.g014000		9	5	82.0324	86.6817	113.185	109.743	92.1835	162.883	154.875	147.509	174.642	179.13	169.342	115.791	120.831	117.672	79.6419	84.3321	48.4794	45.0832	50.6967	55.1639	51.3117	46.8242	8.90585	7.32601	6.70886	36.158	30.2446	32.6907	120.182	119.394	131.726	160.312	164.991	158.516	190.425	186.957	178.283	196.616	194.452	184.532	133.474	149.909	132.185	49.6444	53.0478
Cre01.g014050	Cre01.g014050		4	15	110.65	102.167	218.91	256.005	182.648	92.3012	94.2637	87.9241	57.6779	58.5541	58.1923	54.5413	50.9781	56.3498	36.1124	42.1808	22.6174	21.006	26.5037	25.5774	24.2309	28.3043	8.29195	7.80341	5.94015	25.9551	26.7933	28.0055	84.89	80.7203	122.644	173.456	185.446	145.817	93.3575	117.695	87.2436	46.9479	53.5037	44.9423	33.9571	37.2107	33.6674	27.1163	27.3874
Cre01.g014100	Cre01.g014100		NA	NA	25.2476	24.8675	11.8807	13.6148	9.4192	7.55999	8.45174	6.957	2.74363	2.80817	2.61853	2.26535	2.18855	2.08671	0.767616	0.854997	0.510263	0.599496	0.705802	1.68011	1.17788	1.49099	0.569696	0.827071	1.00137	1.80643	2.39006	1.9145	20.7529	21.2171	27.0703	15.9588	22.9972	12.119	9.70358	10.3508	8.26488	2.51622	2.82885	2.36837	0.940173	0.836902	1.45699	0.627666	0.815582
Cre01.g014150	Cre01.g014150	MATE efflux family protein	5	NA	4.78781	4.9805	7.68784	6.78982	8.82174	3.70858	3.63401	4.14541	3.20492	3.33966	3.35909	3.77731	3.91956	3.21214	3.74061	4.23764	4.25413	4.46403	4.07028	3.40085	3.11392	3.50579	3.50221	4.03034	3.41919	6.31747	5.71143	6.58234	3.76505	4.06958	3.45275	4.01472	4.3002	4.83359	2.47518	2.22488	2.09481	3.50103	2.91384	2.70736	3.48673	3.6861	3.39825	4.78402	4.74884
Cre01.g014200	Cre01.g014200		NA	NA	0.279257	0.28404	0	0.0213544	0	0.0139146	0.0597835	0.0651879	0.214832	0.233219	0.167935	0.619964	0.789519	1.62896	1.63689	2.03342	2.17084	1.60155	2.08917	2.73815	2.56443	2.24929	0.876875	0.673235	1.19539	1.30334	1.2426	0.917099	1.32767	1.24234	0.590736	0.038445	0.0578806	0.0151278	0	0.0348163	0.108139	0.738489	0.343027	1.22863	1.91954	1.94566	2.12838	2.16367	2.24915
Cre01.g014250	OPR2	OctotricoPeptide Repeat protein 2	NA	NA	2.59392	3.11964	0.0352598	0.0471696	0.102718	0.327849	0.253106	0.451178	0.384153	0.912256	1.24681	1.64955	1.9485	3.49826	7.35828	6.85516	7.10393	7.18721	7.87392	10.0805	10.5497	9.11779	6.81958	6.89475	7.48619	7.81425	7.01132	7.1694	8.39074	8.88372	4.90686	0.28307	0.0852347	0.311879	0.641221	0.179446	0.818976	2.60546	1.42702	4.07605	4.9308	4.24834	6.2016	6.77069	6.72047
Cre01.g014300	Cre01.g014300		3	4	17.1547	16.8068	12.9428	12.7135	12.487	15.7822	15.0361	13.721	10.0805	10.0793	11.0225	8.59065	8.77855	8.25248	8.57276	9.61415	10.577	11.1692	10.5375	5.76056	5.54465	7.04079	1.54823	1.39351	1.4733	1.28025	0.908865	1.05026	16.3742	13.5306	20.6113	16.5666	15.9445	12.4636	17.5102	17.1169	16.7012	9.5619	9.51696	8.30055	8.19095	7.46819	7.21216	9.10171	9.52749
Cre01.g014350	PRX5	Peroxiredoxin, type II	8	6	142.49	145.349	267.959	306.577	231.016	234.127	239.799	229.816	266.663	250.812	246.135	240.411	218.354	207.887	163.437	177.285	97.9651	97.8886	105.478	86.9171	76.4742	79.9628	17.0067	16.9825	15.7014	19.1888	14.7395	15.2436	132.125	121.833	167.432	272.688	284.085	245.201	247.059	251.294	238.832	271.299	298.952	261.177	218.483	248.843	213.423	147.965	149.174
Cre01.g014400	Cre01.g014400		NA	NA	4.84414	4.8597	13.1361	12.2904	14.4887	5.36238	4.90465	5.61679	10.3554	9.32137	8.29	7.30325	6.96317	7.22717	2.92037	2.4223	1.32457	1.27875	1.3404	1.46399	1.58072	1.50176	1.47567	1.46771	1.26006	1.13283	1.1736	0.857423	5.80299	4.81923	4.0076	14.1365	13.7342	10.6924	3.99439	2.92957	2.85976	12.7385	10.8527	9.38748	6.33925	6.0405	4.97958	2.90024	2.37665
Cre01.g014450	Cre01.g014450		NA	NA	1.22286	1.45526	2.75338	2.20031	2.71151	2.09911	1.80375	2.46407	1.61607	1.70935	1.68894	1.40369	1.23182	1.45421	1.31017	1.29413	1.25025	1.35093	1.33053	1.8916	2.1728	1.98331	2.2073	2.49985	2.77433	2.92704	2.84394	3.39028	1.44862	1.72611	1.5133	2.39647	2.00993	2.79883	1.61365	1.87298	1.90837	1.4714	1.61102	1.79277	1.5857	1.52773	1.6549	1.61125	1.49625
Cre01.g014500	Cre01.g014500	Protein tyrosine kinase	NA	NA	5.21824	4.50446	8.77722	8.25868	8.52903	7.2972	7.10403	7.46611	4.54855	5.27933	5.26504	4.8932	4.60307	4.64279	5.82834	4.949	6.357	6.52021	5.95445	5.57795	5.98841	6.19639	4.24147	4.60248	4.53886	4.96132	4.93712	4.86532	3.99429	4.13637	7.00996	6.96216	7.91848	7.1905	6.07987	7.45	5.09398	5.08661	4.63269	4.81764	4.54385	4.35395	4.88256	5.08566	4.83935
Cre01.g014650	PFH5	Prolyl 4-hydroxylase 5	13	1	17.5008	17.6506	17.4818	19.7741	17.523	19.761	18.93	19.241	19.2991	18.7862	18.5974	15.0547	15.0684	12.3888	12.876	13.706	20.1483	20.2449	18.9213	41.9666	44.5381	41.6327	34.768	36.988	43.422	14.0914	13.463	13.8111	15.885	15.4674	15.7383	17.3293	17.6081	15.6583	20.6016	20.5761	18.8444	19.8289	21.1125	20.0243	14.1035	14.3369	14.7042	13.3286	14.2628
Cre01.g014700	Cre01.g014700		5	5	13.5084	13.4983	14.0258	12.7664	12.1892	11.4831	11.6647	10.939	12.9016	12.4811	10.44	11.5065	12.8215	11.1622	12.5104	10.1754	12.0732	12.6886	10.4607	11.2531	10.3262	9.54065	9.44214	8.22472	8.3964	11.6469	10.2236	10.202	11.5006	11.8991	12.5948	14.2407	13.7615	12.8231	14.8569	13.1365	11.6311	12.8823	13.12	12.5303	11.6371	12.4837	11.9175	11.3782	10.9266
Cre01.g014800	CPL21	putative MutS type 2 DNA repair protein	3	4	13.2004	10.5286	11.6095	11.7945	10.6503	8.15465	7.65628	10.1692	5.27289	5.89978	6.71169	2.80696	3.23629	3.421	2.07562	2.33597	2.03393	2.3535	2.05069	2.60053	3.01733	2.44816	1.87742	2.08048	2.1046	2.92872	3.39469	3.84279	4.70364	4.99378	8.91186	8.77319	8.78528	8.53079	6.64156	7.33959	7.57178	4.5569	4.64613	4.36142	2.73828	2.29832	2.36653	2.29387	2.08127
Cre01.g014850	Cre01.g014850		10	9	7.1604	6.78045	16.9187	17.7953	14.947	5.26627	6.38311	4.88907	17.8494	16.3982	11.1519	18.0039	17.2097	15.2972	18.8884	17.0561	11.4166	12.7861	12.8306	7.45243	7.22175	7.76755	5.58987	4.09082	5.79263	2.7849	2.79567	2.81089	3.87365	3.21696	3.23698	13.0819	9.9147	13.9721	4.38755	4.41246	4.34486	15.8926	20.129	14.0731	20.0954	18.6365	17.4616	18.3232	18.0255
Cre01.g014900	Cre01.g014900		11	7	2.76612	2.13358	4.56881	3.8997	4.71265	2.72023	2.86935	2.88455	4.45494	4.62416	4.53794	5.19569	4.51847	4.66615	5.60448	5.2288	6.46458	6.50029	6.75608	4.60769	4.17137	4.77961	4.21825	4.56744	4.81315	4.15802	4.42325	4.7052	1.12249	1.10922	1.51273	3.28535	2.32631	4.39183	3.41821	1.95633	3.20094	5.36708	5.03955	5.10832	5.76128	6.63657	5.5604	7.00952	7.04154
Cre01.g014950	Cre01.g014950		9	16	5.01934	4.17074	3.36298	3.19013	4.42772	6.9823	7.36621	6.97503	9.11087	8.28209	8.54129	8.00588	7.97135	9.69054	6.91441	7.14723	4.60347	3.92565	4.86824	4.84365	4.34043	4.85426	5.87804	5.48979	5.63561	11.7954	11.7538	11.1605	5.5801	5.45781	4.90277	4.14793	4.53278	4.88687	9.15732	9.46885	10.1585	9.27214	7.62102	9.57481	8.49536	9.1019	9.54473	7.95065	7.96424
Cre01.g015000	NAGK1	N-acetyl-l-glutamate kinase	9	6	13.5686	13.3439	14.8595	15.1745	18.5364	39.9906	40.1223	40.9699	60.7978	59.3394	57.4799	54.8684	54.0718	49.303	39.8804	39.6867	27.785	28.724	27.3615	30.222	27.7111	23.7823	21.3329	18.4838	13.5662	16.7364	16.0582	13.4987	26.3234	23.5083	19.648	25.2854	24.8609	24.1753	50.2087	43.5159	43.4719	73.687	76.4854	64.6047	52.8293	58.4025	51.8082	37.7425	39.9565
Cre01.g015050	Cre01.g015050		10	10	2.64944	2.46843	4.95798	4.80721	5.31576	3.69748	3.62682	4.31419	4.41613	4.58217	4.82032	3.88539	4.33959	4.5043	4.56623	4.49036	4.30266	4.09105	4.92301	4.40448	3.98426	4.11865	3.59955	3.99678	4.37972	3.01595	3.4456	3.69548	2.82904	2.88209	3.67445	5.09829	4.21752	5.55953	3.97247	3.84028	4.4536	5.20673	4.98753	4.6306	4.68899	4.22994	4.6198	4.59147	4.53686
Cre01.g015103	Cre01.g015103	Solute-binding protein-like adenylate cyclase	NA	15	3.44793	3.88759	4.9634	4.75076	4.18082	3.22719	3.13164	3.31578	2.77234	3.23917	2.80346	2.07574	2.25215	2.51513	2.18371	2.10651	2.88114	2.47564	2.86265	3.2224	3.42825	3.61699	4.97793	5.32304	5.40026	4.20568	4.1461	4.45452	3.81327	3.57887	4.19423	3.29107	3.02956	3.53115	3.15302	3.19703	4.06348	3.27729	3.19682	3.51079	2.24114	2.17045	2.35112	1.91268	1.69863
Cre01.g015150	Cre01.g015150		NA	NA	1.49933	1.5019	2.16498	2.20183	1.77038	2.5825	2.91615	2.77131	3.91905	3.63018	3.55192	3.79967	3.87319	3.95432	3.43608	4.05918	2.29573	2.4849	2.7755	1.9229	2.15222	2.05549	2.84716	2.74268	2.22963	3.63512	3.86181	3.69983	1.93057	1.53648	1.55204	1.6466	1.65268	2.08775	2.70874	2.70621	2.5486	4.73465	3.99944	4.50277	3.96073	4.73599	4.01443	3.91112	4.04491
Cre01.g015200	Cre01.g015200	3',5'-cyclic-nucleotide phosphodiesterase	NA	NA	2.31821	2.31114	2.09179	2.26337	2.54761	2.56529	2.37139	2.74697	1.80387	1.46067	1.72602	1.57488	1.58723	1.41105	1.48631	1.61441	2.05502	2.1627	2.12206	2.00624	1.76223	1.97099	1.52261	1.48414	1.59482	2.60367	2.62268	2.55283	1.71755	2.09654	2.2531	1.90158	1.87142	2.13787	2.02927	2.15821	2.02441	1.57139	1.65262	1.74175	1.68733	1.90706	1.6173	1.60805	2.05798
Cre01.g015250	POLD1	DNA polymerase delta, catalytic subunit	12	9	0.763391	0.691631	0.64291	0.45533	1.22762	1.75819	1.99472	1.71944	2.20555	1.78423	1.82356	7.18821	6.85851	5.96436	20.7802	16.726	37.3149	41.3593	36.3177	15.0128	15.8954	19.607	6.4488	5.43752	9.59583	3.41584	2.82378	2.37841	1.01937	0.931214	1.16629	0.592037	0.533279	0.764592	2.02279	1.63596	1.4518	2.15056	1.67956	2.55394	7.12361	6.26532	6.15964	18.2791	17.1012
Cre01.g015300	Cre01.g015300		NA	NA	3.60313	3.00451	1.7096	2.34756	1.85211	2.39702	2.43917	2.61534	1.19999	1.71805	1.61778	1.06991	0.927929	0.797205	0.585833	0.867439	2.02866	1.7091	1.93858	2.00417	1.45318	2.64617	1.2733	1.45664	1.48876	1.62321	2.11243	2.04026	4.26331	3.26938	6.29749	3.07176	3.56416	2.84604	2.78679	3.35397	3.13398	1.238	1.24405	1.28041	0.425282	0.475232	0.61775	0.242364	0.3705
Cre01.g015350	POR1	Light-dependent protochlorophyllide reductase	9	5	178.183	196.646	3.69527	4.02413	2.8167	97.9232	102.121	96.2413	528.686	510.149	527.487	524.426	514.035	445.419	417.429	439.307	181.279	168.754	197.229	240.526	230.558	189.374	20.6553	15.759	14.4471	221.922	209.547	162.578	674.431	696.657	542.45	26.6682	25.7325	31.0142	310.802	252.483	303.842	779.726	742.182	725.946	582.825	643.543	557.814	274.9	293.324
Cre01.g015400	Cre01.g015400		NA	NA	27.286	29.5716	39.6184	38.7689	37.8057	7.76172	7.74371	10.7317	8.33529	8.16122	8.71269	5.88735	6.87269	8.14705	4.98821	5.72787	4.45571	3.9565	4.66472	6.22698	6.04282	7.1509	5.92521	6.90468	6.36693	14.7217	14.0662	17.2202	20.0711	22.4793	23.6803	20.682	19.912	17.0349	8.13382	7.89201	8.87551	8.35703	7.8831	10.6803	7.86977	7.60402	8.78469	5.86061	7.15761
Cre01.g015451	Cre01.g015451		NA	NA	2.88238	2.95495	3.98554	5.47683	3.19884	1.28805	1.06619	1.31758	1.17287	1.42357	1.09341	0.957279	1.08025	1.11091	0.836165	0.844035	0.582184	0.536104	0.587712	0.884124	0.886329	0.581366	1.22175	0.974563	0.836686	1.95829	2.11056	1.95192	2.36467	2.19952	2.05376	2.07323	2.21198	1.69584	1.33416	1.04965	1.207	1.33272	1.42745	1.63108	1.43406	1.3817	1.3336	0.886697	1.15494
Cre01.g015500	CGL91	Conserved in the Green Lineage	NA	NA	48.2342	43.0109	43.5087	44.5082	28.988	13.896	7.03516	8.3484	15.3572	11.2189	9.99976	11.8008	9.51714	10.3879	9.62926	8.74406	9.20571	9.39418	9.41309	14.3026	12.487	11.6638	12.5499	11.8739	13.8149	13.6048	12.9584	15.0521	37.8863	38.0834	27.5168	27.5522	30.313	12.6378	7.16883	6.49627	7.33723	13.701	12.1099	13.5344	12.0877	14.261	11.9975	10.8023	9.37145
Cre01.g015550	Cre01.g015550	2-dehydro-3-deoxyglucarate aldolase	10	15	1.16372	1.69263	0.778281	0.925479	1.38196	1.9599	1.2307	1.35608	1.13057	1.32661	1.39498	1.77089	1.77421	1.71146	1.97355	2.22791	1.07287	1.24127	1.64108	0.988904	1.03386	0.556282	1.00945	1.06099	0.939354	1.6449	1.51119	0.883247	1.23871	1.04945	1.60012	1.08301	1.08701	1.2129	1.66512	1.54662	1.23861	1.73362	1.33798	1.68311	2.12669	1.74461	2.33417	1.77184	2.1252
Cre01.g015600	Cre01.g015600		9	14	5.30627	5.96425	9.12906	8.82095	5.25223	13.3635	13.7366	12.4243	10.8518	12.0541	11.6079	11.1516	12.0849	10.9496	10.6761	11.6838	8.61059	7.96768	8.86174	8.04111	7.75998	8.66507	4.67483	4.09559	4.53086	3.59114	3.26304	2.98387	3.89231	4.67078	6.985	12.0931	13.7716	10.6919	15.1653	17.4738	18.2124	9.0689	10.0887	8.46439	7.66084	8.00928	8.14849	8.1789	8.7127
Cre01.g015650	Cre01.g015650		6	2	7.81756	7.87574	2.8631	1.22122	0.828893	8.75325	11.5	8.3371	4.30803	6.89603	5.384	8.71713	8.74137	6.28748	7.67823	6.4736	5.80801	4.55821	5.4986	6.52456	5.27089	6.1647	8.12037	8.27295	7.85375	6.77595	6.06467	4.0027	7.6694	7.44404	9.50148	6.19605	7.92413	4.0897	9.85417	13.304	8.03153	4.79918	5.70679	3.67099	4.95225	5.49366	6.47724	5.88597	7.20626
Cre01.g015700	Cre01.g015700	S-adenosyl-L-methionine-dependent methyltransferase	7	5	1.33025	1.16042	0.556034	0.606098	0.6685	7.03703	7.17294	6.05525	3.44472	5.30306	4.44149	3.49018	3.20664	2.61104	2.28645	2.24018	2.29294	1.87014	1.5161	2.68622	2.30821	2.39719	3.18173	2.961	1.8303	4.0651	4.58034	3.44728	1.47497	1.30395	1.85768	1.33917	2.09085	2.49815	8.6358	7.95039	7.17497	4.20796	3.71741	3.78963	2.60679	2.85637	2.47799	2.20716	1.78825
Cre01.g015750	Cre01.g015750		13	13	6.40277	5.9548	4.45232	3.44525	4.90477	11.0725	11.4435	10.6242	8.93784	11.3199	10.3325	8.90035	8.55586	8.63891	12.7215	11.7456	16.6978	17.9654	16.2817	16.067	17.5312	19.4884	18.8455	18.2842	22.271	12.8461	12.2048	12.8178	7.0594	8.06113	7.16824	3.31155	2.47965	4.71587	10.4129	9.37777	10.6455	9.63429	9.05185	10.7356	10.4586	11.4206	10.2562	11.4548	13.6238
Cre01.g015850	FAP68	Flagellar Associated Protein 68	14	1	8.04149	7.13531	1.17939	1.13599	1.53138	2.93344	4.00482	3.87879	1.45123	1.49338	3.00545	1.08268	0.893004	0.559227	0.630468	0.652721	2.026	1.24376	1.69793	17.6457	18.4772	17.0282	14.5772	18.2085	20.317	20.769	22.8586	19.2292	22.0168	19.7062	12.221	0.946832	1.67258	1.49028	3.63355	3.80713	3.07418	0.848758	0.878608	1.61381	0.824644	0.793126	1.63647	0.495696	0.566808
Cre01.g015950	CPL11	translation factor	14	13	10.945	11.4083	57.152	58.0285	51.9608	15.5206	15.9849	17.2354	30.4994	23.953	27.7508	25.3531	25.4355	32.175	22.1455	26.7953	17.7148	15.7761	19.2993	32.7309	35.1769	32.0402	60.5013	61.3141	68.8596	27.2832	24.5031	29.2598	13.6275	14.4981	12.5411	26.1176	23.1145	30.4146	13.7168	14.7828	12.1968	23.2344	22.4376	24.7626	23.4521	30.1805	31.3941	24.7137	23.0491
Cre01.g016001	Cre01.g016001		NA	NA	0.0900666	0.0661624	0.0334641	0.17907	0.250681	0.52507	0.584874	0.801738	0.493267	0.488921	0.782354	0.512	0.633451	0.620902	0.60203	0.814253	0.620987	0.555497	0.602213	0.498286	0.458424	0.563798	0.61276	0.791222	0.569129	0.720611	0.779726	0.791196	0.231944	0.353143	0.180603	0.214923	0.296611	0.528565	0.763689	0.535251	1.05795	0.602065	0.479415	0.552639	0.685816	0.703253	0.779933	0.861472	0.913784
Cre01.g016050	PRP8	Splicing factor, component of the U5 snRNP and of the spliceosome	16	10	51.1889	54.2896	61.4272	64.1715	55.0115	69.7942	76.0892	67.2787	82.5561	82.548	84.3289	92.4847	91.8472	90.9077	84.5798	89.4519	80.1961	74.0152	84.0116	82.2957	81.608	86.089	79.8194	77.4525	87.0283	47.9748	45.8768	48.0469	40.5674	42.4711	49.5353	63.2189	66.8085	71.3068	73.1206	78.5641	81.1882	81.0897	83.3232	75.2313	86.015	88.882	85.6289	95.3513	89.0197
Cre01.g016150	Cre01.g016150		4	5	119.494	123.677	279.541	325.201	244.23	102.009	91.6929	96.9475	51.1109	52.2202	54.0342	34.5125	33.6925	30.2745	20.426	21.5744	10.8979	11.0834	12.1804	9.44024	8.41883	9.6544	0.418192	0.175131	0.426004	5.57371	4.78927	5.2485	59.6247	49.8892	68.0375	156.726	147.515	116.559	64.4656	67.1809	60.7086	31.6975	38.6736	31.5737	25.8804	26.8453	24.4602	19.0058	21.5029
Cre01.g016200	Cre01.g016200	MLO family protein	NA	NA	2.7906	3.23557	6.36034	7.37006	7.57382	2.19883	2.55016	3.26099	1.88933	1.93597	2.23861	1.27037	1.43161	1.75869	1.31248	1.37329	2.07995	1.98332	2.32919	1.29962	1.30088	1.56435	0.783688	0.637846	0.700426	2.29104	2.2987	2.74413	2.28824	1.6535	3.9731	5.55341	4.91927	6.17434	2.06932	2.27834	1.97694	1.93901	1.69603	2.01257	1.60908	1.54477	1.79918	1.34149	1.17898
Cre01.g016250	Cre01.g016250	MLO family protein	NA	NA	3.33459	4.13364	8.82759	6.83697	12.5681	2.565	2.90011	4.55367	3.87086	2.40412	2.98707	2.73405	1.98591	2.8735	2.14932	1.77333	2.34017	3.40254	2.28028	1.38362	2.16978	2.13482	0.797574	0.742243	1.27447	3.19599	4.42865	3.84469	3.57809	2.45149	5.73133	10.6303	9.5465	8.07236	3.81043	4.22235	4.04679	3.28388	2.49604	2.60325	1.54028	1.95277	2.26642	1.83069	1.77616
Cre01.g016300	Cre01.g016300	Calmodulin-like protein	4	6	22.5346	20.7803	82.5869	88.9707	79.8903	18.6551	17.2133	23.8618	51.4667	41.2531	44.8963	32.3715	31.0452	37.4785	26.7558	30.1721	16.8499	15.8989	18.9629	26.1013	28.752	21.7732	24.9744	25.7728	25.7622	16.6231	16.3013	22.9798	16.2984	15.384	19.3932	44.163	36.661	43.8046	8.68983	6.68302	9.72359	56.5917	55.4064	53.4798	41.5554	47.1206	39.4912	22.518	24.2832
Cre01.g016350	Cre01.g016350		NA	NA	38.2088	38.0049	18.4596	19.4338	14.9625	6.27984	6.33262	7.47618	3.21016	3.43626	4.54748	4.1446	4.17648	3.82657	4.62657	5.75008	4.30043	3.84832	4.28451	16.2799	19.1257	16.2265	12.4252	14.5258	19.0828	10.5247	10.3005	14.4158	22.2642	18.5813	25.5629	11.2678	9.79329	7.93581	4.42448	4.93574	5.21676	3.65965	3.04161	4.49894	6.52896	7.0711	6.27056	6.19825	6.33205
Cre01.g016400	Cre01.g016400		14	NA	63.2219	65.7057	28.836	34.3861	30.4928	30.3141	33.9765	32.8643	18.0206	18.7941	20.8171	17.7996	18.6536	18.8577	16.0829	16.783	27.0067	27.4114	25.8214	48.2441	52.2529	55.6858	68.5047	75.645	86.2606	99.2834	99.6363	94.5399	79.1338	80.5533	61.4864	45.8166	47.7389	50.547	49.2166	51.8904	48.6769	21.5472	21.2026	23.8323	17.8138	16.0171	19.6435	17.1193	14.004
Cre01.g016450	Cre01.g016450	SET domain protein	11	NA	0.434088	0.388633	0.907227	0.782139	0.755118	1.56408	1.45348	1.25144	3.04277	2.8903	2.52752	2.52697	3.13918	3.00811	3.82385	3.08758	1.90799	1.93415	2.47368	0.792513	0.640235	0.972671	0.346088	0.231896	0.364995	0.397958	0.480425	0.614891	0.279472	0.265941	0.279784	0.801165	0.779758	1.8533	1.4881	1.51705	1.97063	3.14787	3.16264	2.49705	3.39045	3.47416	3.06511	3.27286	4.45916
Cre01.g016500	Cre01.g016500		9	6	50.5308	47.6437	47.1735	43.1017	37.3417	74.8594	72.4777	80.1543	121.727	125.254	118.387	71.1246	78.6854	68.9099	54.3859	51.5615	35.3029	34.1135	35.1478	29.7371	28.2677	28.03	10.9804	9.05487	9.60152	36.0291	33.402	32.1786	54.597	52.2661	55.1374	50.0673	47.7827	45.6043	103.081	98.6276	108.704	116.108	127.559	107.519	67.0436	73.3718	68.0386	43.523	48.4204
Cre01.g016514	DLD2	Dihydrolipoamide dehydrogenase 2	9	6	75.0342	74.4912	66.4107	61.2222	53.9949	115.312	115.393	108.323	175.13	187.595	161.387	104.257	118.254	93.6543	80.0456	74.0707	50.1732	49.6197	48.2475	43.6367	39.6867	37.0677	16.6099	13.42	13.8337	55.4871	53.1597	44.3665	81.7412	75.3878	72.112	74.559	70.1684	61.1312	150.998	144.982	144.433	174.551	195.901	148.029	100.385	109.987	89.6311	63.0797	69.335
Cre01.g016528	Cre01.g016528		3	4	44.3161	47.6943	83.433	83.492	60.3766	45.5166	45.3421	37.0289	28.1662	30.7505	26.3596	29.2671	33.3442	28.3535	22.9035	20.9683	14.3865	12.7687	13.0997	19.7886	18.0758	17.0142	2.76848	2.63768	1.63342	15.5022	15.1216	13.0388	38.5367	39.3636	44.788	84.7447	90.8647	65.6025	43.7693	52.1232	41.6497	28.7832	30.1486	23.7463	21.9843	22.705	20.9238	18.2194	18.348
Cre01.g016556	Cre01.g016556		16	11	8.9775	8.93711	5.2449	4.80076	5.34202	14.919	15.9386	11.461	16.0548	16.2166	16.2149	23.473	23.3878	21.021	28.4136	26.4063	31.0647	32.11	28.8277	36.8702	40.0073	35.7266	46.44	44.8941	44.1461	29.1852	28.9806	25.8781	12.224	12.0165	11.7056	6.81463	9.4534	7.63028	16.2907	17.2599	13.6249	17.6487	17.5985	17.4616	24.7508	25.5735	23.8646	29.5493	28.4931
Cre01.g016570	Cre01.g016570		12	10	5.9232	5.73446	5.11389	4.50976	5.49531	1.61899	1.92955	2.21308	2.31129	2.49749	2.01864	2.1447	2.36529	2.48816	3.11899	2.73117	5.07874	4.90966	4.57854	2.93221	3.07739	3.35124	3.60323	3.41423	3.81055	2.51107	2.64745	2.73397	1.36666	1.52703	2.41272	3.59996	3.53639	3.20684	0.96619	0.929495	1.42812	2.36636	2.36464	2.5885	2.73743	3.04764	2.73042	3.17791	3.06379
Cre01.g016600	PSBS1	chloroplast Photosystem II-associated 22 kDa protein	1	2	3327.48	3165.7	1870.82	2027.55	1375.78	273.182	233.31	295.643	17.7551	14.3068	19.7216	6.27036	4.84373	4.97315	0.730272	1.29918	0.0941585	0.231215	0.193692	0.282067	0.147445	0.151114	0.135495	0.0378286	0.649535	0.141639	0	0.307915	1003.79	986.929	1279.03	556.463	696.849	215.84	7.26138	11.3622	7.29499	0.646634	0.805673	0.83795	0.570916	2.57102	1.02674	1.55503	0.969881
Cre01.g016700	Cre01.g016700		NA	NA	9.27675	9.16452	4.27874	3.53332	3.23159	4.99604	5.31686	4.29284	7.87097	8.20009	8.26654	6.45786	7.64454	7.08537	6.51647	6.25647	4.41109	4.7196	5.24995	6.48909	6.63605	5.11732	7.79851	8.20265	7.08564	12.0386	12.1893	12.8139	13.0891	11.8806	9.31619	6.07489	5.04387	6.23261	7.4873	7.54655	6.56921	9.77528	8.71229	10.4682	9.0029	9.35261	8.99736	7.03516	7.14003
Cre01.g016750	PSBS2	chloroplast Photosystem II-associated 22 kDa protein	NA	NA	2517.9	2453.16	2623.48	2860.65	1901.54	529.665	479.875	516.947	43.4964	38.2017	50.6122	22.6993	19.0218	13.4471	3.81518	4.18509	0.626073	0.960865	0.950582	0.200947	0.315122	0.574158	0.032176	0	0.863771	0.201809	0.029777	0.398838	801.739	813.641	1041.72	987.805	1225.11	422.585	35.65	56.0894	30.9463	1.15618	1.36947	1.39291	1.96584	2.6785	1.43245	4.3131	4.7906
Cre01.g016800	Cre01.g016800		NA	NA	2.36803	2.26897	1.40009	1.98559	1.33728	0.680254	0.601728	0.737358	0.911996	0.894241	0.992709	1.0265	0.840911	0.638794	1.10898	1.31407	2.19045	1.83778	1.86496	4.51127	5.60245	5.62468	3.55924	4.09212	4.88571	1.5514	1.50716	1.84506	1.25501	1.21107	1.18563	1.10558	0.887734	0.768566	0.360111	0.417178	0.42945	0.648911	0.756286	0.839309	0.843928	1.06116	1.19428	1.59172	1.31616
Cre01.g016850	Cre01.g016850		4	15	493.123	469.479	876.998	907.266	742.4	410.305	413.2	438.708	233.368	241.975	249.794	219.694	210.414	228.964	162.149	197.87	113.603	111.535	137.957	99.7661	110.507	122.308	2.85133	3.6741	1.47201	73.5982	69.825	77.2124	331.796	344.159	505.047	741.606	796.852	663.548	410.309	493.255	426.6	188.167	220.201	205.499	152.488	168.89	162.049	131.297	136.066
Cre01.g016900	Cre01.g016900		4	5	119.042	131.545	247.396	259.974	263.58	148.06	160.569	125.226	92.1948	117.074	96.6925	28.9606	30.976	24.3893	11.7726	11.4692	31.5125	25.6913	23.4315	50.2819	39.8382	39.525	16.6801	12.0958	16.3037	59.1027	50.8201	48.7808	122.159	109.197	120.836	171.412	151.76	153.076	160.369	161.976	150.214	110.193	115.656	102.709	34.5708	44.5521	31.7019	8.05505	11.1644
Cre01.g016950	Cre01.g016950		5	13	4.85477	4.2668	16.8782	19.1895	18.0162	4.79193	4.58412	4.70036	7.01859	6.74532	7.0786	6.86154	7.71	8.56617	11.8544	9.40496	15.8482	14.4365	12.0146	8.40289	8.18317	8.35391	11.9066	13.0909	13.218	8.40043	7.26633	7.92016	4.21703	5.212	5.06609	14.2741	13.4963	14.0011	4.08887	4.96463	5.07077	6.87132	7.01409	8.13099	7.18367	7.76186	7.96104	10.0519	11.3286
Cre01.g017050	Cre01.g017050	Mitochondrial substrate carrier protein	5	14	8.92826	8.8623	29.8144	32.6781	25.021	9.8221	11.0634	8.91192	11.0164	12.1667	12.1619	13.1161	13.5849	13.6494	15.5362	13.8909	14.9135	15.1184	15.4289	10.8505	10.3195	10.8335	12.8952	14.1906	14.6646	16.7515	16.5723	17.8317	9.56438	9.83665	8.59219	28.3923	27.238	23.3835	14.6931	13.484	12.8947	14.718	15.2882	14.6982	12.1708	13.3665	12.8832	13.3951	13.3853
Cre01.g017100	Cre01.g017100		2	12	20.5024	23.0912	30.8665	32.0599	18.369	7.66861	7.95294	6.6622	2.07375	1.81594	1.95034	3.09423	3.19532	2.54067	5.26257	4.18515	8.71206	9.10861	8.46443	4.47185	5.68257	5.93691	3.92015	3.19856	5.76946	1.36092	1.35208	1.15952	6.28835	6.46927	9.43331	11.8522	13.0367	6.00535	4.03838	4.74184	3.53932	0.617251	0.742434	0.626218	1.75234	1.13335	1.37019	3.82499	3.85186
Cre01.g017150	Cre01.g017150		NA	NA	0.046946	0.0724211	0.0209312	0.0560025	0.0435546	0.0060819	0.0457286	0.0170957	0	0.0127422	0.0122337	0.0554274	0.0319527	0.0323636	0.564839	0.539261	2.14184	2.16648	2.07742	1.26538	1.36852	1.53348	0.568918	0.588525	0.976077	0.200325	0.166263	0.20785	0.0644788	0.00920355	0.0322754	0.0252058	0	0.039673	0	0	0.0135047	0.00672468	0.00749665	0.0123452	0.0630833	0.0366561	0.0737425	0.599318	0.417236
Cre01.g017200	FKB99	Peptidyl-prolyl cis-trans isomerase, FKBP-type	5	11	3.13939	3.38239	11.6255	11.5818	7.44331	2.62103	2.45124	2.20177	5.48197	4.18948	4.68134	4.59888	4.36847	4.98976	6.03555	5.89897	6.16376	6.39724	5.13112	4.58525	5.42317	5.14126	9.09963	8.72095	10.2388	3.72116	4.52973	4.57797	2.99434	2.80378	2.30822	8.86484	8.11436	7.12387	2.44011	1.95049	3.03538	5.64617	6.51714	5.57249	4.75756	5.99202	5.58463	6.25067	6.20035
Cre01.g017250	Cre01.g017250	Chlorophyceae-specific protein	NA	NA	16.9656	13.6899	8.02973	8.71811	5.81169	9.9075	10.1333	6.84347	4.62401	4.74652	4.18303	4.58822	3.73064	3.95856	4.57598	3.05369	13.6358	12.1872	9.55094	12.0257	13.1883	13.16	6.09305	5.80048	6.41635	6.43892	5.45388	3.82447	9.4103	10.5921	11.619	6.07266	8.29871	6.13928	9.17069	9.85675	6.38204	3.96309	3.33437	3.29456	3.12149	2.97547	2.5861	3.72947	3.4955
Cre01.g017300	PRPS21	Chloroplast ribosomal protein S21	8	4	473.881	483.985	760.066	818.82	685.324	694.834	683.37	678.942	575.663	591.519	594.837	222.825	235.567	220.54	95.9837	126.064	72.3659	57.1794	72.148	167.724	152.623	148.715	72.8805	64.217	68.5376	198.126	199.725	187.062	407.846	435.713	446.414	616.511	703.339	580.894	743.902	812.081	721.913	409.031	501.379	373.498	126.194	163.905	153.073	46.7543	51.332
Cre01.g017350	Cre01.g017350	Putative protein N-methyltransferase	8	6	0.733017	0.95456	3.1568	2.55041	2.75117	6.23735	5.21597	6.14755	7.94968	8.72697	8.11827	3.99941	4.87572	4.28763	2.00442	2.79959	0.98454	0.670893	0.729101	0.685723	0.578141	0.530905	0.0850059	0.0949304	0.12225	0.377656	0.629344	0.720023	1.40148	1.30641	1.66074	4.62139	4.01003	4.78671	7.9193	7.91136	8.26677	9.18745	9.31104	8.3894	4.67868	5.15115	4.50905	0.936558	1.50091
Cre01.g017400	Cre01.g017400		16	13	1.72983	1.254	1.82666	1.67436	1.9005	3.36152	3.42062	3.23253	4.1136	3.72213	3.35119	3.15011	3.28424	3.72659	3.84697	3.4618	4.68102	4.34768	3.74932	4.53322	4.42334	3.91168	5.9376	5.22035	6.82012	3.111	3.305	3.599	1.19184	1.74025	1.17361	1.97566	1.24701	2.35626	3.34723	3.24634	2.86453	4.27104	3.92538	3.83063	3.25728	3.66104	3.52027	2.74574	3.2976
Cre01.g017450	POLA2	DNA polymerase alpha, catalytic subunit	12	NA	0.28332	0.124875	0.505281	0.42247	0.630846	0.0734088	0.0985618	0.120368	0.20239	0.249922	0.0184577	1.31944	1.29199	0.716155	8.14869	5.90622	17.3631	19.2421	16.3604	7.67419	8.49499	9.31905	3.52378	2.80508	4.366	0.812272	0.351191	0.164263	0.218886	0.0277718	0.0973913	0.101411	0.127233	0.139666	0.0225217	0	0.0203752	0.101459	0.0452424	0.0745036	1.04695	0.707905	0.75314	7.2006	6.48479
Cre01.g017500	Cre01.g017500		4	14	45.0718	40.7645	153.459	181.622	121.356	24.3246	25.1908	21.7209	12.335	11.8429	10.6446	11.6915	10.8681	12.9865	10.0793	10.3183	8.14731	7.27509	9.36737	16.271	15.722	15.4793	10.7471	12.2663	12.7733	15.3505	13.4254	13.6274	16.2173	19.4286	30.9949	77.0928	87.8003	56.0943	17.5637	24.3002	17.2918	6.88175	7.82	7.11021	6.82992	7.285	7.79608	8.67119	8.70296
Cre01.g017550	Cre01.g017550		NA	NA	8.37841	9.36746	2.57437	3.15083	2.41629	1.97351	2.29073	1.84912	0.684516	0.533509	0.528228	0.386788	0.501692	0.395224	0.39416	0.274393	0.261368	0.267422	0.268828	1.07658	1.05731	0.741055	1.15968	1.12006	1.41235	1.93306	2.58151	1.89074	9.23805	10.6934	9.41728	3.12209	3.79566	2.90691	1.97266	2.21015	1.873	0.492729	0.431588	0.500737	0.231111	0.306955	0.237505	0.201436	0.119654
Cre01.g017600	Cre01.g017600	Putative quinoprotein	16	NA	4.45566	3.63761	2.59612	1.99321	1.89778	4.95898	4.65013	5.17498	4.36926	3.49067	3.87916	12.0091	10.0904	9.8665	20.5734	19.71	20.7903	20.6768	20.522	23.3822	23.9812	20.7458	24.2983	24.25	21.3146	9.29039	9.79085	6.89594	4.18992	3.8514	2.00157	0.74306	0.745805	0.484936	3.41311	3.11843	3.18977	2.84308	2.05368	3.5417	9.77012	8.47623	9.91108	18.8577	18.8014
Cre01.g017650	RIB30	Ribbon binding 30 kDa microtuble inner protein	14	1	11.7439	12.0648	2.06689	1.90187	2.40302	1.23926	1.51542	1.60775	0.58872	0.65908	1.05464	0.463345	0.741225	0.422724	1.60203	1.36177	4.17467	4.29274	3.25615	9.45759	11.4197	10.1168	15.394	17.1493	19.2228	12.9521	12.9432	11.2163	13.669	14.1949	8.14476	0.684798	0.92525	0.456013	0.725312	0.548605	0.529181	0.274047	0.352508	0.696598	0.435059	0.620513	0.782417	2.08558	1.59463
Cre01.g017850	Cre01.g017850		NA	NA	19.0306	19.3352	13.4761	13.9104	10.4636	5.20278	5.82204	4.80691	8.51655	7.08331	6.74598	8.4074	8.13354	7.84585	8.08128	7.1587	6.33451	6.76217	6.37922	7.84062	7.14813	5.82896	7.26499	5.90049	5.76739	9.51631	8.88733	7.92115	19.1229	18.4074	12.819	13.3982	12.4674	7.39076	6.27358	5.51114	5.4744	8.71916	7.57497	8.40813	10.3605	9.4619	9.80656	10.161	10.4602
Cre01.g017900	Cre01.g017900		NA	NA	1.80414	1.63163	1.66949	1.2013	1.0106	7.38671	7.55523	5.38195	7.39231	7.11427	6.17619	9.08748	9.05901	6.27737	10.1123	8.39057	7.63447	7.64152	7.21094	8.54245	9.56869	7.42895	7.18656	6.66779	5.62038	3.41576	3.36555	2.13508	1.50488	1.98536	1.28716	0.898602	1.20766	0.827046	7.26547	7.4344	5.99772	6.49734	6.04734	5.7961	9.13688	9.44893	7.76351	9.53849	9.0554
Cre01.g017951	Cre01.g017951		NA	NA	9.97354	10.1655	5.4751	5.27955	4.44146	3.9247	3.86862	4.04052	1.60304	1.59038	1.88429	1.06306	1.03521	1.20322	0.828561	0.981223	0.692563	0.705591	0.78811	1.95329	2.14592	1.98648	1.39949	1.56288	1.70771	2.52691	2.50199	2.43127	9.88849	10.8029	11.9566	5.17639	6.40482	4.63563	3.4884	4.18265	3.98077	1.26792	1.61255	1.40971	0.335047	0.856624	0.662809	0.438039	0.455346
Cre01.g018000	RPA12	DNA-directed RNA polymerase I subunit A12.2	6	2	34.7731	32.981	19.8704	23.8474	9.39246	62.4412	59.1065	50.2239	16.3505	22.9981	18.2092	29.7377	26.214	22.2524	18.2836	19.0774	18.4691	19.5224	17.7923	26.0077	24.4404	31.9369	25.4075	22.1034	22.0717	21.5705	22.0842	20.996	32.6837	39.2631	43.8791	30.5259	41.9058	25.8832	56.8583	71.6976	48.2738	12.4525	12.4762	9.54928	8.87203	10.1388	14.626	14.048	14.3351
Cre01.g018050	Cre01.g018050	NEF1-like protein	NA	10	3.41812	2.79442	4.62934	4.60365	3.93842	3.86873	3.2988	3.8145	7.73217	8.1303	7.06361	7.76272	7.65481	7.04171	8.60208	8.9226	9.81781	10.0508	10.2656	6.30755	5.79072	7.39368	2.20359	1.5184	2.3487	1.28653	1.30167	1.02672	1.34089	1.08082	2.02147	2.9107	1.89812	4.14133	3.75432	3.32102	3.75334	8.22616	8.8477	7.43002	6.8896	7.40409	6.82803	7.33941	8.49077
Cre01.g018075	Cre01.g018075		NA	NA	2.68963	2.92308	1.14991	1.61157	1.02548	1.52743	2.30714	1.61005	1.18439	1.20004	1.44019	0.821679	0.677083	0.804323	0.759939	0.881715	1.30645	1.76446	1.43332	4.01152	4.09159	3.52246	5.26399	6.19349	5.09195	5.57636	5.37171	5.90356	3.51068	3.82827	2.913	1.25286	1.65459	1.29734	2.02089	1.97063	2.06676	1.50414	1.8239	1.2111	1.13871	1.40966	0.845861	0.582553	0.627998
Cre01.g018100	Cre01.g018100		3	4	14.6499	14.4253	14.1676	14.8044	14.3948	9.4671	9.85549	8.82835	6.40774	8.13119	8.57388	7.47383	7.00098	7.08306	5.69485	5.4517	4.60519	4.05221	4.33665	4.71349	3.84606	4.33594	3.446	3.03426	2.3932	7.11214	6.41903	6.90012	18.1352	16.9742	19.1078	16.6115	15.5841	13.7071	9.16773	10.0758	8.64267	6.10199	6.19413	6.51178	7.0738	7.81518	6.65375	5.33398	6.02962
Cre01.g018150	Cre01.g018150		NA	NA	23.0113	22.735	12.0848	10.9428	12.7273	6.41376	7.35095	7.01668	6.63849	5.85542	6.70289	5.29731	5.27091	5.9107	3.99325	5.58919	4.18437	3.43174	4.53917	5.39836	5.14465	5.54024	9.80824	10.52	9.77581	14.2361	13.093	15.19	23.8844	23.4781	24.0537	10.8403	10.6817	11.7644	6.24397	6.4551	7.0412	5.86345	4.94658	7.49129	7.39584	6.04678	7.95374	5.86313	6.26314
Cre01.g018200	Cre01.g018200	Putative Acyl-CoA N-acyltransferase	13	8	1.96653	2.44522	5.34924	5.63159	6.94636	7.09955	7.38723	8.00986	5.05209	5.11111	6.00026	4.86373	5.55036	6.28611	6.171	7.16706	10.5982	9.93116	10.2921	7.46803	7.82629	9.91786	5.20128	5.3459	6.69682	2.75464	2.73154	3.13329	2.63282	2.59967	4.63584	4.62539	4.7235	6.14943	6.44655	6.49156	7.71997	5.6209	5.4883	6.29216	5.36986	4.97275	6.05486	6.55568	6.1173
Cre01.g018350	Cre01.g018350		2	1	158.603	173.635	44.7738	56.4565	43.0333	28.9877	30.5935	27.634	13.0936	14.2403	15.6252	13.6375	11.4303	10.922	12.0796	11.2123	37.2648	33.0551	28.2537	36.7164	41.5829	39.2817	52.2513	54.7231	62.0055	80.2161	85.9781	85.2655	146.965	168.727	101.612	44.6476	56.6342	27.447	24.297	29.8066	21.7534	12.0804	12.3579	11.5213	9.82579	11.1145	10.4994	11.6044	9.91146
Cre01.g018400	ITPK2	Inositol 1,3,4-trisphosphate 5/6-kinase	1	NA	35.6595	34.7102	20.0774	22.0403	19.605	12.3411	13.1776	12.2113	8.5915	7.77962	9.44634	7.11467	5.56564	7.16761	4.66894	5.46942	6.34379	6.60629	7.08852	7.79804	8.44508	8.79515	9.66051	9.56743	10.001	10.0798	10.7814	13.0041	26.7271	26.388	28.9545	18.0546	21.3014	16.8406	9.53818	12.8891	10.5287	7.94975	8.59312	8.2208	5.75836	6.69208	7.62265	5.06835	5.47387
Cre01.g018450	Cre01.g018450		10	7	2.36895	2.44191	0.851785	0.797647	1.1698	3.56399	4.20032	3.17703	5.13137	5.41869	4.58017	5.36329	5.20119	5.61929	6.91764	6.60379	4.89999	6.05086	5.59725	2.96787	2.33372	2.45702	2.58326	2.4494	2.52345	4.61103	4.60087	3.68541	3.37831	3.25844	2.13432	0.923161	0.789302	0.995591	3.73588	3.40603	2.7753	5.99309	4.78963	5.09918	6.44352	6.29497	5.65556	7.13767	6.79168
Cre01.g018500	Cre01.g018500	Holo-[acyl-carrier-protein] synthase	NA	NA	1.01134	1.14372	1.18662	1.74617	0.888901	2.27562	2.55538	2.42295	2.03428	2.05876	2.42742	2.00755	1.82956	2.01821	2.13477	2.17963	1.76159	1.83942	2.10307	3.48079	3.69443	2.62017	5.02464	5.91459	4.57329	6.21069	6.14241	6.97177	0.274155	0.286969	0.274461	1.14316	0.693211	1.96798	3.42732	3.08421	2.50733	2.02053	1.82748	2.36205	2.3067	2.41058	2.47618	2.72744	2.21956
Cre01.g018550	Cre01.g018550	Adenylate/guanylate cyclase	6	3	3.45527	3.55504	2.74934	3.23829	3.27325	4.57072	4.32295	4.14367	2.28241	2.27397	2.35952	2.53946	2.40134	1.71595	1.85444	1.84304	1.93743	1.74444	1.87253	3.79326	3.91513	3.71938	3.6443	3.55828	3.95859	2.99767	2.87499	2.95119	3.3949	3.73381	3.31819	2.1327	2.53318	2.25008	3.44161	3.98087	3.23335	1.35662	1.2049	1.03315	1.75511	1.47898	1.67881	1.99903	2.11603
Cre01.g018600	Cre01.g018600		12	9	16.7702	13.517	21.4621	19.8356	21.1771	19.2617	16.6378	18.4717	26.0117	20.9678	16.4387	26.5833	25.4707	22.8366	29.6255	26.3422	31.8431	32.0268	29.9204	25.9783	25.4348	21.4727	28.0284	24.3327	25.1632	10.0425	9.71553	9.49387	6.53144	6.69721	7.60628	18.4111	14.2952	21.3785	11.1091	12.1432	9.10116	21.4642	22.6264	17.7115	24.0997	22.1271	20.1697	25.2791	26.1833
Cre01.g018650	Cre01.g018650		16	11	2.66746	2.50559	0.617401	1.13024	0.879015	1.2841	1.27785	0.866983	3.26956	3.4519	3.19071	10.8612	10.3179	10.5176	19.993	18.4799	13.3608	14.4767	13.8839	10.3738	11.4625	10.6839	12.6161	15.1065	11.9086	21.6627	22.981	18.5155	3.50352	4.22928	3.04395	1.12175	1.68884	1.58082	0.533003	0.909558	0.524134	2.90225	2.45566	2.52983	9.97947	8.6271	8.55092	24.9931	21.9167
Cre01.g018700	Cre01.g018700		NA	NA	1.91717	2.21473	0.0689343	0.0922185	0.17213	0.12018	0.258173	0.30028	0.0883569	0.0209823	0.120871	0.0608477	0.0420928	0.0888212	0.0177164	0.0822215	0.237566	0.252418	0.150367	2.54558	3.15492	2.32279	2.13005	2.59899	3.08221	5.42226	5.8042	4.85687	3.10566	3.51604	2.49793	0.0830118	0.138864	0.0871052	0.172064	0.250588	0.244617	0.0221468	0.0740677	0.101643	0.0207756	0.169011	0.186816	0.18108	0.188235
Cre01.g018750	Cre01.g018750		NA	3	0.849604	1.17021	0.162767	0.145163	0.307902	0.412752	0.489524	0.588161	0.398288	0.360314	0.518905	0.296053	0.316238	0.366063	0.425924	0.338863	0.917898	0.90304	0.871473	3.04936	3.62102	3.30885	3.86099	4.50088	4.81391	3.25717	3.6123	3.57543	2.39307	2.66758	1.14083	0.130671	0.107308	0.177626	0.464316	0.301222	0.658735	0.332773	0.264981	0.427635	0.472714	0.393884	0.52131	0.528625	0.492944
Cre01.g018800	ATP6	Mitochondrial F1F0 ATP synthase subunit 6	10	11	54.3454	51.5014	29.9908	28.0192	27.1388	41.5569	39.2211	39.9946	105.268	107.325	105.52	133.167	141.061	152.325	150.53	158.926	121.683	124.857	130.147	121.169	113.134	115.838	157.965	149.926	160.796	56.4723	54.6944	59.1052	46.9867	39.4392	44.3512	32.8553	35.5306	37.0202	43.6241	44.3288	53.2183	121.427	115.785	134.241	150.16	147.394	161.459	145.074	155.242
Cre01.g018850	Cre01.g018850	Exonuclease-Endonuclease-Phosphatase superfamily protein	4	15	5.17616	5.01703	21.6894	25.8233	19.7425	1.76958	2.26754	2.50161	3.73183	3.08953	2.74769	3.52092	4.07759	4.15756	2.9107	2.98206	2.74744	2.7908	3.20458	1.40001	1.49692	1.96374	1.92585	2.28725	1.93435	2.07708	2.09345	1.74303	2.55079	2.77181	2.71839	16.5547	15.7119	12.0495	1.14296	0.815635	1.3787	2.6088	2.83175	3.11932	3.38111	3.48029	3.50361	2.80664	2.83
Cre01.g018900	Cre01.g018900		4	15	11.0041	11.5849	79.7271	91.8804	61.8685	2.59702	2.56693	3.68883	5.14914	4.63064	4.22358	3.91668	4.86251	6.01542	2.79801	3.17549	2.21815	2.35593	2.33331	2.26528	2.17584	2.07525	2.47557	2.71903	2.84295	2.63047	2.69381	3.2372	4.64985	5.58142	7.55069	43.224	50.2791	20.7704	2.94971	2.21212	2.51522	4.00176	4.27385	4.14991	4.31279	4.57917	4.30327	3.1346	3.2974
Cre01.g018950	DHS1	Deoxyhypusine synthase	6	3	30.8989	37.8106	10.2115	11.0643	5.51714	53.3298	57.2264	39.6528	18.0829	19.1126	20.13	34.9737	30.411	31.2776	27.372	25.5988	18.688	15.7219	18.1712	26.8089	24.4858	28.9479	51.6661	47.0801	51.1569	39.4885	41.5525	36.2147	31.353	41.1586	46.6849	25.4566	35.7637	20.9111	46.8247	64.1794	39.7324	11.8565	11.1323	9.64163	14.7129	14.9652	17.3568	20.9651	20.6927
Cre01.g019000	Cre01.g019000		9	5	3.50474	3.5504	4.34761	6.12518	5.61156	7.98237	9.00661	8.5085	9.85294	9.39756	9.53816	6.71115	6.38677	8.63821	6.05638	6.2528	3.90861	4.27602	5.08534	1.57619	2.3933	2.12312	1.65852	1.73136	1.20987	4.03278	3.97062	3.90308	3.44526	4.48825	4.615	4.55257	4.5694	5.61305	8.80734	8.15411	9.47209	9.59524	9.52326	10.4427	8.69733	10.1076	8.16222	6.6868	7.84567
Cre01.g019100	HPR2	Hydroxypyruvate reductase 2	7	13	0.129022	0.284336	0	0	0.0798009	1.56006	0.987456	1.25291	1.22889	1.34241	1.0647	0.564191	0.497623	0.765917	0.911699	1.09782	1.32165	1.17023	1.30709	0.485386	0.597	0.954496	2.13961	2.29751	1.68317	1.86385	2.3101	1.90411	0.369182	0.252942	0.369595	0.115455	0.0772546	0.333158	2.35893	2.19571	2.59805	2.18697	2.88443	2.1488	0.664593	0.738776	0.623591	1.03259	0.994848
Cre01.g019150	GCP4	Gamma tubulin interacting protein	12	12	0.0535221	0.0884632	0.149145	0	0	0.086673	0.0186194	0.113694	0.324985	0.345018	0.226645	1.22873	1.42071	1.09154	4.4004	3.97058	8.36625	8.79631	7.58024	4.0685	3.91911	4.61437	2.35548	2.21113	3.20749	0.463909	0.410698	0.282101	0.183777	0.0524638	0.0689934	0.143683	0.0240356	0.018846	0.14891	0.0216868	0.0577364	0.364166	0.27777	0.351863	1.85194	1.25372	1.43893	4.79542	4.83827
Cre01.g019200	NOP52	RRP1-like protein	6	1	11.4696	12.0272	11.0425	11.026	6.19755	23.154	24.1334	20.5013	6.62671	8.5183	8.80246	11.4584	10.1056	10.0213	8.66557	8.21761	14.6144	13.4988	12.3194	16.2667	16.7613	18.534	14.808	14.3822	18.8218	12.4709	13.9569	12.6753	10.0405	12.4042	19.6052	15.4744	22.7313	13.4207	23.3447	30.5198	19.8145	4.42331	5.233	4.78936	3.5228	4.27117	4.69068	6.14093	5.35544
Cre01.g019250	SNE1	GDP-D-mannose 3',5'-epimerase	10	11	51.5257	46.983	48.5286	48.6902	31.6837	20.3102	19.106	17.3028	104.145	98.4521	85.0908	155.492	148.843	130.277	186.223	167.328	185.536	186.882	169.527	123.438	118.099	124.504	159.289	140.012	157.849	36.1851	34.6871	34.3421	24.044	23.7853	22.9981	13.0013	11.6592	8.29797	14.0499	10.0748	12.9262	115.717	127.566	105.199	153.335	153.443	130.49	184.17	181.781
Cre01.g019300	Cre01.g019300	Nucleotidyl cyclase	NA	NA	0.329556	0.462818	0.45377	0.443236	0.569531	0.749243	0.809268	0.760847	0.401596	0.49109	0.833536	0.406896	0.417822	0.456606	0.44427	0.422678	0.603375	0.545068	0.573463	0.592016	0.578563	0.581009	1.09632	1.30256	1.00764	1.34852	1.36549	1.46112	0.355007	0.513063	0.455361	0.300685	0.336619	0.423211	0.642085	0.497478	0.771421	0.462809	0.490141	0.552259	0.542693	0.489416	0.527034	0.529772	0.456297
Cre01.g019450	SCE3	SUMO-conjugating enzyme	NA	NA	1.51113	0.768509	0.194351	0.231109	0.377453	1.58121	1.45577	1.37572	3.65362	2.56346	2.61263	3.96475	4.23274	3.97332	13.9191	12.1161	32.974	33.3689	29.9937	16.0516	16.4989	17.6288	6.15368	5.54738	7.74804	1.70505	1.64671	2.02183	0.548808	1.13943	0.699263	0.312054	0.0522012	0.122791	1.94045	0.989101	1.42113	2.45598	3.57321	2.67465	5.03738	4.44737	4.49454	12.3549	10.2956
Cre01.g019500	Cre01.g019500		4	15	6.74114	5.17851	25.4811	28.1371	19.9265	5.53746	6.33256	6.23387	5.83333	5.26685	5.5693	3.84979	3.3724	3.77494	3.43582	4.25215	3.28009	3.50652	3.42542	4.30595	4.04414	3.9451	2.12947	1.99941	2.26271	2.36781	2.15898	2.2641	3.39536	2.81407	6.25004	23.1206	26.4339	14.4965	6.18698	6.30735	5.8573	4.8281	5.53516	5.20065	3.14327	3.0552	3.6487	3.11326	3.33983
Cre01.g019550	Cre01.g019550	ankryin repeat containing protein	NA	NA	0.99792	0.773155	0.764724	0.75952	0.520779	2.65633	2.93999	2.73496	1.22524	1.24848	1.39167	1.54435	1.99518	1.82736	1.36683	1.43453	1.56652	1.56133	1.54489	2.38089	2.4783	2.47564	2.88411	2.19905	2.66027	3.11884	3.51581	2.6792	1.94081	2.53718	1.21938	0.795317	0.854274	0.812574	3.39618	3.58861	3.1622	1.16143	1.15781	1.26084	1.3619	1.49751	1.4413	1.05919	1.06308
Cre01.g019600	Cre01.g019600		13	13	24.7593	23.424	30.2461	26.1048	26.5671	30.132	29.4941	32.407	61.2787	48.8743	52.1379	55.3645	56.4282	55.3867	57.9601	57.5888	51.065	40.6944	42.7173	147.937	164.383	147.943	94.9114	107.774	133.972	16.508	13.2859	15.8841	19.751	15.8121	17.0865	12.1969	7.86182	12.3287	17.0972	14.0858	19.4246	36.0929	43.1316	47.6806	57.6346	60.9265	57.4916	62.1704	61.4296
Cre01.g019650	Cre01.g019650		16	11	1.61533	1.75254	1.05261	0.839953	1.01446	2.57561	2.54172	2.41327	4.27836	4.03024	3.4323	5.50959	4.98976	5.06821	6.44991	6.07929	4.02412	4.46296	4.01813	4.76806	5.27803	4.85076	6.46705	5.84139	5.98758	2.84992	2.65506	2.75067	2.15461	1.80263	1.68717	0.867288	0.803531	1.6101	1.69891	1.77224	1.89443	4.28952	4.12715	4.08441	5.72702	4.79284	4.9546	6.63614	6.7168
Cre01.g019700	PAP7	Class-II RNA nucleotidyl transferase 7	12	9	0.408682	0.612939	0.683303	0.315987	0.947897	0.808885	0.442316	0.709671	0.446023	0.377454	0.495517	0.685054	0.896293	0.704343	2.1984	1.7085	4.7164	5.07209	4.85101	1.95199	2.27711	2.57764	1.07886	1.01884	1.43007	0.983971	0.777298	0.945391	0.535975	0.445113	0.526817	0.335233	0.265099	0.559624	0.487305	0.367989	0.481682	0.447186	0.444138	0.529885	0.915272	0.762306	0.768152	1.66863	1.65854
Cre01.g019750	Cre01.g019750		13	11	11.9282	11.4398	3.35471	3.733	6.12244	2.62918	3.59248	3.6533	6.84436	5.58332	5.75628	11.3013	11.4075	13.4513	19.5373	18.9421	28.6542	28.3997	31.2343	15.5081	17.8803	20.1755	24.1978	22.2634	25.2767	14.6173	13.8208	14.859	10.3105	9.63537	9.34912	3.63211	2.90154	4.66679	1.60228	1.54395	1.98571	9.33419	8.3334	10.8369	15.0823	14.6605	15.7975	21.0526	19.9346
Cre01.g019850	FTSH3	FtsH-like ATPase/metalloprotease	4	14	37.899	41.6076	82.3216	82.0667	67.5748	26.4377	24.6141	26.7654	30.2136	26.9098	26.3485	26.0427	26.3305	25.9993	25.1737	23.6245	19.8816	20.4485	18.1988	18.4174	17.9378	16.3532	17.0744	15.1785	15.0261	13.1126	13.0153	14.4878	22.3442	23.6778	24.7353	48.8005	44.8454	43.8474	19.5695	18.4877	18.7194	26.3318	25.937	22.6338	27.8572	25.5092	25.1333	26.2856	26.2256
Cre01.g019900	FAP384	Flagellar Associated Protein 384	14	1	1.0896	0.809722	0.0847339	0.0503799	0.117545	0.0984831	0.193934	0.153793	0.0362027	0.189137	0.132066	0.216071	0.137974	0.1019	0.609756	0.646826	1.30284	1.53068	1.23221	3.38136	4.15063	3.21567	5.12338	5.08982	5.28397	4.17304	4.86104	4.22044	3.17579	3.05514	1.56789	0.0453502	0.0682767	0.0356899	0.0805719	0.0410697	0.200455	0.0362972	0.121392	0.166587	0.374548	0.217641	0.612358	1.00905	1.00264
Cre01.g019950	Cre01.g019950	DnaJ-like protein	NA	NA	0.0325053	0.0358173	1.73913	1.32485	0.663457	0.126333	0.203544	0.217012	0.394744	0.551416	0.55059	0.170568	0.176992	0.354802	0.167612	0.674164	0.26894	0.176895	0.237099	0.798458	0.451219	0.406953	0.352453	0.162072	0.218652	0.67185	0.76747	0.908033	0.195322	0.191176	0.279343	1.33802	1.05102	0.572282	0.206713	0.0790257	0.257142	0.209527	0.337394	0.576978	0.37127	0.38071	0.333849	0.209387	0.138511
Cre01.g020050	Cre01.g020050		13	12	0.0764177	0.0631529	0	0.0379832	0	0	0	0	0	0.0259268	0	0	0.013003	0.0109752	0.372151	0.213353	3.99677	3.72201	2.89152	6.06258	7.02768	8.31691	3.57025	3.97348	6.69414	0.267491	0.112767	0.140972	0.196795	0.0936334	0	0	0.0514762	0.0134539	0	0.015482	0.0137391	0	0	0.0125596	0	0	0	0.0335627	0.0348888
Cre01.g020182	Cre01.g020182		7	6	1.58964	1.80904	1.6557	1.19167	2.17594	4.15255	3.84385	5.25103	3.51838	3.97866	4.68575	2.88875	2.89112	3.56307	2.56806	3.36761	2.1561	2.49599	2.3602	2.1972	2.51412	2.29862	2.62618	3.43396	3.42621	3.197	2.93798	3.47505	1.74487	2.35009	2.57543	1.42249	1.61499	2.60599	5.15814	5.68086	5.73477	3.34091	3.49557	3.34075	3.22161	2.80799	3.11731	2.60956	2.61748
Cre01.g020223	FUM2	Fumarate hydratase 2	NA	NA	0.914702	1.39732	1.06591	1.36395	0.925771	0.90222	0.636416	0.580392	0.876174	1.17082	0.88032	0.722698	0.551824	0.537424	0.571709	0.652267	0.601998	0.712735	0.505453	0.331233	0.34629	0.260266	0.119335	0.133267	0.088988	0.291073	0.2945	0.339672	1.40978	2.0989	0.875399	1.11616	1.41903	0.775922	0.776692	0.58964	0.732568	0.982684	0.929509	0.943011	0.796136	0.665516	0.565178	0.426086	0.455575
Cre01.g020264	ATG6	Autophagy-related protein	5	13	4.92079	4.8197	9.43022	10.2984	10.7592	2.31138	2.2224	3.12628	3.63851	3.14376	3.11205	2.22728	2.5266	2.66159	2.42361	2.17307	2.82305	3.14771	3.11352	2.96119	2.67636	2.309	3.72591	4.28389	3.74821	3.41518	3.78782	3.8525	4.94045	4.79528	3.66002	5.8969	5.94453	7.21446	2.03588	1.46917	2.29713	2.96786	3.35452	3.48094	2.59077	2.7637	2.48611	2.52774	2.5225
Cre01.g020305	SDH4	Succinate dehydrogenase subunit D	15	11	93.8629	96.4137	49.8318	51.5924	57.7988	14.8816	14.0405	19.8477	29.053	27.5971	32.7323	40.117	36.6972	52.7931	46.8997	61.9136	49.3551	49.3627	62.1495	55.5129	52.793	60.5406	148.019	145.435	137.959	92.6656	88.4814	113.836	76.576	73.2404	82.5756	33.9399	35.4131	32.7591	5.92302	5.74473	10.2705	32.1677	27.639	44.6645	59.0658	52.038	71.2751	73.056	70.2413
Cre01.g020350	SDH3	Succinate dehydrogenase subunit b560	15	11	109.984	115.33	47.6858	51.7961	54.2828	28.4527	25.9056	31.8315	54.2168	47.5414	51.9787	67.9021	59.3649	76.1298	81.5939	90.2129	89.2671	89.4537	95.1176	95.7617	96.304	94.3228	192.867	199.7	177.463	119.663	105.296	137.885	99.1257	88.636	91.5687	37.515	35.342	39.3918	17.9586	15.1562	22.8281	55.9967	46.5333	63.5446	93.7235	85.2521	102.176	121.78	111.621
Cre01.g020400	Cre01.g020400		11	10	5.85208	3.94271	8.01396	7.37994	8.19052	9.74755	10.6794	8.11838	13.2341	12.5482	10.9582	13.8626	12.7914	12.1414	15.2316	13.9779	16.5611	16.6515	14.9604	12.6544	12.2781	12.1792	12.3495	11.4332	10.9199	7.44689	7.00724	7.19124	5.68376	5.76915	5.48894	8.79771	9.1606	9.32573	11.271	10.7857	11.3511	13.7716	15.1656	12.1353	12.492	13.3948	11.1117	14.1388	14.4124
Cre01.g020450	Cre01.g020450		NA	NA	0	0	0	0	0	0	0	0	0	0	0	0	0	0.202619	0	0	0.416873	0.575815	0.857542	0.702455	0.979183	0.802839	0	0.502442	1.29407	0	0	0	0	0	0	0	0	0	0	0	0	0	0	0	0	0	0	0	0
Cre01.g020575	HSP22D	Heat shock protein 22D	NA	NA	0	0.0475132	0	0	0	0	0	0	0	0.029259	0	0	0.0293484	0	0.370573	0.160517	2.34442	1.83033	1.62503	2.29013	3.2023	3.23904	1.87017	2.61065	3.69156	0.546242	0.101808	0.090909	0.0370147	0.0422671	0	0.0385856	0	0.0303662	0	0	0.0310099	0	0	0.0283476	0	0	0	0.101004	0.0524972
Cre01.g020650	Cre01.g020650		NA	13	0.136817	0.351767	0.0508341	0.0453364	0.0846222	0.206789	0.200961	0.359831	0.651569	0.526081	1.02008	0.807675	0.786357	0.654993	0.853554	1.02671	1.2937	1.3733	1.33062	2.14967	2.60613	2.30116	2.66642	2.97772	3.19788	2.77718	3.06881	2.66015	0.574181	0.476842	0.248219	0.0272068	0.0955757	0.0856452	0.205433	0.147833	0.393573	0.522615	0.594747	0.72956	1.08265	1.2226	1.13885	1.34424	1.30481
Cre01.g020701	Cre01.g020701		NA	NA	4.74999	3.70739	5.95637	4.78752	5.38615	4.27338	3.07536	4.00403	5.65527	6.13289	7.3065	3.37527	4.84945	5.38178	3.77979	5.12223	2.53423	2.44135	3.56898	2.54029	1.37367	2.17748	0.715331	1.17477	1.08926	2.19931	2.33646	2.43405	5.49326	4.91474	7.25694	6.43482	5.27354	7.15478	6.97486	5.34629	10.7224	9.73353	9.16533	13.1415	8.15575	9.27215	9.84471	4.79054	6.02396
Cre01.g020750	Cre01.g020750		3	3	83.3775	74.3844	74.8916	74.2601	59.5864	35.7085	36.8826	31.2744	44.6706	38.9141	41.3594	40.7394	38.0247	44.5558	30.1897	34.7743	25.5126	22.7447	25.0188	24.2347	25.6301	27.7582	22.6082	25.3984	21.8052	27.7955	30.9154	31.3423	93.3716	87.7446	93.1121	67.6985	67.9486	47.0929	39.6998	39.4433	43.2972	40.6191	43.8459	50.0141	44.8578	44.2828	46.729	39.4078	37.5511
Cre01.g020800	Cre01.g020800		NA	NA	0.527145	0.907587	0.293789	0.32752	0.275098	0.704262	0.504306	0.579889	0.800203	0.983665	0.858559	0.691534	0.807274	1.2492	1.35909	1.13886	1.5966	1.47023	1.40185	6.16814	6.86014	5.26845	10.507	12.6254	12.4309	10.588	10.6959	9.30777	1.15956	1.51787	0.396388	0.0884465	0.177547	0.11601	0.471418	0.266994	0.49757	0.896677	0.789168	0.974682	0.597667	1.10618	0.955426	1.38913	1.3638
Cre01.g020850	Cre01.g020850	Adenylate/guanylate cyclase	NA	NA	0.212498	0.135086	0.20042	0.194994	0.227478	1.23882	1.45574	1.42364	0.928305	0.854058	0.969067	0.922071	0.812164	0.370926	0.85692	0.538952	0.323615	0.382508	0.347755	0.211613	0.204215	0.18139	0.0729807	0.0698582	0.0699707	0.659361	0.636799	0.439393	0.350793	0.312445	0.217734	0.160899	0.176175	0.25325	1.24091	1.39089	1.34011	0.649753	0.5351	0.574919	0.576577	0.542436	0.41477	0.650913	0.751259
Cre01.g020887	Cre01.g020887		NA	NA	1.97089	1.62878	0.411908	0.285724	0.533316	1.01069	1.11416	1.09651	1.27592	1.22591	1.41774	1.45435	1.17376	0.990714	1.38797	1.19005	0.740105	1.00553	0.973374	0.926821	1.25394	0.993064	1.6761	1.47695	1.48143	1.88898	2.18128	1.95858	1.26889	1.8313	1.41145	0.551141	0.663813	0.520486	1.04447	0.981602	1.06304	1.1175	1.50806	1.36318	1.2828	1.25036	1.28994	1.29843	1.69966
Cre01.g020918	PREP1	Presequence protease 1	4	15	135.623	134.133	530.358	547.746	466.972	100.637	94.8103	93.2418	102.514	100.114	93.5705	68.405	74.92	76.5809	50.982	48.9083	27.7296	27.0162	29.7222	32.6634	30.2575	28.9163	7.29217	5.2854	6.3379	15.8775	14.4372	15.0385	63.559	58.9796	93.6601	274.066	273.014	239.442	77.8997	82.4873	75.7392	92.8602	98.6904	90.4067	72.6285	75.8876	67.6228	45.1421	51.0991
Cre01.g020950	Cre01.g020950		6	2	74.6052	75.2549	27.866	29.7129	14.0846	54.5072	58.5469	48.7502	14.4785	17.6059	19.3696	33.0547	29.4149	26.2322	20.5136	23.1087	15.0307	12.4677	14.6208	37.9587	39.4927	37.5639	56.9406	55.6119	56.7142	44.3	46.8997	40.6734	67.4612	75.8744	86.4793	53.0343	77.7736	34.8504	62.6279	83.8502	50.874	7.79471	8.21727	9.48789	8.45132	10.0372	12.5547	14.4552	14.4743
Cre01.g021050	TIM22A	translocase of inner mitochondrial membrane 22 homolog	NA	NA	9.19085	9.51042	11.5446	9.83226	9.8687	16.863	15.516	12.204	16.997	18.8678	16.4736	15.5456	17.1472	15.974	14.6747	12.9015	6.83775	6.3727	7.6568	6.81409	5.24574	5.07096	3.4518	3.09048	2.53914	2.67512	2.56106	3.19672	16.5401	16.1433	20.5278	19.9557	19.5266	17.479	25.6637	20.1516	22.8823	18.5784	19.4818	17.7279	14.513	14.5713	14.2622	9.99938	10.8489
Cre01.g021150	TMU1	tRNA (uracil-5-)-methyltransferase	1	3	20.199	19.9123	15.691	19.0708	10.6607	17.2191	15.3065	15.1801	5.05138	5.9756	6.18505	6.65672	6.21667	6.45084	7.22125	6.49382	7.13909	6.62747	7.38265	6.75928	6.90749	6.72541	6.78619	6.38924	6.40621	6.59185	7.47829	7.17809	11.8592	14.7615	17.7805	13.0949	18.8769	9.56771	15.1458	17.7751	13.4198	4.2908	4.54813	4.60573	4.2231	3.83428	5.20171	5.44459	5.54013
Cre01.g021200	CGL47	conserved protein with F-box domain	4	NA	2.40023	1.83101	4.93921	4.16031	4.22528	2.15275	2.26948	2.4653	1.8465	1.67045	2.28541	1.49363	1.80122	1.59103	1.51623	1.571	1.38211	1.60765	1.38415	2.49238	1.58049	1.82121	1.17763	1.35895	1.58068	1.47723	1.30779	1.20022	1.42643	2.29245	3.01472	3.30438	3.04021	3.07725	1.32092	1.74562	2.21301	1.98355	2.55523	1.82071	1.5713	2.0183	2.67712	1.26142	0.936612
Cre01.g021251	ARG7	Argininosuccinate lyase	8	5	38.9235	44.5978	44.4889	50.9576	43.9155	92.6681	96.4608	94.6952	103.538	106.878	96.6822	76.1383	77.5912	63.4633	50.4601	49.6611	29.592	29.2603	30.4967	45.5939	39.081	33.2442	39.0907	34.7968	24.2461	41.347	38.2011	34.4592	63.3991	60.5613	54.2286	78.2215	84.4062	61.3499	107.743	114.277	103.476	106.313	118.28	91.4697	60.747	65.3944	61.1408	44.5056	45.9628
Cre01.g021350	Cre01.g021350		NA	5	29.1776	22.5054	37.8657	36.0495	41.1848	36.7199	34.3662	29.4724	45.4081	40.5872	36.5237	35.1325	33.9023	30.4112	26.3889	21.3908	9.11435	13.2699	11.9081	13.8362	11.5722	13.7577	10.5014	7.86778	9.94084	16.9527	20.0519	16.3674	31.845	32.0737	24.5373	29.0936	31.6345	22.6026	29.4894	27.8675	26.6789	35.6749	46.4264	32.8832	42.2878	39.3809	36.0109	26.484	32.4783
Cre01.g021400	Cre01.g021400	Pre-mRNA splicing factor	2	1	8.9923	7.34743	12.9962	12.7649	11.1354	5.65204	5.14307	5.52705	5.17159	5.5071	5.13842	5.32344	5.42018	5.62561	4.99921	5.85603	6.14743	6.92573	6.23024	8.01888	7.56358	8.82512	7.7769	6.97503	9.2969	5.25878	5.44278	6.38642	6.54165	6.49883	8.80835	10.2289	11.2934	9.31116	5.20968	5.58894	4.93238	5.37611	4.35045	5.43575	5.47846	5.53375	5.96217	6.40388	5.42757
Cre01.g021450	TPR4	Tetratricopeptide-repeat protein 4	5	9	10.0936	9.54621	26.2672	25.5073	23.9398	9.45148	11.1326	11.3087	16.76	15.4561	14.7718	17.1157	17.0973	18.5031	15.9952	16.3347	10.9135	10.7039	11.4266	5.4076	4.63206	6.52241	0.872485	0.752905	1.06464	2.05901	1.92071	1.97727	6.40497	5.44475	8.22889	22.8124	21.1469	20.7992	8.33663	8.54921	10.2996	15.6162	18.468	15.9829	17.3369	17.2027	16.4034	15.3657	16.6667
Cre01.g021500	Cre01.g021500		14	1	39.0333	42.0965	7.36921	9.50669	10.8414	11.125	12.255	11.8896	12.565	12.1671	10.8711	14.3216	13.0511	11.17	18.7016	16.6452	45.7609	44.741	36.1677	46.1266	52.4903	48.0628	53.9158	55.9359	62.0754	38.1267	41.256	36.8521	38.8052	40.629	26.479	6.59284	7.47174	5.9272	10.0067	11.4073	8.9126	12.7026	12.9726	11.3871	14.3912	15.6389	13.1322	17.2006	17.0634
Cre01.g021550	Cre01.g021550		NA	7	0.309173	0.320635	0.790595	0.687012	0.944879	1.61393	1.48047	1.82127	2.89714	2.98643	2.66585	3.13735	3.30501	3.47916	4.39716	4.27486	2.62249	2.88999	2.94055	1.72657	1.62834	1.57313	2.15756	2.18924	1.90176	2.21901	2.57638	2.08968	0.483964	0.641774	0.531392	0.992734	0.620709	1.44726	1.69146	1.70963	1.92263	3.45177	3.74638	3.67056	4.91207	4.31692	4.09834	4.98426	4.87121
Cre01.g021600	Cre01.g021600	DEAD-box RNA helicase	3	15	182.518	192.063	298.011	310.822	202.795	81.4162	88.9239	77.57	49.6497	53.1277	49.0846	73.4768	72.2472	61.1647	53.922	53.0535	50.367	47.3758	47.5916	42.1162	39.5318	45.3774	5.21897	4.77691	7.22106	10.3122	11.9515	8.99765	94.287	101.155	145.656	222.42	257.711	151.291	90.8072	110.491	82.5911	39.0695	41.8637	39.596	45.2958	45.0489	48.2522	50.8859	51.3728
Cre01.g021650	Cre01.g021650		8	5	19.0488	16.917	18.7426	19.1785	18.1248	28.3611	28.711	27.9047	19.9035	23.0677	22.2531	15.1586	16.2547	15.1431	14.7068	15.7027	13.6097	13.925	13.3069	16.5022	15.9274	16.8727	12.1756	12.8449	14.8526	11.6173	12.2747	11.0462	20.1521	20.4637	22.4085	21.1527	24.3316	23.7118	31.2208	32.6511	30.1438	20.2463	21.8247	18.8512	12.962	14.4296	15.827	11.1074	11.5957
Cre01.g021700	Cre01.g021700	Adenylate/guanylate cyclase	15	1	22.6756	23.1391	5.98707	7.27089	5.17764	8.35273	8.73325	8.94182	8.49714	9.22809	8.55585	8.70169	10.2999	15.6201	6.54767	7.52093	8.32976	7.91404	7.896	13.2964	14.0528	12.7252	32.1634	33.8971	36.1599	41.1716	41.7334	40.5635	32.1121	30.8623	20.8372	17.9391	14.4385	19.6375	16.4431	16.4157	17.3552	14.4876	13.8772	13.5174	8.42695	8.0905	8.07239	5.45989	4.18569
Cre01.g021750	Cre01.g021750		2	3	8.14278	7.0043	11.7699	14.936	13.7931	6.36347	8.26059	7.20587	6.49231	6.52345	7.39257	6.68493	6.97244	7.24319	6.98291	8.18569	9.03454	8.77688	10.5697	7.60315	9.3708	8.69964	6.39989	5.08902	6.74632	4.30826	4.27924	4.81794	6.31347	6.12795	7.90064	11.6585	10.8051	11.2468	7.22456	7.0671	7.32939	5.34284	6.33369	6.83828	6.24741	6.48106	7.4903	7.32184	6.29997
Cre01.g021800	Cre01.g021800		NA	NA	11.3873	13.9636	13.7671	16.572	10.4653	12.2782	11.4993	10.1611	7.29302	8.67156	8.55811	4.61264	5.44235	3.30167	0.818082	0.645439	0.10548	0.0777052	0.0650946	0.165891	0.198208	0.243769	0	0	0	0	0	0	8.82512	9.44758	6.96368	14.3425	17.3131	8.44665	12.9963	14.1459	8.77972	4.03952	5.35829	2.90999	0.52764	0.780433	0.797953	0.0836165	0.15211
Cre01.g021850	Cre01.g021850	DEAD/DEAH box helicase	12	9	0.443375	0.360597	0.364771	0.293838	0.568048	0.70432	0.940142	1.03794	0.867224	0.795114	1.04536	1.08019	1.22146	1.19472	1.79028	1.8526	2.35199	2.25774	2.5667	1.14937	1.3042	1.95241	0.787781	0.661696	0.948955	1.06985	1.02814	1.21297	0.371539	0.372521	0.317521	0.462879	0.379257	0.64678	0.721679	0.769939	0.880653	0.922411	0.657439	1.11041	1.43271	1.21992	1.7475	1.56403	1.74792
Cre01.g021900	Cre01.g021900	RNA pseudouridine synthase	NA	NA	0.126388	0.185687	0.0469591	0	0.312686	0.682235	0.732798	0.741511	0.812566	0.400217	0.795942	1.49221	1.46239	1.01651	2.34133	1.65791	1.942	2.61365	2.20229	0.839073	0.847975	1.24668	1.26293	0.960256	0.824403	1.01121	0.944959	0.910412	0.216987	0.206481	0.0362048	0.150797	0.189193	0.267018	0.602809	0.477973	0.454464	0.633644	0.672747	0.886285	1.38696	1.05264	1.34898	1.92433	2.51327
Cre01.g021950	Cre01.g021950		14	1	0.681625	0.826983	0.0727439	0.0576681	0.131186	0.0868962	0.108472	0.132031	0.08547	0.100869	0.0944818	0.0618323	0.0937736	0.141636	0.166182	0.187028	0.488534	0.451839	0.559778	0.60176	0.762488	0.732459	1.01288	1.07174	1.36133	1.08782	0.928804	1.27272	1.08309	0.945359	1.19024	0.0811106	0.0846668	0.0280864	0.0605245	0.0411347	0.0990824	0.0934832	0.0665816	0.195453	0.160775	0.124563	0.164284	0.225059	0.167738
Cre01.g022000	Cre01.g022000	Putative fidgetin homolog	NA	NA	0.0882056	0	0	0.0876847	0.109111	0.0190452	0	0.0178448	0.0420065	0.0399015	0.0191547	0.096427	0.0600351	0.0675636	1.4824	1.56359	4.22234	5.16818	4.25349	1.63965	1.59174	1.94089	0.581346	0.502621	0.665247	0.156827	0.0520646	0.0929817	0.0757173	0.0576411	0	0	0.0264075	0.0207057	0.0233722	0	0	0	0	0.0193293	0.0987713	0.0459148	0.0710528	1.03307	0.715922
Cre01.g022100	Cre01.g022100		4	4	6.92296	7.19979	19.2194	21.368	22.1793	1.95667	2.43543	3.06868	2.88946	2.43677	3.69935	3.14634	3.75015	4.424	3.31278	3.461	2.19123	2.41289	2.86844	2.60789	2.69045	2.31658	3.70447	3.77684	3.18701	5.19495	5.50207	6.31385	5.00797	5.14675	5.13612	11.0675	9.11726	13.4301	1.79318	1.16618	1.87401	2.962	2.99149	3.91205	4.2855	4.23131	4.98143	4.06928	4.58519
Cre01.g022150	Cre01.g022150	Voltage-gated K+ channel	NA	NA	0.716969	0.965581	0.599374	0.554349	1.29339	1.43196	1.26096	1.41423	0.896293	1.04057	0.999054	1.2802	1.04375	0.97251	1.07259	0.932023	3.13077	2.77458	2.17903	5.69863	6.91146	6.09743	5.10648	5.73104	6.52783	3.95703	4.25552	3.81044	1.84638	2.55738	0.735952	0.463363	0.536625	0.799444	1.409	0.855393	1.04555	1.18391	1.01769	1.38786	1.23104	1.3529	1.52808	1.39953	1.46695
Cre01.g022200	Cre01.g022200		NA	NA	9.17012	10.329	17.9443	17.219	16.8263	4.75199	3.75725	4.08144	5.16776	4.9088	4.64655	3.54211	3.46746	4.62421	1.28429	1.73392	3.07096	2.21796	1.30061	127.576	145.398	128.606	105.67	139.054	180.94	6.72548	3.60853	7.03518	7.52193	6.89142	6.56715	11.1235	12.0798	8.10823	1.70089	2.64225	1.90516	2.99198	4.06763	3.61715	3.55977	3.58008	3.32409	1.19334	1.30251
Cre01.g022250	MRPL3	Mitochondrial ribosomal protein L3	15	3	11.6128	11.5606	10.8463	9.47423	8.54482	10.7387	9.75145	8.33624	10.3838	11.521	8.97425	9.92853	8.88517	7.84461	7.59407	6.0053	4.92237	4.31484	4.08924	16.8548	17.7322	16.7264	12.2341	14.2329	19.6635	3.97815	3.87641	3.46142	9.93427	9.22432	10.7713	12.3984	11.9407	9.27792	10.8229	11.4553	9.44579	10.3822	11.1265	8.08199	8.3404	7.8793	6.89494	5.81558	6.36225
Cre01.g022283	Cre01.g022283		NA	NA	0.833647	1.53098	0.92922	0.483422	0.96678	2.97	3.67347	3.12011	1.43917	1.27277	1.53879	1.00248	0.80382	1.35693	1.15427	0.628053	0.574779	0.756121	1.05569	1.06078	1.30187	1.10694	1.86101	3.01846	1.40191	2.59385	2.91143	2.19697	1.49087	2.1791	2.38805	2.1758	1.74707	1.85909	3.25819	3.71567	2.29818	1.39316	1.55309	1.37013	1.12021	0.759411	0.713503	0.854324	0.803499
Cre01.g022350	Cre01.g022350	DEAH box ATP-dependent RNA helicase	6	2	2.907	3.2337	2.11389	2.71094	1.10448	5.8015	6.41448	5.96514	1.87884	2.53614	2.462	3.57747	3.8441	3.37186	3.08519	3.60718	2.31517	2.00386	2.35601	3.67605	3.76629	4.05695	5.15627	5.17653	5.07906	4.52249	4.42865	4.58931	4.02832	4.16573	5.88862	4.84342	6.98737	3.62647	6.95451	9.06419	6.52066	1.09059	1.30421	1.20127	1.5067	1.44837	2.22461	2.2779	2.62912
Cre01.g022400	Cre01.g022400		NA	NA	1.94518	1.83718	2.67151	2.48617	3.38373	2.7225	2.32008	3.14119	2.15875	1.88558	3.14547	1.50373	1.89134	2.09526	1.45278	1.95805	1.14956	1.11528	1.49907	0.876295	0.940238	1.22555	0.420942	0.544312	0.509787	0.833738	0.840623	1.00694	1.58032	1.90672	2.83581	2.98395	2.99498	2.83756	2.51268	2.8149	2.37312	2.31365	1.8027	2.26072	1.82033	1.41033	1.74179	1.42387	1.28983
Cre01.g022450	Cre01.g022450		NA	NA	0.455469	0.200751	1.11691	0.633892	1.18319	0.767085	1.39436	0.829311	1.04117	1.48349	0.890186	0.83651	0.434006	1.04664	0.887248	0.629766	0.699849	1.28891	1.21816	0.725715	0.948381	0.622067	0.639116	0.778618	0.334231	1.57913	1.18293	1.48841	0.390983	0.714342	0.861123	0.570607	0.24545	0.705663	0.941362	1.10732	0.982665	1.04388	0.945521	0.718639	0.979253	0.924657	1.21076	1.22693	0.720881
Cre01.g022462	Cre01.g022462		NA	NA	0.527508	0.581256	1.87086	0.953442	2.40251	2.54719	2.46905	3.20159	3.42569	2.831	2.99922	1.8873	1.63198	2.20396	1.53862	1.75967	3.99602	3.65363	3.55623	1.84655	2.13019	2.23778	1.89638	2.01531	1.87682	4.34842	4.24594	4.97937	2.05828	2.11532	2.06058	1.6736	1.03371	1.92498	2.05852	2.25401	2.34515	4.67109	4.59469	4.0354	2.51314	2.05943	2.81031	2.07812	1.8683
Cre01.g022500	MME5	NADP-dependent malic enzyme 5	10	7	3.95236	3.83891	4.07914	4.42378	4.69898	4.24797	4.25726	4.26452	5.56308	6.17828	4.9781	3.53341	3.84582	3.46471	4.54568	4.07915	4.41199	4.1743	4.23539	3.75124	3.37313	2.78231	6.40493	5.73468	5.44255	3.63071	3.76726	3.14792	2.91527	2.98458	3.32108	3.14379	2.81357	3.46375	5.07344	3.67745	4.75834	8.0938	7.64379	7.3331	4.50447	5.21201	5.30627	3.15459	3.76041
Cre01.g022550	Cre01.g022550		12	NA	2.12128	2.11829	1.77336	1.68041	1.35303	1.20231	1.01469	1.06618	1.89417	1.46189	1.46834	2.82628	1.89499	2.13262	9.3051	7.82614	21.1354	21.7173	20.8119	11.7285	12.0316	14.4105	4.9046	5.05226	7.86423	1.34804	1.05647	1.04819	1.3088	1.36457	0.911489	0.919453	0.95262	0.816961	1.50182	0.859528	0.953462	1.44807	1.48199	1.69963	1.93742	1.75985	1.90234	7.18161	6.03282
Cre01.g022600	CGL13	Conserved in the Green Lineage	9	8	18.26	17.5149	18.157	17.0747	12.4314	12.53	11.9506	10.4048	17.7361	16.1565	15.6188	17.1256	16.9882	15.2634	17.1227	15.5789	12.4798	13.3865	11.7381	7.04244	6.29124	6.69075	4.02183	3.69603	2.95222	9.76598	8.08365	7.91065	10.3182	11.2029	9.82172	12.2843	11.8283	9.99135	12.4006	13.5201	12.069	19.7817	17.254	16.668	15.9753	17.899	13.7897	16.4242	16.0336
Cre01.g022650	Cre01.g022650		1	5	88.8212	93.5451	73.9707	79.148	117.419	12.278	13.981	23.7769	42.3097	38.0411	36.3307	28.0501	25.5723	25.0281	13.4237	14.166	15.8672	16.633	14.3699	21.0478	22.0632	17.321	28.5144	28.7764	27.6482	28.2592	23.7471	30.0606	105.164	97.0791	69.8006	44.7273	41.7834	54.2264	5.16792	1.88159	8.07565	47.4089	55.6489	47.097	30.0934	32.6987	25.9381	16.6375	17.0379
Cre01.g022666	Cre01.g022666		NA	NA	0.27238	0.300133	0.101202	0.451285	1.01081	0.764553	0.758047	0.606154	1.23231	0.67769	1.4196	1.19107	1.79209	1.46046	2.60094	2.26933	1.18045	1.13643	2.48348	0.90415	1.44938	1.4467	3.06921	2.97485	1.94325	3.87427	4.28736	3.87623	0.389693	0.889981	0.390128	0.243739	0.244639	0.447576	0.360867	0.441466	0.979422	1.36558	1.66732	1.55191	2.25705	2.19767	2.46838	2.97745	3.37143
Cre01.g022681	Cre01.g022681		NA	NA	0.153785	0.225938	0.228554	0.203835	0.5707	0.564484	0.499322	0.466681	0.695756	0.83481	1.23564	1.07596	1.15137	0.942365	0.910459	1.49934	0.999718	0.809003	1.12173	0.850799	0.676001	1.05017	1.63478	1.38749	1.28523	2.87096	2.93501	2.80993	0.440038	0.301488	0.660794	0.137614	0.276245	0.4332	0.162995	0.166167	0.294922	0.807713	1.02322	1.58391	1.41209	1.4009	1.67237	1.38087	2.02832
Cre01.g022700	Cre01.g022700		NA	NA	0.619028	0.341051	1.3597	1.17645	1.73982	5.87316	5.6624	5.25988	7.45243	7.48668	6.21532	4.9202	5.10549	4.58124	2.3992	2.5174	0.785464	0.753019	0.796816	0.495577	0.391738	0.404076	0.0348378	0.0259368	0.0222673	0.0728348	0.0537339	0.0479814	1.6723	1.6419	1.15783	1.71069	1.73336	2.70539	7.75748	6.61001	7.31928	8.29338	8.1261	6.47544	5.62698	5.50162	4.74084	2.67613	2.99245
Cre01.g022750	FAP159	Flagellar Associated Protein 159	14	1	1.09913	1.05826	0.0832622	0.0530409	0.178206	0.248844	0.267287	0.349739	0.35828	0.347568	0.549213	0.335976	0.246945	0.300391	0.476886	0.499393	0.718936	0.731719	0.71351	3.18094	4.22173	3.65575	5.54033	6.19477	7.47832	4.34721	4.39028	4.39836	3.27024	3.0753	1.39393	0.0572947	0.095844	0.0826649	0.220552	0.181604	0.21488	0.290429	0.161885	0.364802	0.458859	0.366618	0.54155	0.556167	0.539166
Cre01.g022800	Cre01.g022800		NA	NA	0.827898	0.769713	1.38422	0.745852	0.93611	0.83793	0.882032	0.863627	0.979522	1.26399	1.1967	1.40851	1.25024	1.15931	1.91216	1.95372	2.10998	1.99929	2.2331	2.19853	2.22664	1.78147	2.83827	3.59348	3.97106	2.96696	3.1306	2.94545	1.08823	0.684727	0.444672	0.949206	0.743581	0.801669	0.719812	0.733816	0.744238	1.20443	0.578394	1.03752	1.25154	1.31307	1.57868	2.10593	1.66941
Cre01.g022850	Cre01.g022850		12	NA	0.27363	0.382686	0.0234616	0.0209242	0.0195279	0	0.0219671	0.00638745	0	0.0714127	0	0.0276124	0.0214892	0.036276	2.7375	1.93648	13.2851	14.7593	12.9414	7.67863	8.62666	10.4329	3.87986	3.74063	6.56443	2.42785	2.0065	1.94147	1.4274	1.29983	0.714498	0.0847585	0.103976	0.0222345	0.0250978	0.0170574	0.0075686	0	0	0.0138376	0.00707093	0.00821748	0.0254329	1.28191	0.973789
Cre01.g022900	Cre01.g022900		NA	NA	0.469765	0.384525	0.23937	0.280195	0.224141	0.165188	0.130738	0.211799	0.105467	0.136612	0.113673	0.167271	0.164435	0.285294	1.03813	0.799425	2.14165	2.86325	2.30884	1.15838	1.39735	1.35193	0.513644	0.717015	0.828974	0.510086	0.475347	0.403236	0.576078	0.684137	0.657463	0.192169	0.180824	0.160686	0.117363	0.130523	0.135134	0.105742	0.0750153	0.14118	0.198391	0.14672	0.251374	0.880305	0.866063
Cre01.g022950	Cre01.g022950		NA	NA	11.508	15.0817	5.00951	7.44621	9.47636	4.05801	4.87993	5.16609	2.62676	3.23443	3.59336	2.0546	2.5491	2.30805	2.45789	3.51264	2.89747	3.55751	4.38747	4.15909	4.63173	4.1851	3.73518	4.31677	3.83097	15.9813	16.0776	14.8589	18.413	22.1605	12.8157	8.28712	8.62354	5.46682	3.35607	3.64209	2.35061	1.80451	1.84856	1.96974	2.4248	2.49897	2.55066	3.62876	3.81359
Cre01.g023000	PHT4A	Sodium-dependent phosphate transporter, major facilitator superfamily	NA	NA	0.170468	0.187838	0.190012	0.242088	0.180747	1.95604	1.98241	1.49281	1.11336	1.60288	1.30095	1.21398	1.7901	1.73478	2.17659	2.40883	2.82081	2.6373	3.16777	1.60058	1.31839	1.59372	0.776629	0.780571	0.774383	0.990448	0.948716	0.898494	0.292666	0.453551	0.251137	0.174335	0.415577	0.411597	1.9552	2.21032	1.94399	1.62208	1.12775	1.56896	1.16169	1.08385	1.29472	1.71131	1.89752
Cre01.g023050	UBX2	Ubiquitin-associated protein	11	8	8.70482	7.62156	13.2692	14.0326	12.2231	9.26557	9.82134	9.25273	13.1761	13.1224	10.4224	10.3392	10.1201	11.299	14.4767	13.4122	12.6802	12.8032	13.7571	8.55922	6.85819	8.64883	4.53171	3.58613	3.65425	3.38819	3.05511	4.34007	4.72577	5.0735	7.44027	9.76845	6.88854	11.1006	9.16385	7.13053	8.39198	12.0646	13.2993	12.1259	11.1912	12.3078	10.8876	12.2892	12.1446
Cre01.g023100	Cre01.g023100		NA	NA	12.9986	14.8915	15.9838	15.7934	17.0366	9.6562	9.47464	10.519	8.18016	6.58021	6.62009	8.59379	8.88233	7.70457	9.51613	8.88769	11.4619	9.54414	9.84512	16.8484	19.5475	18.669	12.6007	14.182	17.6957	7.87569	8.92096	9.24374	12.8409	12.2866	10.1068	12.8319	12.1381	12.714	7.46265	7.98405	6.7514	6.50209	6.96022	6.10394	8.1789	7.81353	8.35176	10.6327	9.48277
Cre01.g023150	MCM5	Minichromosome maintenance protein	12	9	5.08031	5.31629	37.4667	38.2426	24.3669	1.17972	1.20046	1.41564	3.01286	3.33886	1.14487	11.1496	9.0468	8.29677	40.7132	30.4833	87.7103	94.0003	79.357	36.061	39.6296	46.1842	12.839	10.2869	18.9918	3.17421	2.26319	1.76829	2.11194	1.81655	2.93806	14.5247	13.2296	10.3056	0.78737	0.699116	0.758284	1.85362	2.7297	1.47039	7.62091	5.63831	6.35089	38.9561	34.6602
Cre01.g023200	Cre01.g023200		2	NA	19.1376	20.5732	43.4112	48.9826	33.0473	7.63443	8.50472	6.97618	9.58636	8.78926	7.67832	6.31469	6.90991	6.97197	7.45464	6.28327	15.6891	15.7174	11.5973	16.1334	17.4337	16.5187	15.5184	17.5173	18.1966	8.73347	9.47095	9.44113	13.473	12.3536	11.8083	34.094	31.757	21.7363	7.72241	7.02155	6.7766	9.59048	9.94606	8.30449	7.11503	7.06145	5.39327	6.2527	6.41095
Cre01.g023250	Cre01.g023250		9	5	2.02551	2.34538	6.04612	5.66525	6.05162	10.5185	9.12447	10.3139	7.11201	6.19654	6.44133	8.73712	7.94458	6.90285	6.68758	6.24389	2.31292	2.7277	3.17191	2.00568	1.57264	1.26988	0.437936	0.562425	0.230931	4.32614	4.05284	4.08943	4.50893	3.73536	2.71428	5.40687	6.84522	7.88163	8.73287	9.5983	8.44373	4.37669	5.5918	3.90454	5.30514	5.79008	6.24303	5.74978	6.33223
Cre01.g023300	Cre01.g023300		9	16	6.04853	8.92285	7.73668	11.6642	6.2862	6.61559	8.83063	6.41927	11.2151	12.4922	9.19448	14.2652	17.547	10.937	12.3278	9.9486	6.34825	6.54728	5.94682	4.10333	3.32636	3.06587	3.373	3.62555	1.94033	2.99705	3.18004	2.31698	7.66057	8.00245	7.83955	13.2503	14.7242	9.21742	11.5079	12.9104	11.4808	26.0396	25.4399	22.9458	21.0298	25.4204	17.732	9.56154	12.0117
Cre01.g023350	Cre01.g023350	Oligoendopeptidase	11	6	18.5578	15.0098	23.1749	18.037	20.108	21.952	20.0296	21.3382	37.4656	38.0019	35.8927	38.9592	43.2979	39.6981	41.3133	41.0303	32.4455	34.0641	35.1147	15.0663	14.4689	17.9673	6.61297	5.47985	9.02134	11.5826	10.4494	10.0139	13.1845	12.1092	13.6495	13.6207	11.8383	15.4769	28.8683	22.2344	26.2755	49.018	48.7887	48.0394	54.6536	55.377	50.3277	49.6221	54.1174
Cre01.g023400	Cre01.g023400		2	NA	162.686	148.371	121.554	137.812	92.9077	29.2596	30.0025	28.8213	41.8145	38.9131	35.4643	36.3881	34.5648	39.2405	34.6769	34.9666	46.5802	46.8853	42.9455	45.4263	45.6567	43.4339	44.0971	45.0147	45.5836	35.1664	38.022	37.9118	96.8494	96.2989	85.6513	99.1792	102.106	60.9862	26.0156	28.6878	26.2699	39.5413	43.3929	37.9352	42.5005	47.2122	36.0996	36.9043	36.1568
Cre01.g023450	Cre01.g023450		NA	NA	0.548161	0.531531	0.439923	0.479533	0.345822	0.284059	0.24409	0.199616	0.328926	0.357079	0.342831	0.719104	0.731262	0.655011	3.3793	2.72854	6.56973	7.55322	7.89012	2.76578	2.69366	3.54367	1.49641	1.26505	2.4135	0.760199	0.582407	0.739638	0.583483	0.644787	0.565291	0.451279	0.334787	0.355149	0.209157	0.302071	0.346909	0.3926	0.332629	0.288296	0.85444	0.496494	0.741826	2.91471	3.05657
Cre01.g023500	Cre01.g023500		NA	NA	1.25574	1.27725	1.48584	1.40196	1.72065	1.05118	0.833373	0.86767	1.06265	0.983178	1.14532	0.937717	1.05193	0.876781	0.785872	0.780812	0.616527	0.567728	0.563665	0.551506	0.616803	0.461745	0.468239	0.688035	0.63795	1.01758	1.12893	1.02844	0.912111	1.11729	1.71004	1.4003	1.12785	1.0612	0.982857	0.782796	0.986438	1.14844	0.9872	1.06686	0.947534	0.874907	1.09713	0.769303	0.717376
Cre01.g023550	FAP234	Flagellar Associated Protein 234	14	13	3.12102	3.13125	0.690352	0.700196	0.495738	0.794504	0.709749	0.884468	0.780761	0.824041	1.05224	1.10722	1.09106	1.15811	1.80207	1.776	4.76545	4.93019	3.91231	4.22465	4.26498	4.85141	5.08119	5.50143	6.23064	4.85815	4.9389	4.99264	3.90925	3.41643	3.52748	0.630292	0.610807	0.581552	0.637136	0.462545	0.681214	0.878473	0.756306	1.10175	1.28916	1.27062	1.57009	2.2117	2.4839
Cre01.g023750	Cre01.g023750		11	9	0.272901	0.2374	1.10468	0.942374	1.30591	1.09785	0.96936	1.20301	1.72374	1.91026	1.50653	1.85597	1.91609	2.05461	2.15606	2.01652	1.78256	1.87596	1.72867	0.743776	0.717772	0.792849	0.439735	0.42969	0.324982	0.277719	0.364558	0.310389	0.123296	0.0844754	0.160464	1.20817	1.12234	1.48691	0.970498	0.95446	0.92965	1.87226	1.74315	1.83187	2.60556	2.31029	2.02187	2.20371	2.63178
Cre01.g023773	Cre01.g023773		10	6	1.45864	1.24434	1.20629	1.30971	1.35327	7.83307	6.41661	7.45358	5.34437	5.4597	5.88558	5.77143	5.82865	5.62249	5.9039	5.505	5.08875	4.55794	4.60477	1.93676	2.09011	2.03502	2.61099	2.44661	1.98538	3.89014	3.44394	3.81926	2.01956	2.12164	1.45571	1.68422	1.94401	2.6509	8.56539	7.01613	6.63237	5.79641	6.57453	5.10402	5.05817	5.25378	5.11689	4.87712	5.98639
Cre01.g023787	Cre01.g023787	Soluble ABC-F domain containing protein, propably cytosolic	8	15	38.9657	37.7626	55.7854	61.1952	41.4131	63.6023	68.8966	61.011	36.024	43.76	42.5263	49.1162	49.7007	45.5644	36.2797	40.5819	16.5491	17.4052	21.5557	19.4294	17.0374	18.2005	5.95866	6.16206	3.92034	21.9757	22.4514	22.8114	29.9505	29.6451	52.431	70.1634	77.4435	58.8427	68.9968	85.2104	70.2364	30.0756	33.7946	29.4866	31.7362	32.7139	33.4904	31.862	32.0763
Cre01.g023800	Cre01.g023800		NA	NA	0.923413	0.942821	0.547689	0.623202	0.785968	1.7231	1.7506	2.15437	1.96682	2.00048	2.33459	1.71704	1.77594	2.17548	2.02886	2.21206	2.2079	2.00087	2.17308	1.99661	1.92861	2.22248	2.17217	2.08785	2.67316	2.31584	2.41025	2.18348	2.15985	2.04283	2.5554	1.25084	1.22503	1.64066	2.47823	2.29302	2.46136	2.09937	2.31331	2.70674	2.26536	1.98444	2.08822	1.85542	1.93389
Cre01.g023850	Cre01.g023850		9	6	2.74113	1.85592	1.21479	1.05058	1.96095	4.96307	5.19303	4.10905	5.61487	5.82652	4.64735	5.52389	5.93422	5.00879	5.88462	5.70796	3.6888	3.66642	4.03498	3.26688	3.36954	2.8003	2.1907	1.67018	1.63585	2.75244	2.88509	2.62845	4.70606	4.11133	4.03016	2.57111	2.72892	3.37237	5.80186	6.58383	5.51016	6.95411	6.46035	5.55817	5.88007	6.57566	5.5867	5.2411	5.52859
Cre01.g023913	Cre01.g023913		NA	NA	20.0766	15.5453	21.5315	27.4018	17.9215	4.78011	5.02113	4.67642	3.29472	3.01916	3.21684	3.27439	2.21589	2.6808	1.92747	2.16419	2.18056	2.7462	1.91298	4.21473	4.40632	3.33487	6.16036	6.68634	6.56992	8.89978	10.185	10.0098	15.7436	14.9991	13.6161	16.606	19.0066	9.70593	3.88199	3.16601	2.88765	3.7308	3.59588	4.20931	3.35399	3.8131	4.5239	2.70091	2.77459
Cre01.g023950	Cre01.g023950		NA	NA	2.70698	2.48958	4.01518	4.25898	4.13298	0.911249	1.00845	1.29366	1.23333	1.43186	1.66634	1.09051	1.14609	1.42042	1.33112	1.70028	1.38563	1.53115	1.63247	1.71223	1.79007	1.73454	1.79454	2.52025	2.43742	2.18856	2.42821	2.62887	1.50036	1.92219	2.12483	3.64305	3.35021	2.32664	1.42326	1.15731	1.2263	1.98458	1.87203	2.17197	1.76146	1.71422	1.66118	1.48536	1.47917
Cre01.g024050	Cre01.g024050		14	16	10.0956	7.67319	13.5557	13.0833	6.12057	3.06472	2.06321	2.52777	4.61748	4.16001	3.55988	3.2345	2.97079	3.96223	2.32894	2.97678	3.60342	3.75338	2.73413	5.97243	7.58521	5.36593	7.67178	8.40134	8.92425	12.7514	14.0816	16.0512	1.68749	1.82897	2.31931	8.25888	5.62602	2.79225	3.84046	1.48507	2.25239	4.08066	2.84652	3.85518	3.71608	4.68287	3.64348	3.356	2.92069
Cre01.g024100	Cre01.g024100		7	3	3.45148	3.57944	4.46952	4.08705	5.50958	8.87711	7.91055	9.11854	3.48081	4.54627	4.72861	4.52782	3.21284	4.22807	3.63508	3.72497	4.31948	4.53003	4.10339	5.22305	4.61499	4.65039	4.79133	4.62765	5.2145	4.67016	5.72238	4.9225	3.79066	4.77634	6.93549	7.81223	8.57051	6.04086	8.02923	9.87189	7.70202	3.6353	2.83683	3.33686	1.4664	2.06086	1.99322	2.97234	3.24427
Cre01.g024150	Cre01.g024150		6	2	57.0163	58.7968	48.5493	45.4156	40.7448	67.879	68.7164	64.4298	27.2966	31.4908	35.3126	29.36	30.3563	28.9693	26.2439	28.5476	25.7881	25.8024	27.9162	33.8779	36.8681	35.4875	36.8787	38.7516	41.8199	35.1753	36.9751	36.1511	52.1861	55.2588	70.062	49.5109	60.1595	49.5471	61.7409	74.5667	61.4913	27.0513	27.8147	27.9475	18.8703	20.7693	25.2219	24.9887	22.674
Cre01.g024200	Cre01.g024200		11	9	7.6636	7.33089	2.39369	2.46968	2.34395	7.99171	7.82229	5.59683	5.83545	6.11448	6.17226	7.67821	7.05026	6.36202	9.45702	7.34483	7.93823	8.89106	8.67671	6.6253	6.1666	6.56567	4.96856	4.82882	4.60915	2.44251	2.63459	2.41913	5.34961	4.58154	8.14192	4.10712	4.80305	5.07076	8.10029	9.75932	7.14658	6.24273	6.8249	7.00362	7.21418	7.29898	7.37743	8.72905	9.91981
Cre01.g024250	Cre01.g024250	DEAH box ATP-dependent RNA helicase	NA	7	0.371154	0.421364	0.789799	0.805008	0.980851	2.28032	2.03458	2.55298	2.41834	2.41927	2.5279	2.34596	2.30417	2.24852	2.53889	2.6676	3.4098	3.14603	2.72093	3.5542	3.83286	3.277	3.11334	3.2365	2.95743	2.42963	3.06046	2.47792	1.56406	1.38911	1.24685	0.805155	0.666708	1.40986	2.17255	2.0781	2.68536	2.70659	2.44257	2.49918	2.87906	2.75751	2.419	3.08898	2.90978
Cre01.g024251	Cre01.g024251		7	5	1.43072	1.57649	3.83919	4.00342	3.39214	6.3843	6.48879	6.46431	4.25847	4.38666	4.10806	3.3193	3.35414	3.36379	2.85381	2.98704	2.80275	2.97021	2.7217	3.41237	2.72159	2.71393	3.73465	3.47241	3.85605	4.00997	4.42581	3.68667	1.95594	2.28544	2.91442	4.69434	5.14002	4.51534	7.224	7.9872	6.93563	3.2259	3.53276	3.20492	2.36754	2.73075	2.14492	2.45143	2.51602
Cre01.g024300	Cre01.g024300		2	2	42.1667	40.7576	42.5686	49.4253	39.2001	7.96803	7.40416	8.19503	9.40029	8.71571	8.3493	6.86762	7.47673	8.31572	7.12965	6.96761	7.40487	6.78763	7.52928	11.718	11.933	10.2235	11.8964	12.3888	12.228	10.147	11.0601	11.7759	30.5486	31.238	26.6	36.1969	38.9	21.1331	6.09439	5.33202	6.58335	9.24041	11.4889	9.36573	9.70619	10.2079	8.19211	6.91869	7.41843
Cre01.g024350	Cre01.g024350		11	9	104.45	93.4842	111.147	101.393	99.7512	82.5183	83.9574	79.2152	107.432	99.2723	91.4272	144.92	129.233	115.359	151.199	140.466	170.312	169.953	167.463	112.338	110.284	122.704	49.3965	40.259	60.4054	26.0909	23.4088	25.986	43.8523	38.0146	48.2965	53.4806	45.8299	52.7287	62.5391	61.8848	62.2534	102.438	106.474	98.1204	127.63	129.431	111.128	148.893	145.169
Cre01.g024400	TRS85	Component of TRAPP complex, TRS85-like	13	12	2.36946	2.06836	3.63581	2.9061	3.64002	3.05969	2.56922	3.21236	2.52795	2.52655	2.83671	2.42211	2.9008	2.59869	3.64952	3.45293	7.99262	7.5777	6.49056	6.06751	6.45012	7.2498	4.28852	4.37276	5.38184	2.88264	2.17965	2.29502	1.87549	1.26688	2.10237	2.40944	2.01759	3.66236	2.33607	2.4688	2.81053	2.84309	2.83778	2.91314	3.28732	2.631	2.88162	3.76623	3.56849
Cre01.g024500	Cre01.g024500		13	12	0	0.0205097	0.0207471	0	0.0172686	0.0180852	0.0259008	0.0112969	0.00664819	0.0631504	0	0.0122089	0.00633433	0.0267325	0.693174	0.450381	4.98851	5.35843	4.28234	3.97281	4.47638	5.65097	2.05977	2.1279	3.2041	0.105486	0.142827	0.0735791	0.0479338	0.0547356	0.0319915	0	0.0250764	0.00655401	0.00739802	0.0150839	0.0133859	0	0.0148614	0.00611832	0.0187585	0.00726674	0	0.267048	0.147298
Cre01.g024550	Cre01.g024550	Serine/threonine protein kinase	1	11	24.266	24.1548	13.2405	14.5352	12.1492	10.3022	10.2193	10.351	7.01595	6.75444	7.14783	7.77698	7.49774	6.73513	7.94633	7.75218	9.42539	8.61917	8.05402	9.06093	10.3172	9.8187	10.3982	10.0366	10.0911	7.65448	8.89172	7.69498	9.87402	10.7764	13.2117	8.35323	8.99999	6.35576	7.84244	8.69413	7.95403	6.00447	5.77536	6.2241	7.75798	7.58236	7.92488	8.51059	8.56407
Cre01.g024650	Cre01.g024650	carbohydrate-binding protein	15	13	7.9355	10.1157	6.32533	7.03336	6.42816	8.21138	8.08762	7.36607	6.40757	6.07406	6.83942	7.76861	7.30739	6.94602	7.72441	6.91665	7.8216	8.14392	7.62758	8.23361	8.79847	8.77652	15.2893	16.6311	16.2875	17.374	18.9955	16.7256	11.0154	12.6593	9.19503	5.87252	6.37102	6.11053	7.31216	8.07747	7.70134	6.3915	6.52598	6.05934	6.64148	7.09664	6.2928	7.91659	7.51063
Cre01.g024750	Cre01.g024750	Serine/threonine protein kinase	NA	NA	0.168068	0.185192	0.154276	0.0884515	0.192615	1.32561	1.24502	1.11005	0.73448	0.878802	0.914584	1.02458	0.861299	0.721301	1.46138	1.08831	1.23279	0.979189	1.00356	0.68916	0.610699	0.568229	0.744072	0.950655	0.755703	0.955782	0.933687	0.500239	0.314004	0.329489	0.178418	0.176935	0.204228	0.181019	0.990215	0.769128	0.888731	0.594781	0.449934	0.331471	0.810365	0.733342	0.543529	1.12315	1.22771
Cre01.g024800	Cre01.g024800		NA	NA	0.0095666	0.0210827	0.12796	0.123631	0.150884	0.54532	0.492551	0.557398	0.307526	0.350539	0.523525	0.263549	0.266963	0.478139	0.317902	0.478225	0.429678	0.348813	0.441942	0.152428	0.252315	0.277648	0.695601	0.695043	0.485559	0.408219	0.446099	0.3933	0.0821214	0.0656421	0.0657704	0.145531	0.0945153	0.377278	0.4867	0.325611	0.509113	0.328883	0.183319	0.503139	0.269956	0.306259	0.439255	0.448177	0.454238
Cre01.g024850	Cre01.g024850	Putative rhodanese domain phosphatase	NA	14	9.50725	9.36149	44.1926	59.5219	39.7858	11.9237	8.72591	8.22563	11.7045	11.8043	11.9922	11.0126	9.63749	13.0153	10.6623	11.7255	4.78178	4.84362	7.00851	2.82015	3.93113	4.02895	5.67685	3.16982	4.32944	5.79938	6.56699	7.67646	4.68835	4.36221	7.82263	25.5227	27.0704	17.8067	5.78874	7.54062	7.5646	11.7351	11.4671	12.2345	10.1931	10.1085	9.65451	11.0165	11.2055
Cre01.g024900	Cre01.g024900		10	7	0.139469	0.13447	0.0777295	0.0519922	0.0970456	1.01635	1.05529	0.994612	4.43354	4.72005	4.62258	4.3225	4.05811	4.58704	4.57469	5.13624	3.82239	4.21243	4.42955	3.79628	3.67845	3.25409	8.11727	7.25197	8.92321	2.81294	2.63436	3.14258	0.239446	0.187979	0.149821	0.358812	0.250531	0.540203	1.63529	1.25739	1.7678	6.34302	5.54002	5.91397	5.71603	5.60834	5.48748	4.98209	4.96668
Cre01.g024950	Cre01.g024950		13	10	16.8355	14.6158	7.88362	8.29888	7.44391	8.17145	7.87355	8.16308	9.62448	8.48131	9.26084	9.01982	10.2276	9.48521	11.4659	11.4442	16.9935	17.2764	14.6171	16.7038	17.4309	17.3533	12.8679	11.8761	16.0808	4.65384	4.13374	4.04565	8.26107	8.45589	12.0168	9.31721	7.72707	7.54478	9.03253	8.66328	8.4385	11.8917	12.0534	10.6868	12.3396	12.3668	11.348	10.3749	10.6296
Cre01.g025000	SSA12	cilia-sensing, structure and/or assembly	NA	NA	9.43528	7.93748	6.94564	6.56789	6.27312	6.84173	7.90226	6.97376	5.6983	5.68265	6.36282	5.58009	6.09103	5.78854	6.33	6.62754	7.3912	7.85236	7.84393	8.15637	9.67739	8.96568	9.41458	10.6082	8.72903	8.94276	9.82129	8.54858	7.96663	8.03577	7.00707	7.98837	6.72788	6.90916	7.99212	7.0553	7.15096	7.42237	7.33937	7.49578	7.7942	7.57424	7.47585	7.53099	7.84199
Cre01.g025025	Cre01.g025025		NA	NA	3.57005	5.0908	3.2771	3.96649	2.72765	2.44855	2.48391	3.05895	3.00031	1.99498	2.59943	2.47943	3.57333	3.13672	2.76732	3.12701	2.97857	3.65709	4.21243	3.06721	3.93542	3.82421	4.42015	4.18829	4.62311	3.08037	3.4708	3.76335	3.06459	4.73456	4.33131	3.38257	3.39507	3.54937	3.00484	2.0422	4.22871	2.70732	2.68277	3.31342	3.10408	2.95152	3.04496	2.09062	3.32376
Cre01.g025050	Cre01.g025050		NA	NA	151.255	142.686	53.2976	57.2067	54.2281	34.2948	33.9203	34.318	33.0652	34.3528	37.9723	32.1398	31.8958	34.9765	22.8185	26.9755	18.9618	17.5146	20.9617	34.527	30.2668	34.8153	61.4359	68.4447	57.6256	70.7314	67.6346	79.3239	111.807	111.738	112.271	48.8185	54.2693	44.2419	41.4592	40.3876	44.8723	38.6022	35.8679	41.4305	41.6898	39.3502	44.2505	34.2961	32.069
Cre01.g025100	Cre01.g025100	Putative phosphoglycolate phosphatase	9	5	4.23311	4.37491	2.6358	2.23465	2.38347	12.5187	11.3138	10.6134	11.3449	11.7669	12.0011	8.42555	9.10051	7.69807	6.38943	6.3964	2.8985	2.41488	3.12319	4.30269	4.88327	3.93738	4.72959	4.53317	4.44526	10.764	11.9935	9.94021	8.77119	10.5023	7.90288	5.25095	5.16547	5.50988	16.1287	15.8984	14.7805	12.8382	15.1045	12.1681	9.37573	10.7364	8.81876	5.33394	5.27812
Cre01.g025150	CPLD15	conserved organelle protein with lipase active site	3	3	37.2193	37.0199	39.4674	45.9154	35.1811	18.2048	17.8669	19.2205	12.4799	12.0131	12.7328	8.98722	7.75483	7.821	5.60726	6.83594	5.09323	5.7553	5.75358	3.87904	3.48762	4.57192	4.45343	4.41153	3.14426	8.59001	10.4328	10.0858	27.2099	28.8946	23.4744	20.9664	25.2946	18.5987	14.9093	14.8679	13.8245	9.18558	9.61026	9.25735	6.67365	7.80141	7.85425	5.67988	5.81537
Cre01.g025200	MMP4	Metalloproteinase of VMP family	NA	NA	39.0605	47.0721	10.8846	16.0667	21.8961	13.31	16.1847	15.9124	4.9159	5.1135	6.17234	4.37078	3.24899	2.28294	2.42951	2.52566	1.0024	1.33185	1.25195	1.78563	1.83316	1.65471	1.53005	1.76046	1.09651	13.4901	12.6293	8.99118	68.4125	79.4741	39.7106	17.2598	29.0758	16.2793	16.4111	20.854	16.485	3.24532	3.81134	3.01075	2.47458	3.29208	3.03032	2.66767	3.20084
Cre01.g025250	RFK2	Riboflavin kinase	8	5	24.1216	22.6937	33.661	30.8783	30.6276	52.6094	49.122	46.4474	40.0902	41.6195	36.0485	29.5031	30.4099	24.8486	18.957	19.7105	9.13406	8.2886	8.71068	13.2247	11.17	10.1404	13.2557	13.1733	9.95614	24.662	25.3762	21.75	33.6841	34.8602	24.8883	36.0872	40.129	30.1965	50.2778	54.2657	42.4644	33.4508	36.0029	27.5479	24.9778	24.5463	23.4575	20.6942	20.1873
Cre01.g025300	RAD51B	DNA recombination protein	NA	NA	1.37997	0.784813	2.03436	1.9471	2.35406	1.2399	1.11499	0.945611	1.68537	1.38947	1.65304	2.80306	3.57519	3.5291	4.84583	4.78196	7.15564	6.56504	7.33282	3.22129	3.64579	4.58515	4.65639	4.31222	4.79101	2.46344	3.17936	3.37864	1.60493	1.78903	0.765105	1.3942	1.55928	1.88094	1.02619	0.865787	1.02443	2.00859	1.77712	1.90222	3.40956	3.12823	3.01212	4.37945	4.1731
Cre01.g025350	FAP235	Flagellar Associated Protein 235	15	13	20.5123	19.8286	5.07423	4.63193	4.9191	11.483	11.7751	12.3844	9.41156	10.3209	10.4673	14.2625	10.2066	10.8302	18.3188	16.7471	20.9529	22.6171	20.4441	15.7868	16.5044	15.3607	22.9211	26.0549	23.9735	27.3527	26.6495	23.232	21.7917	24.0965	17.4436	4.21743	4.42542	3.24361	10.4731	10.0692	9.55194	8.82238	8.42403	9.40084	14.0335	14.3854	14.9163	21.7032	22.9519
Cre01.g025400	HYDIN1	Hydrocephalus 3-Like Protein Hydin	14	1	10.3481	11.8008	0.499144	0.461251	0.560615	0.996017	1.14491	1.11989	0.593531	0.801752	1.13882	0.859946	0.712396	0.849257	1.74958	1.60961	5.54476	4.34543	4.03048	10.8351	13.1887	11.6333	14.484	16.052	17.6313	11.5327	12.0156	11.2212	16.2978	16.0138	14.1461	0.405546	0.484577	0.353354	0.729095	0.82198	1.31533	0.629857	0.409236	0.812245	1.25784	1.03632	1.44398	2.27481	1.93116
Cre01.g025450	DRC9	Nexin-dynein regulatory complex 9	14	1	9.24176	8.7151	0.383303	0.683697	0.917233	1.58709	1.6449	2.37408	4.17606	4.02513	5.37673	4.3984	3.94965	3.75351	6.00915	6.14915	8.23063	8.14059	8.72683	18.2353	19.8399	19.4224	27.8553	29.5459	31.5956	30.8379	32.6797	33.6898	24.132	20.899	12.0425	0.576976	0.308857	0.756783	2.83608	2.0204	3.8023	6.43436	5.69722	8.98636	8.05761	10.2704	9.32302	7.75299	7.64064
Cre01.g025500	Cre01.g025500		9	7	1.02053	0.834314	5.43077	5.10523	5.34486	5.92814	5.24518	6.63343	8.37191	6.9025	8.08546	6.99619	8.13352	7.71615	5.58293	6.40753	2.00388	1.7557	2.46129	1.28947	1.05105	1.40505	1.11285	1.03174	0.724723	0.724324	0.46636	0.520542	0.508668	0.290424	0.792144	3.44666	2.63151	5.35538	4.18704	3.78829	4.56926	6.53109	6.46602	7.16361	7.9183	6.78602	7.35886	7.07508	6.09211
Cre01.g025551	Cre01.g025551		8	4	3.8216	4.06409	4.19781	3.93156	4.88541	6.24623	6.46182	6.74929	3.59498	4.20636	4.79845	2.57226	2.64645	2.9613	2.15771	2.17411	1.70043	1.58398	1.85025	2.24211	1.99705	2.77536	1.58012	1.29773	1.60327	2.38506	2.60986	2.45342	3.98623	4.26874	5.25089	4.68229	4.65968	5.13223	6.02276	7.07623	7.24635	3.26222	3.17548	2.89947	1.70926	1.95172	2.14103	1.6199	1.85297
Cre01.g025600	Cre01.g025600		14	NA	0.964366	1.30257	0.62415	0.804047	1.03901	1.79342	1.49345	1.56709	1.02223	0.971008	1.19573	0.959029	0.719893	0.625498	1.15851	1.07533	2.62899	2.28546	2.38256	6.11318	7.64338	5.82429	5.59535	5.96055	6.92449	4.0653	5.36179	3.96796	2.02952	2.25652	1.17629	0.389725	0.474986	0.503876	1.48373	1.38655	1.20809	0.735253	0.79482	1.12482	1.00325	0.704411	1.25922	1.0566	1.21197
Cre01.g025650	Cre01.g025650		NA	NA	43.0486	48.1365	48.6937	38.2364	40.4114	42.5699	38.9017	39.8868	38.7582	40.6186	36.5086	44.1093	52.2719	43.6812	45.3879	41.3838	32.9677	32.3683	31.741	21.646	23.3372	23.9179	26.0763	24.494	23.2095	24.2865	23.3803	26.449	34.1111	27.7155	37.1044	39.4338	36.6053	38.2092	33.0053	29.8286	34.7142	40.9573	38.2357	45.5493	52.3696	45.3477	43.1669	43.7061	47.2161
Cre01.g025700	Cre01.g025700		NA	3	1.07183	1.39123	1.21496	1.11968	1.52531	3.33021	3.67183	3.44006	2.30997	2.58252	2.9588	2.16274	2.35548	2.38994	2.58647	2.25101	4.22466	3.66783	3.4011	4.42625	4.57703	4.82273	3.19223	3.42906	3.57159	3.44598	3.47965	2.76243	3.00975	3.46355	3.43463	1.85323	2.17825	2.5651	3.47307	4.18841	3.63199	2.86247	2.74142	2.64539	2.6059	2.3334	2.28288	2.48939	2.52139
Cre01.g025750	Cre01.g025750		NA	NA	4.80703	3.71465	0.904619	0.651633	0.318555	0.060658	0.130307	0.170504	0.334471	0.487156	0.223691	0.61423	0.403663	0.412441	2.62894	1.85918	3.92923	4.34867	4.25009	2.61109	2.88144	3.01976	15.7482	18.5651	12.5981	5.20298	3.81393	3.58661	2.89387	2.41719	1.31442	0.391051	0.224284	0.0879288	0.0496261	0	0	0.0223562	0	0.0820836	0.587218	0.755554	0.414882	3.16231	3.04023
Cre01.g025767	Cre01.g025767		NA	12	0.0348711	0.0576361	0.048586	0.0259988	0.0970558	0.0677637	0.0667205	0.116403	0.0871856	0.0769012	0.124948	0.102927	0.154272	0.205337	0.544426	0.588783	2.97786	2.76588	2.57004	2.26296	2.94065	3.8448	1.32893	1.47787	2.6975	0.168562	0.118353	0.114873	0.0898018	0.0512724	0.0599347	0.0546076	0.0156598	0.0798112	0	0.0211943	0.0250778	0.0624379	0.0974478	0.126086	0.205002	0.122525	0.194873	0.55646	0.573139
Cre01.g025808	OPR122	OctotricoPeptide Repeat protein 122	NA	7	0.401079	0.401768	0.284493	0.543696	0.625812	1.57061	1.53481	1.62653	1.6279	1.3484	1.73404	0.980561	1.25325	1.18349	1.09674	1.07616	1.29289	1.08142	1.13032	0.726196	0.746554	0.881846	0.779075	0.558379	0.724647	0.875176	1.01154	0.874419	0.48514	0.589723	0.282009	0.799379	0.851456	0.988583	1.56515	1.69901	1.8093	1.34489	1.13538	1.36632	1.05339	0.854095	1.25562	0.790025	0.876728
Cre01.g025850	Cre01.g025850	myo-inositol oxygenase	NA	NA	39.6202	34.8382	18.2474	23.3753	18.287	18.0163	20.2605	20.3433	14.1159	14.0033	14.8234	12.6577	11.66	13.7935	8.11928	9.40057	5.71686	5.75931	7.97071	7.71757	8.60782	9.40075	19.9654	21.5072	23.1362	37.3754	38.2908	44.3802	19.9295	18.7376	22.2538	17.0908	17.1539	16.8389	18.5736	20.7574	20.5018	14.6857	14.0875	16.8827	14.6541	13.6733	15.335	9.49951	9.30106
Cre01.g025900	Cre01.g025900		5	14	3.90611	3.87796	10.777	11.2262	11.4818	8.91834	7.53429	7.67552	6.35422	5.98332	5.49262	5.22569	4.92236	5.15453	5.4287	5.18287	4.75399	4.77759	4.56056	3.20944	3.0869	3.58738	2.46673	2.64453	1.70279	3.30057	3.21876	3.32263	2.35711	2.76741	2.82504	7.95977	7.98919	7.27193	5.68747	5.42202	5.06197	4.51496	5.1259	4.52568	5.56061	4.71081	5.28053	5.25428	5.43833
Cre01.g025983	Cre01.g025983	protein of unknown function with DUF1399 domain	NA	3	2.55136	2.15942	2.82326	2.83036	3.20753	2.79036	3.19012	3.07454	1.8886	2.33341	2.15599	1.45522	1.53519	1.11522	1.54651	1.10118	0.885014	0.804903	0.629325	1.42379	1.10355	0.999502	0.990536	0.908649	0.644428	2.21882	2.00797	1.61761	2.76148	2.88149	2.63745	3.11029	3.42068	2.74721	3.17447	3.20626	2.84533	1.2447	1.28426	1.34914	1.34154	1.44358	1.251	1.11515	1.06917
Cre01.g026050	Cre01.g026050	protein of unknown function	3	2	40.1293	41.9307	34.2012	38.4881	38.6435	28.8981	30.6639	36.1569	23.0068	24.0877	27.5038	16.7502	18.3927	20.598	13.9484	14.9587	14.8812	14.9534	17.5757	17.5	18.7388	20.1313	17.2202	16.7459	17.1785	28.4674	30.2267	29.8912	44.9181	46.3073	46.446	35.2502	36.6492	35.2584	34.6043	36.4323	37.3838	25.8996	27.6567	26.2929	17.2978	17.935	20.2592	14.4293	12.5992
Cre01.g026100	RPP14	Ribonuclease MRP subunit P14	NA	NA	4.53285	4.32468	5.23737	5.76998	6.05167	8.73692	8.46139	6.30743	4.7386	5.13881	5.22187	6.52655	5.26738	4.35067	6.90432	4.87991	8.16713	8.81425	6.35058	5.68833	5.60161	4.78154	7.93301	8.46545	7.74104	6.41302	7.14576	6.08941	5.64681	5.14764	4.32297	5.837	5.90822	6.42328	9.75516	7.7051	7.47378	4.71137	4.72259	5.52385	4.9025	5.52479	4.24138	5.24415	5.98975
Cre01.g026150	Cre01.g026150		3	NA	0.688053	1.20528	1.55353	1.29783	1.45674	1.87418	1.71849	1.62756	0.97042	1.08939	1.12638	1.2035	1.40492	1.44934	1.32415	1.16339	0.854954	1.01771	1.04021	0.737893	0.734701	0.89354	1.2603	1.29434	1.4133	1.30568	1.39543	1.48781	1.65075	1.53913	1.33421	1.62609	1.91732	1.72698	1.58475	2.14457	1.94122	0.985587	0.957866	0.974265	0.924565	1.01938	0.948622	1.16745	1.15988
Cre01.g026200	PPR9	PentatricoPeptide Repeat protein 9	8	4	3.41608	2.28251	10.4105	11.4522	9.23818	9.67505	10.5185	10.5651	4.17963	4.29076	3.36193	1.50174	1.43462	1.06475	0.582996	0.734396	1.33157	1.54261	1.34749	1.20633	0.90804	1.36493	0.27815	0.647134	0.355571	2.61686	3.21764	2.83487	3.52515	2.92106	4.30985	10.634	9.53092	9.00862	9.99541	13.0171	8.4678	2.57679	3.19177	2.62805	1.07433	1.30529	1.16365	0.340504	0.398202
Cre01.g026250	AGA1	Alpha-galactosidase	11	10	0.7991	0.563533	2.81465	2.09717	3.26204	6.60485	6.71629	6.44075	16.1661	14.7054	12.2028	18.3243	18.2747	15.8104	19.284	17.2364	13.6386	14.4899	13.581	7.00278	6.43371	7.16679	2.16105	1.59372	1.99374	0.980336	0.528282	0.926606	0.439015	0.375984	1.01636	1.74478	0.86126	2.52113	7.47021	6.26857	6.80421	13.9648	16.3846	13.4908	17.696	16.9714	13.595	18.3438	17.8622
Cre01.g026300	Cre01.g026300		16	7	0.538123	0.702181	1.49954	1.19659	1.85248	3.80677	3.83274	4.26301	3.84409	3.86286	4.23459	3.47395	3.93248	4.67782	3.7403	4.05913	3.55679	3.43711	3.6411	4.30585	4.3345	4.34364	3.8929	3.8834	4.28657	2.78532	2.49093	3.37371	0.936025	0.930036	1.6064	1.50798	1.99687	2.86217	3.75983	3.58051	4.39953	3.49913	3.1885	4.06836	3.43472	3.73734	4.23496	3.3337	3.65506
Cre01.g026350	Cre01.g026350		NA	NA	1.93387	2.22704	0.388976	0.375817	0.607048	0.160116	0.131516	0.123549	0.0934823	0.167729	0.189455	0.143061	0.168241	0.150358	0.149953	0.170116	0.163268	0.079129	0.159089	0.0868787	0.070644	0.0579215	0.63064	0.662841	0.524606	2.29763	1.88818	3.44873	0.973572	0.89793	1.01215	0.156137	0.143655	0.215035	0.277402	0.2121	0.261421	0.0624841	0.185752	0.114709	0.185616	0.113533	0.263537	0.510891	0.407159
Cre01.g026400	EXS1	ERD1 homolog	NA	NA	0.951367	1.35406	2.12087	2.75843	2.90536	4.08267	4.57832	3.39229	4.4741	4.08851	3.6413	3.95216	4.5057	3.80304	4.56499	3.07777	4.70874	4.53019	4.43352	2.34219	2.69628	2.4814	1.517	1.10117	1.52716	0.898611	1.3103	1.35807	0.612502	0.621704	1.32857	2.76682	2.70584	2.40077	4.28548	4.91496	4.53272	4.42899	4.46267	4.19569	3.80854	4.5499	4.26288	4.17841	4.36763
Cre01.g026450	SRS1	Serine/arginine-rich pre-mRNA splicing factor	16	10	17.8186	13.8374	31.8412	28.4538	15.2718	20.4826	20.2689	16.1017	32.1652	33.6241	25.3543	47.7894	50.7057	39.1261	63.036	57.7878	74.9497	77.2674	65.192	63.4289	61.3261	59.7458	58.2683	55.24	64.9281	27.6453	28.7149	25.7601	14.7616	13.6958	14.535	24.8538	27.8416	16.8507	26.2153	27.092	19.8114	31.5199	37.0804	27.891	44.8466	40.3256	43.1972	62.1768	66.0108
Cre01.g026500	ASP3	Pepsin-type aspartyl protease	NA	NA	1.96078	2.81528	2.41738	3.04194	2.23257	1.11615	1.30223	0.883524	0.488118	0.443499	0.445157	0.253327	0.222427	0.119471	0.629787	0.426575	4.72291	4.02573	2.43788	15.5223	17.7125	15.0975	9.60707	9.62832	13.1532	1.96099	1.78868	1.7068	1.47915	1.57256	1.94036	1.96728	1.62767	1.17163	0.519555	0.361134	0.769153	0.29789	0.284646	0.136717	0.219565	0.301562	0.0717945	0.27836	0.217019
Cre01.g026550	CCT7	T-complex protein 1, eta subunit	11	10	37.4072	33.4446	78.968	80.3268	50.3869	21.7553	22.7029	18.2877	59.1661	53.8076	44.6943	78.7187	70.3786	65.8205	96.044	91.0626	89.0355	89.0673	84.6974	48.4731	46.4685	56.0624	28.3121	21.9857	31.0768	19.6489	20.2582	17.4116	30.1553	30.2562	32.3048	69.2494	66.3699	60.2429	22.258	21.2319	23.2814	52.2673	62.903	47.3966	70.8064	68.0279	65.1793	95.0252	92.5612
Cre01.g026600	UBC11	E2 Ubiquitin conjugating enzyme	5	14	99.6677	93.1505	131.856	134.688	105.761	105.323	104.117	93.1194	103.009	100.103	94.242	119.396	105.246	97.6242	115.093	111.492	111.876	108.853	106.046	89.0361	88.3896	89.8227	76.1451	67.1136	72.6892	64.8856	67.6261	62.1989	86.4913	85.5622	86.0953	122.114	124.006	113.134	106.518	103.76	92.2032	104.099	113.578	96.7965	105.432	109.416	99.7226	112.569	108.469
Cre01.g026650	Cre01.g026650		8	13	2.30513	1.87377	2.35879	2.40421	3.61108	4.38156	4.12787	3.89898	3.07738	2.71804	3.56971	3.718	3.16358	3.27808	2.94449	2.97422	2.79156	2.61173	2.94014	1.25438	1.12781	1.89241	2.91641	1.99182	2.07976	2.59512	2.78818	2.74862	2.17339	2.14842	1.94849	2.6376	3.59768	2.82089	3.93514	3.82796	3.2068	3.00421	2.74565	2.58368	1.92959	2.95062	3.01359	2.63338	2.99047
Cre01.g026750	Cre01.g026750		NA	NA	0	0	0.0292784	0	0.0243695	0	0	0.0079711	0	0.0178236	0.00855621	0.0172292	0	0.01509	0.0902962	0.0628594	0.931396	0.979179	0.830249	0.601625	0.711014	0.844553	0.226174	0.121613	0.224877	0	0.0155045	0.0276893	0	0	0.0225733	0	0	0	0	0.0106432	0.0188902	0	0	0	0	0	0.00793464	0.023073	0.0399744
Cre01.g026900	SSA14	Kynurenine 3-monooxygenase	11	7	6.24777	5.49638	2.02182	2.35412	1.30887	4.83032	5.08315	6.91113	23.5393	20.0006	25.6035	38.0724	40.9465	33.8952	41.7714	38.8524	23.3449	25.6649	24.5931	8.39601	8.04329	10.3222	5.30256	3.19409	4.00547	7.79377	6.06709	6.63918	6.09848	4.00051	4.54649	1.71331	1.22185	0.745141	5.64738	3.38902	5.36278	29.3745	24.1376	30.9048	49.1198	46.8164	40.1812	42.9308	43.7068
Cre01.g027000	RPL11	Cytosolic 80S ribosomal protein L11	1	16	2727.39	2978.23	2638.14	2736.6	1855.37	1833.47	1829.6	1486.91	1794.26	1876.52	1530.52	1510.69	1565.64	1271.78	1147.61	1009.59	883.04	864.308	716.354	1108.36	1086.78	822.554	1366.9	1374.34	1090.02	2006.35	2036.51	1567.62	2415.89	2544.98	1879.71	2243.05	2460.65	1472.48	2001.43	2182.97	1577.92	1697.99	1771.28	1337.37	1402.83	1384.78	1091.8	1107.2	1106.04
Cre01.g027050	Cre01.g027050		13	12	17.8725	11.7286	13.6351	10.897	17.392	30.2031	26.2517	25.7442	28.8255	28.6747	27.1165	32.9807	31.2492	30.346	39.1843	35.8638	83.0897	82.392	70.4451	70.6119	86.9984	87.4681	58.8209	58.7857	75.1933	23.4618	25.0843	23.5712	17.5922	15.6504	16.5196	12.368	11.3436	17.9565	26.7727	21.7576	24.9065	30.835	31.3939	35.0923	37.9452	42.1753	38.4877	39.7713	36.2655
Cre01.g027100	IMP2	Mitochondrial inner membrane signal peptidase	NA	NA	4.76141	3.20622	11.6465	10.124	14.7248	17.9913	18.1284	16.6968	26.5019	20.6417	21.6275	22.5559	23.2253	23.6684	21.8239	20.6789	19.7754	17.8503	21.9477	15.7174	16.3401	16.8973	13.9192	14.3196	13.426	9.39157	8.74374	11.0144	5.62	4.53762	4.37599	12.6639	10.5724	19.5599	17.7682	15.1128	18.3576	24.5344	25.4501	26.6939	24.6149	24.8884	24.3713	23.8941	24.5563
Cre01.g027150	CPLD46	Conserved in the plant lineage and diatoms	6	13	4.06123	4.03692	4.82756	5.08185	4.00498	8.46234	8.55601	8.1789	4.51402	5.43445	5.45813	5.02967	5.14177	4.65807	4.81638	4.60647	3.6589	3.49294	3.50438	5.1096	5.28273	4.69499	8.71294	9.16377	8.70094	7.48901	7.66098	7.15519	4.27856	5.01096	4.06368	6.0231	6.40247	5.36009	8.19507	9.8735	7.87356	3.71217	3.79818	3.72482	3.58728	3.61458	3.7233	3.90834	4.31343
Cre01.g027200	UBC12	E2 Ubiquitin conjugating enzyme	3	4	199.276	209.732	269.597	320.956	287.62	67.2998	63.1546	91.7052	92.1751	78.3646	84.0625	74.7436	66.7231	74.4484	52.0056	58.6683	39.696	43.2417	48.0441	56.553	61.9346	46.8866	86.4862	100.662	107.855	161.728	152.163	164.358	184.368	199.989	136.21	197.941	192.777	175.051	49.1765	38.2507	50.4149	82.6139	87.6378	87.8582	90.3529	83.7412	76.5215	74.8261	65.7113
Cre01.g027250	Cre01.g027250		NA	12	1.85985	2.08138	1.00415	1.06888	1.96815	0.677661	1.1727	0.89951	0.934164	1.02539	1.0602	1.16274	1.18675	0.884815	1.61502	1.34451	2.59327	2.86245	2.17269	2.1415	2.54139	2.03409	2.18715	2.17341	2.09695	2.22819	2.07554	1.77676	1.39697	1.7946	1.07387	1.09219	0.756918	0.900466	0.600615	0.753601	0.835957	1.81076	1.43857	1.49016	1.71818	1.29337	1.68545	1.46352	1.6098
Cre01.g027300	Cre01.g027300		NA	NA	0.462006	0.4628	2.57486	1.62835	1.28589	0.163236	0.233779	0.178439	0.240025	0.142498	0.164175	0.0826475	0.08576	0.193029	0.0962547	0.111679	0.297857	0.159998	0.0765896	0.167302	0.145756	0.143408	0.321465	0.508578	0.12842	0.392048	0.297497	0.332061	0.36054	0.494041	0.433131	0.300673	0.264061	0.443672	0.267097	0.170183	0.151025	0.120326	0.268277	0.193283	0.0564379	0.229562	0.279122	0.196765	0.332376
Cre01.g027350	Cre01.g027350	tRNA (guanosine-2'-O)-methyltransferase	13	13	0.761357	0.527328	0.375827	0.551427	0.272452	1.76838	1.76322	1.62391	0.520567	0.811834	0.651896	0.87037	0.821716	0.806042	0.872419	0.873401	1.86406	1.76979	1.71232	1.79076	1.88726	1.98065	2.09505	1.78185	2.21483	1.49387	1.61785	1.46758	0.886977	1.14078	0.644945	0.953819	1.25041	0.873193	2.23931	2.41509	2.1745	0.506345	0.451577	0.378971	0.226536	0.305732	0.486259	0.764317	0.715064
Cre01.g027400	Cre01.g027400		12	NA	0.0877057	0.0724816	0.146641	0.0653908	0.183082	0.340871	0.350879	0.23954	0.093979	0.0743914	0.157131	0.143821	0.11939	0.125964	1.90949	1.53918	8.95401	9.22375	9.79601	6.14293	6.80264	9.795	3.42635	3.68582	6.65052	0.497053	0.427099	0.416046	0.169398	0.15045	0.150744	0.196208	0.11816	0.154413	0.278876	0.31984	0.33114	0.015704	0.087534	0.072074	0.0736586	0.0342409	0.119222	0.988691	0.7875
Cre01.g027450	Cre01.g027450	Thioredoxin-like protein	9	5	18.089	20.555	23.3132	29.221	29.5437	56.5113	63.7149	42.5425	36.7466	35.161	32.4077	35.1007	34.1141	30.4178	33.0348	32.6669	31.6252	32.8136	26.343	19.765	21.1866	19.4084	15.143	12.7503	12.0987	24.2469	23.6902	23.9349	19.5716	22.1642	23.8037	35.7461	33.6781	33.4395	56.9182	62.6065	52.0355	31.4443	30.0893	28.4913	24.0537	29.4253	22.7677	30.234	29.708
Cre01.g027500	Cre01.g027500		9	5	4.11227	4.27954	9.61309	7.72176	9.538	13.6147	13.5111	11.2313	9.13922	10.7741	9.7488	6.21887	8.24127	7.71072	5.7593	6.07472	4.86053	3.97851	3.92303	3.07136	2.65599	1.98265	2.5136	2.48161	2.02574	3.9604	3.30386	3.46193	5.78536	5.71053	7.0189	9.25077	9.28496	10.86	14.574	12.7747	12.2403	9.49031	10.4886	8.74875	6.7538	8.42867	6.38362	5.68592	5.1109
Cre01.g027550	Cre01.g027550		7	6	15.9289	14.6953	9.3244	8.18311	9.1496	30.1405	29.0644	27.9325	27.0916	28.4362	26.3787	13.1829	13.8977	9.18161	10.1828	10.077	14.8312	12.9447	12.6228	19.358	18.7354	18.6769	31.0248	30.2876	28.4214	22.417	22.2279	19.5947	16.6562	16.3213	15.4115	6.55301	7.68143	8.4697	31.0395	33.3111	29.9071	30.3589	30.0456	27.0584	17.813	19.0737	16.2921	6.83949	7.1748
Cre01.g027600	Cre01.g027600		7	5	1.08053	0.904877	0.409499	0.601525	0.38094	2.18375	1.90956	2.3609	1.15782	1.12913	1.49236	1.09147	0.941362	1.20425	0.841945	1.11477	0.830143	0.740915	1.01147	1.34862	1.00495	1.35278	1.30945	1.50851	1.74441	1.22474	1.30111	1.21877	0.667835	0.593134	1.67145	0.696178	0.834618	0.943572	1.90684	2.18912	1.92715	1.08345	0.914497	1.20761	0.958291	1.18117	1.0706	0.936487	0.960332
Cre01.g027650	Cre01.g027650		NA	NA	0.645525	0.30268	0.260256	0.218455	0.305817	0.266899	0.229344	0.333436	0.215849	0.242311	0.366859	0.162159	0.130874	0.220928	0.354107	0.525889	1.28246	1.06884	0.960079	2.30691	3.08861	3.42339	1.14758	1.35005	2.32649	0.521971	0.389137	0.434348	0.31833	0.188482	0.542946	0.122904	0.0740147	0.25148	0.20744	0.222606	0.286443	0.098369	0.109661	0.207675	0.212241	0.246656	0.22404	0.249333	0.209019
Cre01.g027700	Cre01.g027700		1	4	45.6472	43.3457	30.3025	30.2388	24.4269	13.7245	13.6035	14.9869	11.9081	11.8928	10.454	7.12762	8.45641	6.19789	3.16871	4.1425	2.83115	2.75544	2.76991	4.49916	3.94677	5.8292	0.968833	1.02646	1.90539	2.88247	2.78175	2.81241	35.2392	32.6422	38.3913	22.1315	25.5365	17.3074	13.4679	15.1503	12.9126	9.2891	10.7286	8.93619	5.91399	6.84253	6.0003	2.87382	2.67914
Cre01.g027750	Cre01.g027750	MATE efflux family protein	NA	NA	0.265886	0.0585955	0.118547	0	0.0493357	0	0	0.0968242	0.189936	0.0721673	0.138575	0.174401	0.180969	0.305494	0.457008	0.509032	0.345693	0.463027	0.646472	0.0706076	0.332178	0.151308	0.305257	0.454528	0.260149	0.212732	0.188332	0.33634	0.27389	0	0.228496	0.142757	0.0477614	0.0748982	0.126815	0	0	0.114259	0	0.104879	0.321554	0.373694	0.931686	0.747376	0.776905
Cre01.g027764	Cre01.g027764		NA	NA	44.4173	41.2973	41.6664	46.6809	37.4458	19.3551	19.3617	20.5522	13.8053	14.1579	14.7072	17.58	17.5935	22.4712	13.1441	16.8647	10.9446	11.3946	12.8311	12.9599	11.6837	11.9153	10.207	8.77086	9.14357	10.0508	10.5275	10.4436	27.4744	29.7445	41.2156	36.8171	48.5833	28.3034	17.9066	19.6805	19.3099	16.5361	20.7167	15.4516	9.29095	10.435	11.5428	10.3442	9.94981
Cre01.g027800	ATPVH1	Vacuolar ATP synthase subunit H	4	15	155.366	161.03	267.394	278.389	226.334	100.335	103.964	97.0961	103.781	105.822	97.2446	82.2654	81.2124	85.2576	64.8686	69.3172	72.9879	70.5511	73.5739	89.1562	88.5147	88.1031	43.7378	40.7406	49.3213	29.6117	30.4614	32.2695	107.729	104.084	129.688	213.547	224.519	186.56	99.9469	98.7865	103.636	111.668	121.802	100.932	78.7755	84.9858	76.5752	59.5028	60.1641
Cre01.g027850	NUOAF2	Complex I intermediate-associated CIA30 protein, mitochondrial	8	5	3.16009	4.5267	15.3811	16.2831	15.4408	14.4652	13.0088	12.8183	13.0554	10.8644	10.774	9.9839	10.1807	8.44171	6.48775	5.79783	1.71192	1.63374	2.11294	1.04898	0.767662	0.809243	0	0.150059	0.0322073	0.491623	0.715028	0.44416	5.69662	4.43991	6.24613	13.0079	13.3398	11.8319	11.8902	12.8472	12.1206	10.4489	10.7233	9.31411	10.1205	9.41742	9.51405	7.43306	8.59239
Cre01.g027900	Cre01.g027900	similar to HAV22	NA	NA	2.7807	3.30914	10.5383	8.84568	10.3193	13.0408	11.5309	11.1387	11.6005	10.1135	10.4346	16.926	13.8539	10.9267	13.9561	12.185	10.5173	8.59532	9.12728	4.94748	4.16878	5.88659	1.48981	0.713034	1.08828	3.63384	1.90396	2.52089	3.05536	3.37989	4.30139	5.17567	5.5944	8.61632	9.01857	8.11238	8.63898	7.72731	10.2129	10.2372	12.3306	15.5458	13.1037	14.5251	13.5417
Cre01.g027950	IFT74	Intraflagellar transport protein 74/72	14	1	35.891	31.7187	2.53843	2.92798	4.25383	4.91721	6.38023	8.31154	4.3382	4.28564	5.47959	3.60496	4.21606	3.7679	6.90662	5.78093	22.3593	23.0021	18.4939	49.4494	54.2474	49.2124	63.2337	67.9128	77.9316	43.8513	47.0483	40.171	50.5411	52.8018	38.9593	2.66283	3.16357	3.07926	5.96196	5.75806	6.81315	3.39262	3.7336	4.93066	4.95747	4.78925	5.79697	7.89502	7.76333
Cre01.g028000	POB12	Proteome of basal body 12	14	1	0.352118	0.268612	0.0905738	0.188482	0.0502586	0.350902	0.113073	0.493177	0.0193489	0.165414	0.123522	0	0.0368709	0.0622419	0.0310372	0	0.0960435	0.0589611	0.0658565	6.68934	7.57621	5.56441	9.72638	11.0549	13.7642	1.4628	1.64675	1.98441	0.83704	0.955816	0.488818	0.266617	0.316257	0.51502	0.753593	0.548753	0.740208	0.174594	0.194637	0.267102	0.0363966	0.148044	0.180005	0.0158616	0.0164883
Cre01.g028101	Cre01.g028101		15	11	10.7088	7.77186	11.553	8.59342	9.45641	4.90305	4.9672	5.97743	7.55769	7.76263	7.73307	7.10881	7.87415	8.40038	10.6201	10.6351	9.88699	12.1236	11.4501	9.30798	9.43261	8.02756	13.688	14.1527	11.414	15.9431	16.2722	19.3585	9.52491	9.31669	7.46581	7.11974	4.94429	8.6924	3.96574	3.3807	4.33008	7.66981	8.99669	8.05801	10.9224	10.5444	11.2506	12.4163	12.488
Cre01.g028150	CPLD69	Complex 1 LYR-domain protein	5	7	4.82324	5.31469	14.7348	12.0757	18.8936	7.17428	7.20883	8.23997	9.06036	7.87904	9.07759	7.26475	6.2009	9.13362	6.85737	10.355	6.54544	8.16611	8.68679	9.01332	9.17507	8.84426	5.8109	5.47139	4.80656	9.17111	7.27564	7.15583	6.5939	6.47894	7.82941	13.2679	9.46628	14.4673	3.9761	4.05346	4.11103	7.54867	5.56261	9.27776	10.2019	10.8797	12.3034	12.1349	10.9832
Cre01.g028200	Cre01.g028200	DEAD-box RNA helicase	16	11	35.7334	33.9967	33.7568	36.0208	26.0502	6.82052	8.34934	8.45998	22.3026	22.5459	21.1454	39.2906	35.1734	36.6973	40.2948	36.8682	33.4445	35.9454	35.8011	38.414	41.181	35.6859	67.0738	71.4761	63.5512	66.9948	70.7938	64.3778	28.3212	26.9009	23.6705	26.0534	23.1174	24.3407	7.75895	6.20332	8.87049	29.4712	26.5023	29.1833	44.8273	39.5157	40.9149	50.8163	50.8096
Cre01.g028250	GEA1	Putative lysophospholipase, glycerol-ester acylhydrolase	16	9	7.99396	6.82414	5.33646	4.32268	7.53872	2.61752	3.36159	5.19831	4.95746	4.3812	6.49556	14.3186	13.3631	13.1968	21.2896	20.3449	19.2864	21.1063	21.4121	11.1391	11.5235	11.7478	19.3303	21.1178	21.7024	16.3411	15.2445	15.9739	8.10639	7.92201	6.56785	2.51548	1.53853	3.83555	1.36169	0.854268	1.57938	6.98372	3.89271	9.00919	16.7915	14.507	16.532	22.8405	22.6734
Cre01.g028300	Cre01.g028300		15	3	141.024	114.779	119.085	128.863	82.2683	32.9295	23.4768	27.5038	33.1986	26.7021	25.5206	36.031	33.8734	37.0812	52.7431	45.4049	77.9228	76.6002	73.3282	63.4801	69.5172	61.0002	92.9006	99.4347	104.15	104.414	102.423	116.844	64.0443	59.4308	55.8526	76.7209	68.7682	42.5719	24.9118	20.6346	19.1441	33.4127	22.3206	31.7232	51.263	46.0197	45.7734	60.1653	55.1717
Cre01.g028350	DEG8	Deg protease	9	6	3.19921	2.42952	8.24032	5.88789	7.25981	14.2541	14.1374	13.9329	12.3533	11.6169	12.5898	9.86835	9.50436	7.5006	8.02534	8.41471	6.46404	6.25826	7.69969	4.73577	4.80102	4.69907	1.81992	1.41652	1.5598	3.43016	3.75124	2.91671	3.1916	2.54267	3.15801	5.64825	4.31009	7.9159	13.781	12.6126	12.0012	12.3236	11.4601	10.9708	10.0502	10.397	9.69017	7.94957	7.28991
Cre01.g028400	DDC1	Aromatic-aminoacid decarboxylase	16	NA	3.50512	4.00399	0.573499	0.44754	1.04419	1.46851	1.35361	1.36619	3.59503	3.16394	2.9958	2.95296	2.86719	3.159	3.63873	3.30905	4.38045	4.50623	4.67162	3.7467	3.82774	4.69386	2.91248	2.84022	3.79525	0.954096	0.949058	1.10169	1.38021	1.0402	1.05013	0.561126	0.765374	0.939809	1.89161	1.30298	1.49163	3.73108	3.77426	2.62143	3.6189	3.03815	3.361	3.75683	3.71929
Cre01.g028423	Cre01.g028423		9	8	1.08025	1.3887	4.89665	5.15458	6.21371	7.69711	8.51811	9.3537	8.35984	9.82231	9.57113	5.36145	6.10255	4.63371	4.37367	4.366	2.63874	2.7826	2.9767	2.1515	1.52453	1.8852	2.61822	2.61612	1.38723	1.58454	1.19025	1.23364	0.680024	0.988298	1.14495	3.70553	2.81367	5.12235	6.29723	6.15712	6.49982	6.57637	6.92881	5.63405	5.32245	5.17331	4.91651	4.25948	3.6825
Cre01.g028450	Cre01.g028450		1	2	45.2099	46.3305	22.5853	23.3273	14.1175	24.8494	24.5179	19.0057	8.52447	8.66792	8.97425	15.4444	14.0636	11.5254	11.0355	10.2644	8.85081	7.43112	8.05678	10.7403	11.2285	11.6903	9.1692	9.58369	8.03193	9.02427	9.92739	8.02037	36.5746	40.116	44.1863	29.5268	40.2099	18.6968	21.8049	26.4802	18.1428	5.42056	5.30745	5.15984	6.40327	6.53482	7.06429	9.21582	9.92121
Cre01.g028500	Cre01.g028500		5	10	16.2638	15.145	10.3083	11.6662	10.8285	5.82523	5.74665	6.11614	9.34004	9.49954	8.97506	8.36695	9.05103	9.70972	9.92111	9.3444	11.4962	11.454	11.9406	10.501	9.40685	11.1427	7.5258	6.90527	9.34104	4.20992	4.36705	4.58867	9.63595	8.81514	10.7429	11.3005	10.4257	10.9594	5.01929	4.70345	6.00869	10.3237	12.069	10.7341	10.5844	11.2299	10.5387	10.1031	11.337
Cre01.g028550	Cre01.g028550	OTU-like cysteine protease	10	11	3.55365	2.96425	1.48077	0.957451	0.955186	5.89457	5.73065	5.80524	7.11744	6.896	7.18339	8.99694	9.53921	9.48255	9.36188	11.5685	8.00798	8.42243	9.9323	5.49017	5.73974	6.35034	8.96044	8.09042	8.73305	4.45085	4.54805	5.96921	2.65138	3.32061	3.19663	2.46672	2.2372	3.57847	6.57377	6.24412	6.37716	7.80203	9.09544	9.06107	8.52393	8.37609	9.71141	8.84921	8.87537
Cre01.g028600	Cre01.g028600	Short-chain dehydrogenase/reductase	4	4	83.9773	83.6097	202.094	226.387	155.285	55.677	49.3723	51.3192	19.2158	20.6409	17.2734	8.9802	11.2214	8.00367	6.24208	6.33224	7.00843	6.50617	7.73591	5.40874	4.85159	4.80086	0.953176	1.13313	1.03178	4.27485	3.9268	3.98919	35.7955	41.3474	40.9311	92.4024	104.651	60.8709	29.5072	33.3238	25.2389	11.1522	13.3177	9.63447	5.9596	7.49057	5.53367	6.26713	5.57568
Cre01.g028650	Cre01.g028650		2	9	34.7638	33.8592	29.3413	32.0938	26.5018	8.74768	10.387	8.90069	17.2214	15.0698	16.3072	18.7713	17.1265	18.6226	20.7486	22.8637	21.3241	21.0429	24.5781	20.8029	19.2954	21.6143	17.513	15.7814	19.8553	13.805	13.903	15.5426	24.0003	25.079	25.0244	28.1344	28.4279	22.6986	8.53356	9.10571	10.281	17.6631	17.9428	17.6349	20.3619	20.389	20.7795	22.0259	21.8525
Cre01.g028850	Cre01.g028850		6	1	55.6764	64.2685	33.4682	38.6675	24.2816	24.5198	23.1252	23.7296	21.363	20.7011	24.7654	7.31969	8.63357	6.89514	2.46085	3.15938	3.2263	2.51219	3.29399	12.1522	10.3643	8.65766	48.7995	46.9771	33.8259	50.2627	47.3409	48.3239	59.9918	63.3894	44.7767	37.3216	43.4083	24.7071	35.8023	33.5386	42.1187	37.6049	36.6015	42.3555	13.8626	15.8283	15.4968	3.10292	2.78567
Cre01.g028900	Cre01.g028900		8	5	1.59866	1.61476	3.56389	3.44332	2.68826	5.06985	4.95897	4.52794	4.68699	4.97191	4.49145	1.31075	1.49613	0.994941	0.324394	0.460507	0.354291	0.434998	0.30367	1.14978	0.785954	0.871848	2.33672	2.18252	1.44604	1.13251	1.25818	1.33414	1.77258	1.92617	1.31661	1.90742	2.75205	2.46275	5.37448	5.04719	4.57483	6.79836	7.5256	6.19645	2.01393	2.08043	1.75058	0.273053	0.14192
Cre01.g028950	Cre01.g028950		7	7	7.80939	10.1697	2.17617	2.82301	0.658658	16.2104	16.9179	18.0972	20.9199	21.1964	21.2756	8.96415	10.6306	8.56488	5.49118	5.09688	3.56628	5.11918	6.68883	7.06987	6.65213	6.76716	21.7352	21.9972	16.7144	16.6855	15.4003	16.9322	12.1886	6.95907	6.25362	3.33529	3.1882	4.49969	20.4577	19.2735	19.1461	20.3389	17.4304	22.1696	13.5942	18.7088	15.4409	4.05351	3.56541
Cre01.g029000	COQD2	Ubiquinone/menaquinone biosynthesis methyltransferase	4	15	4.30347	5.05809	58.8413	69.257	54.1661	2.60176	2.4619	3.07623	7.00232	5.77539	3.89392	4.92414	5.23976	8.18598	2.90395	2.23772	1.78028	2.08174	1.91829	1.2063	1.39389	1.65987	1.86039	1.66889	1.5205	1.43465	2.31439	1.89021	2.70906	2.95287	2.58881	28.7538	27.7435	24.7166	0.760205	1.00749	0.962853	3.93838	3.62693	3.17496	3.98368	3.95759	2.80217	2.1561	2.91077
Cre01.g029050	Cre01.g029050		5	10	16.1642	13.7383	38.1254	39.9798	54.97	15.2947	15.699	24.8778	19.547	17.5567	22.6067	19.5404	17.6479	19.9666	21.999	23.0011	23.6372	26.2997	27.3299	18.3127	19.6046	21.7564	19.4233	19.4904	24.7959	18.097	18.2031	21.5464	14.728	15.7364	14.9341	21.1784	21.3062	29.2159	9.99873	8.6285	12.061	19.3609	19.8215	23.0303	18.5328	18.0057	20.5978	22.8729	24.3139
Cre01.g029100	Cre01.g029100		12	NA	0.597186	0.59223	1.53099	0.653025	1.82835	0.889709	0.5817	0.942366	1.23714	0.607834	0.700297	3.99543	3.73944	3.15628	19.8447	16.292	41.645	39.7463	36.336	15.8586	17.6157	22.3616	7.92265	7.57153	11.4304	2.1501	1.02224	0.975758	0.717689	0.0585378	0.256604	0.320635	0.214546	0.546724	0.189886	0.290371	0.515366	0.598798	0.38145	0.667419	3.69133	2.05168	2.27298	18.9894	16.7224
Cre01.g029150	ODA7A	Outer row dynein assembly protein 7	13	1	11.5267	8.45203	15.0907	14.8337	11.0829	7.00491	6.21173	5.85108	5.00034	5.00575	4.7787	3.82156	4.02253	3.49154	3.91441	3.16524	11.6176	10.1278	7.97462	18.1432	19.9571	17.5556	13.18	14.6292	16.5837	8.0486	8.75833	6.71609	11.6937	12.2438	4.75476	8.96437	8.39515	5.75601	4.33151	4.68752	3.3761	3.9927	4.95304	3.99558	3.99895	4.05827	3.51992	4.05003	3.36803
Cre01.g029200	ESP1	Separase, cell cycle protease	12	NA	0.0329421	0.0241991	0	0.0109159	0	0	0	0	0	0.022353	0	0.0504176	0.0224213	0.0504659	1.37779	1.08615	4.01692	4.24277	3.49748	2.09222	2.17209	2.637	0.931494	0.868176	1.77272	0.161068	0.0842598	0.109965	0.00942604	0.0107636	0.0754925	0.00982609	0	0	0.0087288	0	0	0.0157291	0.00876737	0.0216567	0.0221329	0.0257217	0.0464381	0.778069	0.574857
Cre01.g029250	AAH1	Aromatic amino acid hydroxylase-related protein	15	NA	9.9168	11.4876	12.7948	15.3471	14.997	1.45885	1.94608	3.17474	2.90629	1.94725	3.02914	4.00288	3.95583	5.61357	2.83045	3.51582	1.95354	2.31289	2.09762	1.15757	1.81528	1.42635	6.81168	9.5475	6.79731	34.5128	36.0861	47.1186	6.64182	7.01459	3.40266	7.60633	4.73074	7.72559	0.317633	0.264938	0.470226	1.4049	1.68219	1.69554	5.66217	3.6305	4.30141	7.82815	7.34139
Cre01.g029300	TPIC1	Triose phosphate isomerase, chloroplast precursor	10	7	159.653	156.24	76.8992	78.0595	58.0495	89.5788	87.2567	70.9673	153.38	147.648	130.882	135.144	126.7	113.446	109.373	109.466	81.7271	81.7381	80.914	102.556	101.115	90.1678	95.5758	87.8598	90.2539	49.0596	44.1904	38.4752	110.996	108.552	106.07	79.3544	88.5245	64.7798	109.25	108.537	96.7669	146.507	168.265	129.082	129.985	138.636	117.401	102.334	100.551
Cre01.g029350	FAP297	Flagellar central pair-associated protein 297	14	1	5.95944	6.52152	0.365232	0.508956	0.607992	0.663274	0.883417	1.2678	0.526655	0.944944	0.947264	0.859698	0.599363	0.776487	1.70133	1.50293	4.30858	5.17119	4.00832	8.32069	9.02585	9.0669	11.9909	12.7491	16.1551	8.68411	9.62215	8.54887	12.3585	12.6267	8.55326	0.568099	0.496624	0.706682	0.618614	0.647246	0.986762	0.821379	0.719455	1.0636	1.12827	1.08735	1.13827	1.9548	2.09437
Cre01.g029400	Cre01.g029400		NA	2	0.534097	0.598164	0.273265	0.295935	0.479267	0.680585	0.74321	0.988416	0.537898	0.398061	0.604639	0.264181	0.345642	0.39737	0.31102	0.270063	0.470872	0.395484	0.494956	0.837044	0.990558	1.03638	1.03873	1.07892	1.06014	1.5003	1.64348	1.43523	1.39798	1.84525	1.05342	0.211545	0.11796	0.283637	0.584646	0.617307	0.868949	0.357444	0.349542	0.529564	0.364727	0.321318	0.417891	0.30764	0.309135
Cre01.g029450	Cre01.g029450		11	9	20.2979	18.5947	22.9567	26.3913	21.3996	25.4094	27.0027	23.5549	36.9512	33.9081	30.112	41.484	39.5823	38.7099	55.2825	51.9302	60.629	65.4997	63.0289	24.837	23.2806	30.0292	11.7505	10.8752	12.3943	13.5731	12.8947	12.4711	12.11	14.0618	15.3718	18.6963	19.0059	21.8189	26.1429	26.2415	26.6264	32.7631	34.5756	30.5234	37.6134	39.0181	37.3645	53.4718	50.6928
Cre01.g029500	Cre01.g029500	Calcium/calmodulin-dependent protein kinase kinase	3	5	20.7134	21.2963	16.4581	18.0592	18.4693	12.6445	12.9536	12.6106	10.4325	10.5222	10.5644	10.5625	10.3788	10.8623	10.6022	10.0038	9.5643	9.20202	9.67071	9.01063	8.86084	9.54916	4.77049	5.24708	5.35246	7.79186	7.86864	8.36014	21.1293	20.7462	21.3191	18.8238	18.9513	17.0617	12.583	12.671	12.427	10.6329	10.6823	11.0846	10.7543	11.4912	11.7544	11.3463	10.1461
Cre01.g029550	Cre01.g029550		15	13	2.69961	3.21076	3.23201	3.23745	4.0153	6.00476	6.80757	7.26475	6.18335	5.66027	5.65775	5.83689	6.06643	5.66196	7.33255	6.79844	7.49592	7.6022	7.29311	7.3776	8.05004	7.23431	9.40194	9.99092	10.1846	9.88538	10.2691	9.45585	5.43178	5.90853	4.86092	4.4097	4.10527	4.66738	7.42577	7.57024	7.49873	5.25831	5.497	6.37603	6.41065	6.66943	6.34269	7.03458	7.52989
Cre01.g029600	Cre01.g029600		NA	NA	4.38682	4.1484	1.75155	2.47335	2.36905	0.890645	1.13888	1.15242	3.83531	3.33212	2.85792	2.77005	2.40645	3.08437	3.00104	3.20338	2.90207	2.88616	2.58691	2.34727	2.09043	2.19833	2.44303	2.72825	1.76171	1.17868	1.58455	2.32943	4.88982	2.98438	3.62926	2.87092	2.76391	2.51297	1.71756	1.22038	2.07182	3.98599	4.3913	3.68028	2.8154	3.60422	3.46122	3.39328	3.50742
Cre01.g029650	VPS35	Subunit of Retromer complex	16	11	13.7122	14.5928	13.1157	11.8836	13.5262	5.10154	4.56637	5.7047	19.44	15.9687	12.7661	11.4541	12.3003	13.8697	16.8137	16.4042	16.8999	17.3736	16.5843	14.4254	13.7959	13.3255	15.8772	16.462	16.6557	8.00161	7.38821	9.24111	9.3764	8.34036	12.3278	12.7528	11.5368	12.8754	4.80723	3.30516	5.12448	19.6418	20.3619	18.1834	16.4729	16.9477	13.8071	15.4695	17.5504
Cre01.g029700	Cre01.g029700		NA	NA	66.107	80.3079	67.3927	78.166	108.663	53.3269	37.4958	57.6912	1226.2	572.277	416.83	139.712	70.3558	82.3826	166.615	143.079	87.8419	82.6768	73.627	53.9055	61.0583	44.7463	78.8944	89.5677	87.3162	64.3347	69.5584	69.3618	53.1346	53.7316	54.0761	81.2014	75.4165	121.447	39.902	36.4357	41.6357	778.795	856.642	414.015	171.868	161.264	63.6289	133.389	171.403
Cre01.g029750	DAAK1	ODA5-Associated Adenylate Kinase	8	4	53.6218	50.3716	42.3913	45.099	44.0847	38.8115	41.7484	41.5859	33.5229	34.4319	35.2159	19.7927	18.7558	20.1048	10.1347	11.067	9.42891	9.56974	9.92994	17.1202	18.9938	19.0963	5.81815	6.27508	6.59627	16.5809	18.7634	18.5553	59.3387	56.9134	60.5375	53.1666	60.0607	48.9613	42.0874	42.0771	44.1998	32.5421	35.0871	32.0596	16.5919	18.7542	17.5285	7.87056	7.47422
Cre01.g029800	Cre01.g029800	Coiled-Coil Protein	14	1	1.06761	1.15082	1.03479	1.17667	1.3996	2.17989	2.08308	2.50734	1.77399	1.68509	1.46665	1.3701	1.31112	1.19999	1.39621	1.50578	2.56489	2.5387	2.14434	4.49919	4.81647	4.66227	4.48535	4.23204	4.91064	3.94595	5.04139	4.37935	1.2153	1.75176	1.35628	0.789204	0.896346	1.1768	1.77113	1.97486	2.08637	1.51266	1.11185	1.35796	1.46578	1.35914	1.75272	1.72608	1.56823
Cre01.g029850	Cre01.g029850	Serine/threonine protein kinase	2	3	98.7633	82.0464	73.1029	94.331	58.0554	10.6688	11.0244	12.726	11.2551	10.4283	9.72118	8.59582	8.51411	9.37646	8.25911	7.90365	11.8107	10.3086	10.1201	16.3129	17.7366	14.3898	13.5827	14.8927	15.8455	14.7347	14.5038	16.8129	52.1822	51.1496	51.7542	59.1676	70.0597	30.0778	8.64167	7.86848	8.16077	12.223	14.6487	13.4322	13.0871	14.2557	10.2026	7.60448	8.14063
Cre01.g029900	Cre01.g029900		3	4	10.6292	9.3698	13.3099	14.4633	11.7078	9.01416	9.16823	9.38851	3.97421	3.90806	4.21377	4.02495	3.28376	3.77639	3.40342	3.46372	4.07193	3.59374	3.61079	3.09291	3.30675	3.21744	2.09636	1.95451	1.6319	4.09132	3.69324	4.62495	6.3029	5.20214	9.43251	9.9298	9.96649	8.60029	7.08311	8.67487	7.1345	3.29348	3.22616	3.21143	3.21113	3.17852	3.0241	3.59343	3.70787
Cre01.g029950	Cre01.g029950		NA	NA	86.2246	84.5313	178.851	162.969	94.1357	82.7061	81.6138	73.8472	73.2403	73.4448	61.4009	57.8795	56.4907	53.632	46.4095	48.6084	34.0716	28.1172	32.7474	36.8659	41.0463	51.6047	6.91847	6.53174	6.77592	9.97783	10.2367	9.68903	54.7745	58.0319	59.8705	67.4325	78.8921	53.7858	87.1705	93.9067	81.8241	66.7419	82.6915	55.8761	38.3217	41.8339	41.7434	28.2921	28.4925
Cre01.g030050	PRPL34	Chloroplast ribosomal protein L34	8	5	252.755	280.059	381.57	424.886	318.078	369.255	362.162	337.912	312.397	320.94	293.835	113.432	124.411	103.152	49.4059	60.3312	39.8389	32.2311	36.254	85.8388	78.3785	73.7276	58.8583	56.6689	51.9355	136.055	132.451	119.893	241.539	255.934	246.961	325.41	362.528	274.23	402.254	419.967	361.067	216.836	256.131	182.651	62.8763	78.0788	73.7682	23.3256	24.8819
Cre01.g030100	Cre01.g030100	Protein tyrosine kinase	NA	NA	0.399559	0.0978377	0.0494851	0.176533	0.185347	0.201301	0.0154443	0.161669	0.126856	0.135561	0.101229	0.4368	0.438142	0.471832	0.775791	0.684672	0.354196	0.241601	0.458755	0.0884209	0.13866	0.265274	0.0849488	0.0790555	0.067871	0.118401	0.0131025	0.0935986	0.0381098	0.0435176	0.133533	0.0595908	0.079748	0.140691	0.0176454	0.0719549	0.143673	0.0953899	0.0708936	0.0583725	0.477248	0.277317	0.455966	0.79294	0.743193
Cre01.g030150	Cre01.g030150		11	9	1.97346	1.47757	1.57928	1.50908	1.4788	0.393329	0.352067	0.476027	1.24708	1.01291	0.593385	9.21044	8.85127	8.59011	17.8153	16.092	12.1262	14.3746	13.9795	4.28321	3.8633	5.73038	1.11347	1.44171	2.10416	1.1977	1.29927	1.14684	0.955619	0.644813	0.891457	0.384886	0.159068	0.427622	0.160897	0.0205034	0.363905	0.797313	0.505024	0.698592	10.4033	8.07988	8.65159	19.6759	20.7767
Cre01.g030200	FAP6	Flagellar Associated Protein 6	15	2	86.3327	95.2054	27.1972	30.1651	24.9138	45.0424	44.5574	42.0147	27.9474	28.9624	32.5801	31.6009	29.2861	27.2802	28.6721	26.0803	41.0332	39.0643	35.2718	103.227	121.233	96.9217	160.962	173.255	186.765	115.998	126.99	114.215	121.222	126.735	86.1617	31.607	43.5504	27.8192	46.5119	49.0412	39.9912	24.9757	22.2411	27.6512	27.4465	28.1189	31.7166	30.4999	29.5801
Cre01.g030250	Cre01.g030250		9	5	8.00511	9.0283	9.09781	8.92525	11.0965	12.4042	13.1269	12.9942	17.6936	17.872	18.2428	13.8373	14.0806	13.3095	7.10446	8.06344	2.09641	2.32341	2.93861	3.0845	3.35544	2.71542	0.420479	0.424849	0.479925	4.9815	5.3922	5.42715	11.1834	10.7394	9.52324	9.77588	10.2349	11.0096	13.1261	11.5244	14.3133	17.4699	16.5178	16.1183	13.1612	13.0403	13.6175	6.28717	7.1662
Cre01.g030300	Cre01.g030300		14	NA	12.8955	11.2582	3.05906	2.8597	5.09233	6.59682	5.88944	6.24123	9.63706	8.77272	9.04737	5.63897	7.49421	5.73664	4.98237	4.29051	10.8061	11.1744	8.8434	17.8906	22.1234	18.252	14.6784	17.8288	20.4221	18.8052	18.2682	17.9681	10.502	12.3812	5.51262	2.60379	1.93036	4.19142	8.27956	6.69892	8.39407	9.4017	9.68897	9.47763	6.66469	7.92609	7.4712	4.76332	5.4346
Cre01.g030350	RBCX2A	RuBisCO chaperone	NA	NA	25.3499	38.0901	25.0452	24.9138	44.3646	1.86597	1.90405	4.02122	0.617342	0.390938	1.50135	2.2674	1.27443	1.40666	0.742698	1.22555	2.38338	1.72443	1.2257	5.06797	3.69885	2.1311	20.2108	24.7249	16.0303	14.0208	14.8781	16.9293	41.5433	54.7799	9.9023	16.2399	12.6777	14.6063	0.114495	0	0	0.206317	0.230002	0.378759	0.0967717	0	0.174036	0.674769	0.350714
Cre01.g030400	Cre01.g030400		NA	NA	2.70594	3.4977	2.26212	2.89688	4.10363	0.471903	0.506878	0.821154	0.408901	0.317791	0.305111	0.648517	0.920866	0.523154	1.40126	1.18995	2.73701	2.73276	2.56208	1.90008	1.37246	1.71755	2.62204	2.8355	2.43434	1.4919	1.52043	1.97478	3.70758	6.04449	1.14035	1.53666	1.28528	1.41088	0.268876	0.548214	0.505211	0.242254	0.228516	0.171051	0.559397	0.385999	0.455857	1.15798	1.25124
Cre01.g030450	Cre01.g030450		12	11	1.15662	1.24614	2.33492	1.7119	2.58727	2.48902	2.31584	2.60514	4.17705	4.04622	3.60848	3.91128	4.18104	4.7398	5.32344	5.98684	5.78727	6.34329	6.50708	3.38714	3.27352	4.07352	4.1148	3.94529	4.31445	4.07002	3.76249	4.25381	1.73199	1.48647	1.3032	2.254	2.12382	3.36671	2.71739	2.35368	3.04066	3.66331	3.99149	4.19053	5.07703	4.66603	4.806	5.71204	5.66391
Cre01.g030500	Cre01.g030500	Adenylate/guanylate cyclase	NA	NA	41.5674	42.7037	26.2128	28.5589	28.4664	18.043	19.3802	19.8086	14.041	14.2646	15.7761	11.8712	12.5994	11.6295	11.3889	11.5597	12.3485	11.9504	12.8168	19.6422	21.3733	19.5677	23.3302	25.9069	25.4385	27.079	29.0378	25.7532	35.7504	38.7675	29.7684	22.4658	25.5601	20.2092	17.4687	19.6114	18.375	15.7619	15.3511	15.314	14.6579	14.0322	14.0349	12.0686	12.6422
Cre01.g030550	Cre01.g030550	possible ubiquitin-proteasome pathway protein	5	10	6.92151	5.45873	68.2995	75.0583	54.5338	12.3124	12.6627	12.8371	21.7854	21.3851	19.5247	19.9345	18.6525	19.72	21.1163	22.2532	19.6633	22.0266	23.0009	11.686	12.2173	12.1564	6.65562	5.63081	4.85567	4.40401	4.79063	5.68518	3.55889	3.61619	5.43488	46.2799	42.3486	42.9041	12.8195	12.3286	12.7095	23.1256	26.4536	20.8806	17.9405	21.5628	18.2549	20.1222	20.8103
Cre01.g030600	Cre01.g030600	Mitogen-Activated Protein Kinase Kinase Kinase	NA	NA	0.339634	0.267314	0.0540816	0.0482326	0.112535	0.510714	0.548565	0.846619	0.0519895	0.148153	0.158046	0.0954747	0.0825585	0.0905887	0.159841	0.199968	0.673834	0.633701	0.611963	2.62522	3.71273	2.73348	12.9898	14.6532	14.2417	11.9532	12.7659	10.9645	0.708045	0.784737	0.552474	0.130252	0.1961	0.111048	0.491753	0.53081	0.340207	0.017375	0.00968483	0.0398716	0.0162993	0.08524	0.0146565	0.106548	0.0886064
Cre01.g030650	DCRY2	DASH-type Cryptochrome 2	9	5	4.73982	4.16905	8.8517	8.26637	8.37051	8.94141	9.02554	7.57033	6.05897	7.64559	6.1487	4.85435	5.32015	4.13219	3.00147	3.0955	1.44971	1.67436	1.26363	0.441644	0.548293	0.425889	0	0.0296149	0.0508503	0.44354	0.196333	0.613601	2.74819	3.4642	3.64452	7.44109	6.04956	5.2997	6.57709	8.82776	6.06985	5.86632	6.04181	6.06807	5.13997	5.90849	5.04893	3.89564	4.42921
Cre01.g030700	Cre01.g030700	Protein tyrosine kinase	NA	16	10.6035	9.44718	5.23972	5.56251	5.69931	6.08128	5.79796	6.84893	4.2166	3.89657	4.88951	3.69654	3.4449	3.48307	1.71389	1.76127	0.639272	0.835771	0.779281	0.833398	0.862014	0.965161	0.851779	0.9322	0.710485	7.60401	8.30838	7.54562	7.33682	7.61867	7.41386	4.17066	4.33	3.97818	4.59664	4.96745	4.61954	4.21804	3.74261	4.8375	4.77338	4.78619	5.02647	2.70587	2.80465
Cre01.g030750	Cre01.g030750		NA	NA	1.32979	1.43889	1.62914	1.75068	1.6672	2.03317	2.0755	2.25403	1.67737	1.82906	2.26339	1.00583	1.05186	0.708886	1.11881	0.885569	0.2124	0.430294	0.34954	0.103395	0.274396	0.0818106	0.106976	0.187732	0.139194	10.975	11.8022	10.3367	1.70714	2.66572	0.83393	0.557461	0.774721	0.404965	1.28564	1.15531	1.36988	1.57878	1.55915	1.83509	1.95593	2.56307	1.84564	1.37505	1.74297
Cre01.g030800	CSN2	COP9 signalosome subunit	11	10	17.7781	16.3375	37.6352	34.2285	35.0085	19.8455	20.7296	18.8292	39.3543	35.4511	33.3499	42.9109	40.7725	41.1355	49.2981	49.5139	44.0607	43.862	47.2404	27.8972	26.1903	31.6706	21.1546	19.4701	25.3741	19.0684	18.6233	20.6296	15.0197	14.4647	14.3722	25.9067	22.2788	35.6545	19.327	18.2794	21.3004	40.1112	43.201	40.1444	45.9134	44.6618	43.9178	51.2108	49.9832
Cre01.g030850	POA4	20S proteasome alpha subunit D	5	10	15.5564	13.1248	61.4621	64.6652	46.5844	11.6731	12.0381	11.2957	28.2036	26.5813	20.3362	33.053	30.8907	30.4238	40.1813	36.0538	37.1229	37.2999	36.2944	18.3036	17.6568	20.2473	8.77605	6.03399	8.77515	6.17874	5.95491	5.83156	7.64653	6.99533	8.62574	37.1906	31.5179	37.06	8.36651	7.11467	8.82449	27.8359	30.3755	23.1543	32.0111	32.331	27.699	39.7015	40.5669
Cre01.g030900	Cre01.g030900		NA	NA	0.140407	0.216598	1.09553	0.642057	1.19843	3.2196	3.02838	2.96554	2.48743	2.49617	2.81734	1.69457	2.00685	2.56503	1.23884	1.35896	0.3651	0.580713	0.512074	0.466072	0.272865	0.351567	0.0537325	0.140014	0.0171721	0.0561688	0.149179	0.266417	0.771377	0.880835	1.52034	1.98516	1.99249	2.05668	3.37069	2.93562	2.98885	2.59448	2.57842	2.73225	2.20744	1.95144	2.23943	1.13467	1.57267
Cre01.g030950	Cre01.g030950		13	12	3.82145	3.53166	1.78627	2.51217	2.40172	11.0992	10.8926	9.87592	6.78062	7.19366	6.34446	11.1583	10.32	8.74604	11.2651	10.7184	14.971	15.4967	15.5482	14.2401	14.4596	13.6794	13.3664	14.2245	15.5289	8.42455	8.07674	8.05675	5.71425	5.80009	5.98547	4.30211	4.76088	4.38403	9.94619	13.6861	8.99825	8.65239	7.4803	7.49634	7.78539	8.32589	8.93705	8.73483	8.96738
Cre01.g031004	Cre01.g031004		3	11	48.0797	49.7594	25.7393	30.973	28.3872	37.3948	38.3391	35.1698	28.2625	28.2698	28.4174	34.4925	34.5223	39.3336	27.2172	29.7006	20.2315	20.6175	23.6332	23.8623	25.3245	24.2126	31.1617	30.9923	31.568	46.8312	47.4677	48.4962	49.9431	51.0742	46.3131	34.9866	37.1536	37.4706	44.7171	51.1407	42.2992	30.4954	31.1673	28.5027	31.5412	31.3046	32.8591	32.1777	28.4166
Cre01.g031050	Cre01.g031050		12	8	26.9516	25.752	15.4135	18.0636	15.7273	17.0633	16.5521	15.3751	17.0079	16.9957	16.4913	19.165	17.5402	17.4638	21.9238	21.17	24.0212	25.3747	25.3204	20.7507	21.6543	24.4315	14.2868	14.7473	16.6677	12.2804	12.4908	12.2077	20.0292	19.9774	20.8536	16.3284	17.6889	18.5375	17.1093	19.2018	18.2045	19.917	17.8996	19.1585	19.6181	19.7503	19.4704	21.0253	20.8589
Cre01.g031100	TEF30	Thylakoid enriched fraction, 30-kDa protein	8	5	663.228	631.706	853.097	995.655	782.109	590.633	558.169	550.61	497.418	474.055	486.435	275.646	272.997	273.79	146.744	176.136	94.88	91.9156	108.95	125.619	122.21	124.455	15.1757	16.7224	21.0931	152.738	156.512	138.353	439.068	449.283	443.942	609.731	660.401	493.996	543.328	535.495	505.507	385.443	437.153	362.497	246.371	284.205	253.016	143.775	139.149
Cre01.g031200	SRP14	Subunit of the Signal Recognition Particle	8	6	140.886	113.599	121.108	147.237	114.467	118.98	125.671	105.746	112.354	113.324	104.276	98.608	95.3236	99.7743	79.923	83.4941	67.0028	75.9146	70.7732	58.6656	51.3032	58.9844	31.7257	28.898	29.9075	33.1642	31.8207	34.5656	88.9751	84.4403	83.1043	114.634	121.796	110.958	121.934	105.165	96.5235	106.676	127.576	114.543	95.0308	108.053	86.9634	81.2014	72.5687
Cre01.g031250	Cre01.g031250		8	5	50.9371	43.3387	93.4302	99.3498	68.7924	62.3699	56.0763	44.4813	68.6286	64.4604	52.3671	55.6849	50.6141	51.6107	38.0497	35.089	11.4314	12.6319	10.7126	9.70266	7.60779	8.80614	7.12832	7.80747	2.76002	12.6103	10.7833	18.125	45.0168	34.34	44.1436	78.661	83.3915	59.1805	65.264	57.1284	52.7067	65.5751	71.3869	50.8662	58.0494	64.9449	44.7972	46.1907	44.614
Cre01.g031300	Cre01.g031300	Calcium/calmodulin-dependent protein kinase	2	14	12.4374	12.0249	7.2254	7.53448	6.14614	4.80798	4.3416	4.27147	4.48812	4.50489	4.07454	4.03693	4.15987	3.95311	3.59148	3.6215	2.95524	2.93842	2.83175	3.68871	3.6784	3.15377	3.83464	3.47052	3.17119	3.97051	4.14579	4.63309	5.60116	4.24536	6.52566	5.57116	5.82206	4.58507	4.37145	4.46804	4.01629	4.07127	3.93576	4.05548	4.15422	3.97128	4.14004	4.02127	4.22351
Cre01.g031450	Cre01.g031450		NA	NA	0.137232	0.0604857	0	0	0.0254636	0.0177785	0.0572884	0.0333158	0.0392126	0.0372476	0.0178807	0.0540081	0.0934034	0.12614	0.34595	0.145959	0.275743	0.283791	0.383712	0.27332	0.266695	0.234284	1.36545	1.64217	1.20843	0.512387	0.534619	0.419521	0.0235604	0.0269036	0.0235867	0.0245603	0	0	0	0	0	0.0196574	0	0.0721746	0.0553211	0.107152	0.0994904	0.305379	0.300737
Cre01.g031500	Cre01.g031500		NA	NA	4.02252	3.08229	1.44302	1.49379	1.22253	9.3742	8.66961	7.09964	17.0263	14.5573	12.365	18.8484	19.747	16.5214	14.861	11.5073	5.91574	5.98848	6.12674	2.28682	1.86127	2.02599	1.71043	1.05386	1.52679	1.3564	0.927907	0.962604	1.36929	0.79313	0.655611	0.765422	0.436034	0.84658	4.96177	4.3464	3.19209	5.08312	5.5559	3.58676	5.62268	6.02898	4.27382	6.72834	7.76818
Cre01.g031550	Cre01.g031550	Probable transposon-derived protein of Chlamydomonas-Specific family B	NA	16	1.0189	1.12272	1.82976	1.9695	2.15317	0.989999	0.748299	1.09938	0.849163	1.11389	0.700671	0.705452	1.54109	1.26824	0.713493	0.812775	0.535244	0.646904	0.309668	0.826758	0.628611	0.450978	1.04702	1.53214	0.969224	1.7361	1.73744	1.73045	1.60351	1.72008	1.41072	1.57026	1.01681	1.39522	0.989935	0.825704	0.732753	1.09463	1.1299	1.04198	0.836697	1.01657	0.820762	1.12704	1.17157
Cre01.g031600	Cre01.g031600		NA	NA	102.498	80.9172	57.8664	73.0012	64.2191	17.9637	15.8991	19.6591	32.6478	26.7966	25.1492	28.6678	25.5194	31.0987	34.0656	28.0801	38.1539	45.5173	36.2761	49.0472	47.2732	41.1585	64.5263	74.7463	73.397	40.0866	43.215	46.4233	48.9448	38.2749	38.1318	44.0735	38.2585	36.4037	13.0506	7.73099	14.8382	33.2096	36.6677	31.6501	34.1347	37.2444	35.2514	36.1178	36.3293
Cre01.g031650	CGLD12	Conserved in the Green Lineage and Diatoms	NA	NA	1.71226	2.08991	23.3138	13.6958	7.20965	2.67897	2.30935	3.27754	3.68829	2.9136	1.699	0.863935	0.573741	0.756667	0.603704	0.672426	0.108975	0.114685	0.0960732	0.262328	0.402237	0.374769	0.28563	0.506611	0.306067	0.316144	0.186588	0.777528	5.04267	3.15024	1.17718	0.518597	0.993706	0.946112	1.7171	1.68646	1.79972	1.35842	2.65012	0.900536	0.318578	0.226255	0.445616	0.154262	0.0320714
Cre01.g031700	Cre01.g031700	DNA methylase in the FkbM family	11	7	2.55336	3.35807	6.42664	6.42757	6.53358	8.56319	10.3727	9.02327	11.2676	10.675	12.6637	10.2109	10.5114	9.5346	10.3584	10.6658	12.2665	12.7972	12.6417	5.63226	6.08838	7.14803	4.6756	4.45879	5.16274	5.13473	5.10488	4.10254	3.49988	3.26988	3.22066	5.19623	4.91952	6.55456	8.57719	8.27682	8.70747	11.179	13.2515	11.6962	12.1747	9.61477	9.7533	10.2738	9.35103
Cre01.g031750	Cre01.g031750		6	2	25.9618	26.6999	13.7075	13.5834	8.45132	30.6244	31.3096	26.2339	8.00398	9.45726	9.99976	13.3842	11.2222	11.9317	9.31611	10.6334	7.77909	6.71721	8.52715	13.7886	12.2341	13.9706	14.874	15.9941	16.0152	15.0018	18.7655	15.2442	27.5252	28.8416	41.6862	21.0717	33.7493	17.5133	26.1771	36.7261	23.846	3.84932	4.36394	3.89263	3.6722	3.44968	5.09069	6.29468	6.82064
Cre01.g031800	Cre01.g031800		NA	NA	0.0192067	0.0634909	1.32733	0.916476	0.677128	0.895768	1.06906	1.27062	0.727176	0.677704	1.12615	1.49918	1.49027	1.68819	2.12381	1.95089	2.21339	2.60263	2.18317	1.04559	1.3864	1.33346	0.183756	0.136806	0.293629	0.0896409	0.11337	0.0404933	0	0.0564807	0.066023	0.962476	1.41455	1.05502	0.54964	0.48251	0.67682	0.811609	0.444722	0.770234	2.10342	1.60466	1.76377	1.9683	2.42021
Cre01.g031850	Cre01.g031850	1-aminocyclopropane-1-carboxylate deaminase	NA	7	0.623291	0.888798	0.65388	0.765401	1.42865	1.06872	0.892836	1.24614	1.36194	1.5176	2.07808	0.841712	0.998184	1.47441	1.36541	1.42335	0.996717	1.49645	1.49317	0.559842	0.737976	1.10582	1.77727	1.51469	1.16587	1.85785	1.77461	1.54598	0.881249	0.395332	0.693183	0.557752	0.526882	1.08444	0.932644	1.12906	1.31837	1.75938	1.58079	1.83188	1.35485	1.63179	1.55055	1.67471	1.87479
Cre01.g031900	Cre01.g031900		9	8	10.5231	10.0918	11.2687	10.5432	8.82308	5.10226	5.02012	4.57991	11.3866	11.5735	11.1117	10.062	13.3115	14.7512	9.21539	11.3463	5.26594	4.74788	6.35874	3.56858	3.41512	4.3413	1.34501	1.36951	1.25161	1.84709	2.01353	2.13577	8.55407	6.74836	13.5739	9.95312	9.35856	10.3663	10.8466	7.99167	13.738	13.1339	12.9909	13.4148	12.793	13.2854	13.6519	9.49173	9.91708
Cre01.g031951	Cre01.g031951		NA	NA	0.221609	0.366284	0.483739	0.284555	0.368367	1.04671	0.957249	1.00315	0.52769	0.576434	0.685776	0.411851	0.339375	0.440284	0.211614	0.333912	0.147337	0.160801	0.235733	0.852094	0.967735	1.06144	1.02476	1.11152	1.44552	0.572553	0.632239	0.666759	0.348761	0.31679	0.547532	0.661024	0.47272	0.513712	1.01293	0.868015	1.17537	0.469546	0.375998	0.382435	0.260563	0.266764	0.357029	0.297401	0.252942
Cre01.g032000	Cre01.g032000		8	5	7.38329	7.02112	14.092	16.1875	11.2601	38.1295	39.4073	33.2708	27.6718	28.4813	24.1821	21.6271	20.3764	16.8501	12.4587	14.361	7.17266	7.10031	6.88556	15.6451	16.2861	14.0438	9.999	9.72557	10.0196	10.9919	10.746	7.943	11.634	12.6901	11.4732	16.4721	19.349	19.16	41.8879	40.6538	35.1317	19.5584	23.984	16.9554	12.5714	13.5832	13.2597	9.8319	9.72781
Cre01.g032050	Cre01.g032050	UDP-galactose/glucose transporter	4	8	13.7344	11.2018	39.9607	37.4538	29.3341	17.3093	17.7261	15.1858	23.8314	21.6518	18.3549	15.2958	15.2505	15.0891	16.7602	14.8727	22.1923	19.8713	18.7146	17.0793	16.1277	18.5834	3.73164	2.95554	2.99413	5.28411	4.67803	4.76772	7.83617	6.75177	10.9829	29.1847	27.9136	24.575	15.4036	16.6112	16.9495	25.5281	29.6513	19.9953	14.8592	15.0979	12.9354	12.9756	15.029
Cre01.g032100	Cre01.g032100		NA	NA	1.25047	1.47995	2.11656	2.20993	2.1484	0.629999	1.06337	0.562182	4.26787	3.77117	3.86207	4.73902	4.22399	4.46989	4.51093	4.26091	2.4086	2.41959	3.20929	3.10547	2.218	2.68829	3.89925	2.96897	3.65347	3.30407	3.49918	2.83165	1.1927	0.817164	0.517412	1.57486	0.873536	0.913236	1.21492	0.487916	1.23236	4.34534	3.99367	4.29308	5.25875	5.6775	4.89659	4.82761	4.96196
Cre01.g032150	FAP187	Flagellar Associated Protein 187	14	1	8.56571	8.40783	0.384104	0.513844	1.09613	2.16837	2.17495	2.24085	2.67263	3.19008	3.88061	2.61549	3.08255	3.11089	5.28838	4.79084	8.72784	7.88968	7.3611	14.8377	16.8618	15.3519	21.8849	21.7049	26.5966	15.7876	15.9962	15.5292	15.0228	15.7311	10.6821	0.418492	0.552682	0.658693	1.95663	1.91491	2.4251	3.45528	3.16409	4.22343	4.68011	4.90086	5.07089	5.72238	5.84358
Cre01.g032250	Cre01.g032250		13	13	13.061	11.0876	18.4951	19.1446	15.3633	14.8488	13.8861	13.0231	13.2098	13.6105	13.024	15.801	13.6974	15.4278	15.9399	16.9216	19.8877	20.435	19.1389	21.7219	23.3569	22.9806	26.7344	24.6819	30.0328	15.9504	15.7729	18.1411	5.26269	6.49937	6.92931	18.0085	18.0451	15.2987	13.4019	16.5518	13.0591	13.4352	14.0198	13.3398	13.8346	13.2161	14.4531	16.9946	15.1308
Cre01.g032300	GBP1	G-strand telomere DNA binding protein	15	13	488.223	492.442	255.548	265.726	116.706	605.603	615.364	465.573	792.726	831.759	666.987	693.132	667.105	528.305	623.155	558.397	616.605	602.656	505.023	715.62	754.121	651.757	911.794	900.785	887.526	598.057	610.118	499.656	432.812	426.477	401.044	306.132	380.975	231.979	796.954	893.614	691.249	660.366	813.761	516.959	487.012	524.286	447.885	497.694	501.401
Cre01.g032350	PIG8	p53-induced protein/etoposide-induced protein 2.4	NA	NA	4.76557	5.01245	15.2919	17.6577	15.977	3.32078	2.73797	3.48398	4.48748	4.2871	4.11604	3.74155	3.93161	3.46366	3.53708	3.41749	3.32842	3.16321	3.13813	3.61921	4.38512	3.86248	6.35548	7.04605	6.2479	5.3438	5.30624	5.82283	5.79537	5.98074	3.94029	7.39821	6.80945	8.08507	2.20982	1.14103	2.62233	4.62847	4.9292	5.0792	4.22062	4.11568	3.55529	3.65754	3.51635
Cre01.g032400	Cre01.g032400		11	9	2.39476	2.41655	10.902	9.04636	12.3951	7.62547	7.454	8.3229	12.8573	10.5709	10.8224	11.4584	10.6375	10.8033	13.9082	13.057	10.3537	9.71253	11.1549	7.84887	8.52059	8.14806	7.10655	5.76365	6.0427	4.28583	4.86556	4.72999	2.87799	2.49567	3.05451	5.57167	4.82248	8.39683	5.59071	4.94363	5.5836	11.284	11.7743	10.6393	10.8394	12.2033	11.0261	11.7357	11.0945
Cre01.g032450	Cre01.g032450		11	10	1.74027	1.47209	2.99785	2.00959	2.91924	5.46555	5.34472	6.1026	5.23636	5.43915	5.89779	7.55226	8.09989	6.70544	8.66139	8.79666	10.295	10.6472	10.482	5.80008	6.07594	7.99274	2.75813	2.54174	4.52554	1.86352	1.62903	1.89009	1.20718	1.1717	1.60129	0.959537	0.852565	1.46076	4.08027	4.44456	4.31083	5.03599	4.51936	5.05014	6.29499	6.03924	5.96849	8.03961	8.11114
Cre01.g032500	TPR2	Tetratricopeptide-repeat protein 2	5	4	6.20034	7.71988	19.2888	18.7349	17.4198	14.4768	15.1598	13.3518	10.51	11.2669	10.5663	8.01902	7.55806	8.1302	6.60306	6.91134	5.79658	5.33778	5.81298	7.88383	6.63754	6.91733	1.27355	0.948156	0.578379	6.86666	7.0302	6.7207	8.5701	7.82896	9.45268	17.5542	19.6326	19.0694	13.6446	15.216	13.4779	10.4371	11.4954	10.6856	7.71972	7.68593	7.85167	6.64644	6.56786
Cre01.g032550	CGL127	Conserved in the Green Lineage	NA	12	0.0306693	0.0450589	0.0113951	0.0508136	0.0474229	0.0264883	0.0426771	0.0124094	0.0803317	0.0901801	0.0399608	0.261518	0.180911	0.152698	2.61231	2.18008	7.34058	8.05585	8.02858	4.82556	5.05202	6.8474	2.12568	1.96608	4.23231	0.204484	0.156893	0.188591	0.0965326	0.0400839	0.0614984	0.0365925	0.0550916	0	0.0162531	0	0.0220561	0.0439316	0.0326499	0.0537667	0.123635	0.0478941	0.148231	2.1971	1.78606
Cre01.g032600	HPAT1	Hydroxyproline O-arabinosyl transferase 1	5	9	135.819	135.074	133.934	139.013	111.543	77.6762	73.0191	65.3782	97.1217	93.595	85.1428	106.45	102.748	91.8199	102.034	96.0712	118.168	114.754	114.675	91.1811	89.1457	94.9378	44.2644	38.0799	45.8288	34.9288	30.6157	30.7348	75.9915	77.7747	79.0241	87.2778	91.2724	64.7822	68.5527	65.3658	69.4196	92.9331	100.476	86.1237	97.9108	100.693	89.2144	101.916	101.366
Cre01.g032650	TAL1	Transaldolase	15	9	294.529	251.609	55.4206	47.14	122.885	4.54867	4.605	6.05004	2.42167	20.7576	6.46785	11.7269	9.77874	32.3659	62.7077	161.158	153.31	202.1	319.984	173.136	160.166	167.516	1489.16	1603.63	1172.16	701.516	607.117	841.623	237.239	169.077	206.151	18.5986	11.7441	42.262	2.72689	2.45289	3.80207	5.05831	3.70562	30.4053	258.948	136.698	392.38	636.282	535.81
Cre01.g032700	GLK1	Glucokinase	10	9	2.42263	2.07626	1.56022	1.28444	1.64826	5.57964	6.18046	6.27355	11.1528	9.68068	9.71528	14.6194	15.7562	15.897	17.7975	16.949	19.3442	20.4206	20.0927	12.9384	12.8913	13.0512	23.3497	22.6246	21.3003	2.7639	2.89177	3.91585	1.43264	1.3193	1.98942	0.674455	0.241767	1.4407	2.99569	2.39955	3.40709	11.2205	11.4339	13.06	20.6175	17.9915	20.0356	22.7307	21.6624
Cre01.g032750	Cre01.g032750		4	4	138.444	147.962	186.638	204.444	160.174	97.0948	98.7039	98.1049	92.2053	90.7129	82.7338	65.5462	68.0147	67.9156	47.6259	51.6397	27.419	26.6245	33.4441	30.4068	23.945	32.4955	15.46	14.8288	16.4592	18.838	20.0127	19.5162	102.121	106.408	126.515	154.226	164.012	138.862	101.777	102.914	95.3925	79.6653	95.4595	81.2393	61.1451	60.7259	67.9191	38.0547	43.7222
Cre01.g032800	MRS6	Mg2+ transporter protein	4	15	10.7398	10.59	15.7158	15.5492	17.2197	7.56323	7.35738	8.7913	8.22278	7.47438	7.17614	6.97223	5.77285	5.82179	4.32303	5.4185	3.64545	3.44682	4.05079	4.16832	3.51682	3.88642	5.46247	5.4137	4.78251	6.57309	5.91669	6.96696	12.2214	12.7409	11.4304	12.5676	11.6989	12.6443	7.31141	7.85535	7.08988	7.10029	8.13526	7.4769	6.29065	6.32158	6.18899	5.35391	4.74404
Cre01.g032850	Cre01.g032850	Protein tyrosine kinase, serine/threonine protein kinase	NA	NA	0.795301	0.817913	1.39473	1.18064	1.08218	0.556373	0.708277	0.752997	0.454499	0.561241	0.538847	0.459059	0.404173	0.523898	0.486035	0.428579	0.476273	0.542449	0.52854	0.351995	0.500474	0.422411	1.24447	1.41998	0.985645	2.15638	2.07805	2.42567	0.992192	0.997858	0.756365	0.825543	0.676208	0.761704	0.480473	0.395294	0.373673	0.470874	0.558796	0.543758	0.420347	0.480227	0.512515	0.670651	0.568047
Cre01.g032900	Cre01.g032900		NA	NA	8.47751	8.37968	14.1741	16.0493	11.7976	7.26797	7.67652	7.15036	5.8778	6.93678	6.90365	2.73942	3.09714	3.47359	3.24996	3.41439	3.8312	4.20641	4.39523	5.46259	5.01868	4.36316	17.096	20.1132	15.438	14.3801	15.6006	19.0559	3.74564	4.27715	3.9641	10.8213	10.2455	9.43807	7.72997	6.97109	6.276	6.91997	7.11712	6.10599	4.60689	3.94241	4.51915	2.33621	2.69413
Cre01.g032950	Cre01.g032950		NA	NA	58.5287	56.3544	80.6738	88.4677	63.5505	54.8951	47.7875	47.6251	44.8436	41.4689	45.9487	36.695	30.7882	30.2296	30.5714	32.4019	39.9358	42.2007	38.6067	43.8822	51.3874	39.9264	91.7371	95.4774	80.3889	66.8445	73.3452	78.4361	42.0005	41.0831	30.9405	58.9832	59.5328	57.2108	48.1402	51.77	46.4733	44.8283	45.6994	42.7261	42.0528	41.6635	38.372	35.3557	28.4355
Cre01.g033000	FAP334	Flagellar Associated Protein 334	14	1	4.75297	4.40466	4.21113	4.39779	3.8782	2.3367	2.60316	2.52967	1.83694	1.96817	2.03255	1.74265	1.58432	1.78533	1.64786	1.71748	2.70807	2.62637	2.0668	3.97262	4.14475	4.41087	3.65339	3.91499	4.4641	4.25782	4.24423	4.38083	4.47758	4.49175	3.6866	2.97723	3.16337	2.67775	2.33476	2.15303	2.31382	1.71953	1.67366	1.85077	1.54756	1.63673	1.55356	1.90552	1.69148
Cre01.g033091	Cre01.g033091		15	13	5.14855	4.44077	6.38361	6.53666	6.24359	3.72221	3.6895	3.74507	3.87072	3.82723	4.28379	3.59208	3.44518	4.08215	4.1264	4.27618	5.62953	5.68766	6.07152	7.36741	8.43842	7.35217	11.0261	12.7873	12.346	9.6361	9.4471	11.4238	2.73949	2.91086	3.77826	5.77191	5.28233	6.45713	3.84744	3.91448	5.14485	3.70128	3.37176	4.7792	4.45675	4.59973	4.89875	4.77657	4.42533
Cre01.g033150	Cre01.g033150		8	6	36.3939	38.9443	41.0986	46.1496	51.755	35.5781	34.6925	35.3647	44.4901	40.1217	41.5701	27.0671	24.7056	34.2425	16.309	17.8302	15.2419	15.2831	18.1156	13.571	11.4034	15.2205	4.08203	3.87822	3.50478	6.75096	6.70961	6.64582	25.0913	26.8728	34.9701	40.6875	45.1275	45.407	46.0151	37.9308	53.1704	51.6528	56.1333	56.3924	30.0355	31.9224	33.2409	19.8579	15.0603
Cre01.g033200	Cre01.g033200		NA	NA	0.528524	0.627174	0.2719	0.404156	0.792093	0.790048	0.820316	1.20908	1.97489	2.45525	2.72809	1.62669	1.77097	1.82177	1.56064	1.75127	0.672746	0.818622	0.889647	0.701763	0.931188	0.832896	0.855723	0.926671	0.546954	2.8191	2.51975	2.72142	2.68727	4.06489	1.29273	0.472949	0.328636	1.08798	1.422	0.62599	1.43266	3.17388	2.79163	2.9935	2.45838	2.19037	2.50534	1.71418	1.8809
Cre01.g033250	Cre01.g033250		3	5	13.4205	14.7181	7.65625	7.60559	8.78435	7.51588	8.44053	8.06833	7.69978	8.36083	7.91707	7.79088	7.27873	7.77059	5.60641	6.11423	3.37235	3.49647	3.67414	4.23739	4.75274	4.85898	2.56123	2.80003	2.45559	5.83382	6.58684	6.28271	16.3826	18.583	13.1679	7.11106	7.11835	7.14419	8.93783	8.66641	9.21073	10.9743	9.93918	10.7264	8.96007	9.05976	8.91246	6.20064	6.3813
Cre01.g033300	Cre01.g033300		1	1	29.1315	39.0662	16.588	25.6719	6.99363	2.4572	4.22968	2.12523	1.28543	2.47504	0.950511	1.0527	1.91987	1.14551	0.696599	0.491401	0.287414	0.873393	0.236494	4.16506	3.17297	1.46683	7.59975	7.65565	5.47217	5.35027	11.9994	8.22833	88.9229	62.3072	48.189	60.2312	42.2827	24.8307	3.28608	4.41414	4.33693	1.28878	1.28141	3.35711	0.849561	1.13921	1.23404	0.341758	0.473681
Cre01.g033350	ALDH22	Aldehyde dehydrogenase	3	4	50.123	52.5419	48.4839	54.6223	32.2017	22.5189	21.8732	17.2801	29.0325	30.9261	23.8765	20.839	24.0768	24.0647	18.266	17.1903	9.79742	9.65559	9.92539	5.92639	4.94509	6.38941	0.707288	0.454172	0.695071	5.12005	4.97461	5.1142	31.3417	31.2238	31.8294	48.7225	53.8825	32.4087	24.087	22.6909	25.7389	28.7905	31.2987	25.1876	21.4388	22.5123	20.7016	14.4975	15.3403
Cre01.g033400	TIM9	Mitochondrial inner membrane translocase subunit	8	15	87.557	84.8192	108.209	114.388	95.2204	130.394	126.991	123.781	147.39	136.953	131.833	135.682	128.189	134.336	108.21	116.618	69.4093	65.6429	84.0927	63.7478	51.9579	54.0411	34.081	25.8129	28.9549	25.7497	22.64	26.6298	74.2522	76.232	100.932	116.46	120.217	122.389	168.851	156.487	176.727	143.796	159.248	154.077	112.322	133.014	140.475	89.535	80.1905
Cre01.g033450	Cre01.g033450		NA	NA	0.0736556	0.0811604	0	0.0732206	0.0341673	0.0477108	0.0768703	0.0223518	0.13154	0.249897	0.0959701	0.555594	0.501319	0.613552	2.0045	1.78223	2.08939	2.50522	2.19379	1.44252	1.84039	1.36225	2.70129	2.80681	1.73409	0.196436	0.108691	0.329986	0.0632272	0.108299	0	0	0.0661542	0.0259353	0.0292752	0.0298447	0	0	0.147023	0.145267	0.964997	0.718892	0.756485	2.52327	3.13859
Cre01.g033500	Cre01.g033500		NA	NA	0.974457	0.686003	0.995658	1.23779	0.954287	0.210403	0.169498	0.21357	0.212698	0.275509	0.123441	0.674679	0.552701	0.59091	1.95406	1.78496	1.90361	2.32743	2.31992	1.18604	1.72842	1.98709	3.31481	3.60542	2.21805	0.685803	0.671051	0.342407	0.302066	0.583727	0.232618	0.508662	0.632099	0.0571869	0.107586	0.109679	0.0389328	0.11632	0.0864488	0.106771	0.709268	0.655193	0.735899	2.40938	2.35628
Cre01.g033516	Cre01.g033516		NA	NA	0.800597	0.460262	1.20277	1.41872	1.67929	3.089	3.07575	2.8943	2.93413	3.23587	3.0614	3.28778	3.12729	2.87956	3.17096	3.18391	3.80566	4.11061	3.30069	1.43276	1.61869	1.64411	1.77613	1.28927	2.08602	1.57816	1.47933	1.70624	0.806767	0.580045	0.688013	1.05905	1.68823	1.74044	3.04371	2.56696	2.55335	2.96671	2.58468	3.47832	3.18061	3.58763	2.88106	3.22066	3.3691
Cre01.g033550	PDI2	Protein disulfide isomerase 2	11	10	30.227	26.5432	55.3107	51.0722	49.4827	72.4716	64.887	63.3017	204.394	178.996	160.159	228.074	223.849	204.823	224.634	208.202	167.813	172.356	176.773	98.7959	90.5775	104.94	29.9719	17.3418	32.6786	11.0397	9.28632	13.5937	11.2911	7.53374	10.9934	23.7252	16.493	27.6075	45.842	35.1967	51.971	221.145	239.242	208.314	217.607	221.92	196.079	209.3	215.906
Cre01.g033700	Cre01.g033700		5	15	6.7658	7.61584	36.7321	38.0068	31.1417	2.79578	2.47544	2.93816	8.35386	8.78615	7.31463	6.52288	7.56249	7.85745	5.36344	5.35053	3.25735	3.26933	3.36805	2.65245	2.53013	2.19064	0.892832	0.706259	0.570673	2.52773	2.18616	2.10583	10.1388	10.0624	9.54859	25.5223	22.6568	17.3747	3.91779	3.16685	4.32039	9.19024	11.0835	9.52857	7.09292	7.96979	6.65992	4.85011	5.73409
Cre01.g033832	RH39	Possible DEAD-box helicase involved in creation of hidden rRNA breaks in chloroplast ribosomes	6	2	28.3142	28.345	33.8999	37.559	26.1031	32.1107	31.5386	27.6473	10.3365	11.6973	12.6272	7.52839	8.02469	7.87647	4.91274	6.74497	6.46626	6.41623	7.03087	12.0968	12.9567	13.0123	13.4163	12.7242	14.01	14.2331	14.8676	14.1469	20.2417	21.9759	30.5884	29.5731	36.8222	25.4751	26.6257	30.5819	27.2998	6.90895	7.13156	6.04816	3.57066	3.55683	4.12813	2.85065	3.37107
Cre01.g033900	Cre01.g033900		NA	NA	0.489384	0.924424	0.194817	0.416995	0.291877	1.60765	1.60519	1.12443	0.499417	0.687866	0.387142	0.343927	0.285504	0.361469	0.220303	0.223074	0.516456	0.684832	0.233727	2.04221	3.54223	1.61129	1.58299	1.7678	1.36807	3.33283	3.94095	2.2662	1.80041	2.46707	0.871169	0.469205	0.816294	0.640045	2.86209	4.9857	2.99153	0.550791	0.614021	0.758361	0.634119	0.245647	0.570205	0.429876	0.595813
Cre01.g033950	Cre01.g033950	3'-5' exonuclease with GRF zinc finger domain	NA	NA	4.48296	4.6636	3.63129	3.43233	3.04829	2.09222	1.89857	2.09555	2.22776	1.83272	1.94099	1.93597	2.2363	2.15949	2.21749	2.38403	1.66201	1.66683	1.98025	1.33097	1.31417	1.58455	1.97133	1.84449	2.12841	1.80081	2.41603	2.55364	3.60923	2.64751	3.68505	2.61625	2.32581	2.03933	1.8814	1.73749	1.56192	1.3561	1.6674	1.81224	1.72113	1.76105	2.06914	2.21759	1.9662
Cre01.g034000	IPB1	Importin beta	11	10	67.305	63.9341	73.3815	76.333	59.3262	40.3267	43.4123	39.0637	54.8383	52.9266	49.183	69.1019	67.4561	69.5433	76.4853	73.1392	68.1686	72.8115	72.6758	34.8913	31.6487	41.2198	25.255	22.88	24.5416	23.9218	23.9352	24.8511	42.3507	39.5144	51.9298	68.6056	70.9836	62.4884	43.4527	46.6177	42.4848	50.5538	56.0398	49.2915	64.6919	65.3106	64.8365	73.6362	76.5819
Cre01.g034050	Cre01.g034050		4	14	18.6754	19.7472	73.9385	79.8658	58.7429	19.4484	18.6409	20.4459	25.6811	25.6858	23.3272	19.9764	23.6376	25.13	15.4119	15.5658	5.68819	6.00021	7.46599	6.43764	4.56164	5.41602	1.03081	0.844181	0.592977	1.89169	1.75951	1.62794	12.0235	11.0541	17.9628	57.0126	58.6103	50.2552	22.3824	24.0403	26.2414	25.9538	32.2309	23.5162	19.4727	19.4053	19.7015	16.1101	17.2057
Cre01.g034100	Cre01.g034100		12	10	1.36464	1.56906	1.82972	1.8481	2.14679	1.98569	2.21542	2.26865	2.54304	2.69743	2.78306	2.84097	2.6249	2.70411	3.12741	3.2289	4.31288	3.89617	3.43818	2.12706	2.93755	3.00502	1.60203	1.29602	1.87459	2.28124	2.00791	2.17865	1.42609	1.31827	1.03677	1.6105	1.77632	3.18948	1.94946	1.90725	2.28992	2.88963	2.63709	3.2765	2.88346	2.85686	2.67647	3.12705	3.57566
Cre01.g034150	Cre01.g034150		15	16	9.79821	10.5496	4.92717	4.45504	6.9737	6.42601	6.32826	6.68861	5.44233	5.88838	6.23735	3.94832	3.90984	4.05492	2.8594	3.22823	3.2504	3.25919	3.59082	4.20589	4.2769	3.80227	10.5436	11.274	9.33018	13.6905	14.0801	12.9163	9.96724	10.5729	7.31747	3.60925	3.71406	4.51885	4.96313	5.48065	5.59616	4.94589	4.63538	4.801	4.22908	3.706	4.27048	3.24469	3.26128
Cre01.g034200	Cre01.g034200		15	13	8.21404	8.94059	6.12988	6.23369	6.50544	5.80733	5.94502	6.97946	7.97149	6.77677	9.40389	9.5469	8.89056	9.04059	10.5257	10.3452	7.93267	8.30784	8.93846	11.1192	11.8472	10.067	17.4806	19.1719	18.9833	16.8439	17.6377	15.2163	13.2423	13.3932	7.47215	3.09252	4.06662	3.32966	4.22029	4.45664	4.50244	6.6435	6.87029	7.84982	9.78573	9.91768	10.1429	11.4505	11.3907
Cre01.g034250	Cre01.g034250		NA	2	37.7354	32.1912	46.4035	54.4538	30.4921	44.6288	42.0079	35.7577	7.82604	9.08584	9.35772	11.8169	9.94209	8.25178	5.16091	5.95555	15.8264	12.9839	12.5785	24.5673	20.4459	22.3054	13.3541	9.88432	13.5477	7.30443	11.2088	5.26105	60.3968	57.2738	82.0138	71.4565	87.0267	50.0629	34.8349	46.1664	31.865	4.70787	5.05394	5.60178	2.12641	2.85139	2.20625	1.56824	2.0748
Cre01.g034300	Cre01.g034300		6	2	0.641681	0.827413	0.98917	1.09934	0.772656	2.38779	2.39377	2.25386	0.741219	0.82451	1.10292	1.18209	1.07792	1.15296	1.17333	0.972909	0.637412	0.60925	0.738593	1.19644	1.2224	1.15764	1.89835	1.79907	1.69482	1.43825	1.70845	1.39603	1.31262	1.72639	2.52257	1.9181	2.41568	1.59604	2.43105	3.38559	2.45463	0.488916	0.512339	0.439803	0.458645	0.469053	0.527894	0.703568	0.756299
Cre01.g034350	Cre01.g034350		NA	NA	13.7534	13.4042	14.9663	17.0902	20.2905	3.5311	3.67168	7.27086	4.97455	3.98695	5.74888	6.23774	5.79872	7.78857	2.76168	2.69068	0.835944	0.929655	1.10452	0.679024	0.377602	0.842108	0.23596	0.217007	0.239536	4.4979	4.49579	4.61667	14.0104	12.1802	13.0349	11.4211	10.6913	10.8349	1.16767	0.696596	1.40068	5.26807	4.3525	7.11031	7.06195	6.62681	7.30992	3.55548	3.52374
Cre01.g034380	Cre01.g034380		15	13	0.985642	0.905058	1.35499	1.95964	1.06684	5.02251	5.44047	5.10475	2.18269	2.20708	2.88956	2.54293	2.81759	2.60468	2.56002	2.41115	2.46589	2.7177	2.55624	3.68621	3.94499	3.21583	7.25056	8.14387	8.157	6.24308	5.60457	7.13454	1.49476	2.18995	1.41173	3.1752	3.15743	2.45256	4.85775	6.17701	5.24537	1.43539	1.57394	1.87913	1.67763	1.89835	1.72688	2.36649	2.33999
Cre01.g034400	PGL1	6-phosphogluconolactonase	5	14	143.464	144.157	459.657	474.995	391.798	147.729	140.326	153.478	196.63	194.634	223.122	277.392	299.974	353.985	234.109	255.788	164.002	154.822	181.336	227.494	197.171	197.357	201.532	133.381	136.907	72.2149	73.127	72.2981	142.955	142.52	195.439	498.671	526.475	431.118	150.206	154.134	174.721	342.12	320.929	317.024	228.377	253.317	277.957	206.749	187.253
Cre01.g034451	Cre01.g034451		5	9	40.5014	33.9061	88.9832	89.8429	64.7528	9.93299	9.35767	9.80163	34.7186	34.8456	25.2241	33.9508	34.3972	36.5839	40.5134	32.5652	36.6107	35.7923	30.75	22.1872	21.1449	20.5549	18.0665	14.2247	15.3276	12.2621	14.2537	11.9222	22.5221	20.2248	21.9343	62.1823	60.7648	46.3891	6.31758	5.0368	9.12277	41.158	44.3778	30.8798	38.5413	38.3069	32.1636	36.9339	42.0526
Cre01.g034500	Cre01.g034500		14	1	1.7842	1.97246	0.0915872	0.0816819	0.0980118	0.19769	0.240926	0.288531	0.201244	0.171247	0.267651	0.184784	0.235685	0.215788	0.521206	0.486902	1.26947	1.06998	1.25219	1.73391	2.02863	1.93716	2.64285	2.5459	2.75278	2.44572	2.6987	2.74079	2.80624	3.00309	2.78919	0.0682753	0.0579849	0.0743975	0.195949	0.161712	0.333444	0.176548	0.112466	0.289382	0.331234	0.288708	0.421952	0.677078	0.500183
Cre01.g034550	FAP109	EF-Hand Containing Flagellar Associated Protein 109	14	1	28.4425	26.9063	3.49725	3.39023	3.35385	6.09708	6.8337	7.45146	5.89561	6.24814	6.79867	8.00827	6.54576	6.07353	10.8248	9.82987	22.1297	20.638	18.5739	39.9389	45.7784	40.7945	42.634	46.6399	54.3062	32.6522	33.0941	27.1425	41.3367	41.5194	21.2776	1.70899	1.409	2.44973	8.34981	4.86415	5.98435	6.3018	5.66375	7.7126	9.02784	7.61581	8.94206	9.50629	9.34212
Cre01.g034600	Cre01.g034600		2	NA	12.7938	11.8284	8.35378	9.10593	5.96988	0.529597	0.54778	0.643245	1.11401	1.3253	0.828554	0.923587	0.917149	1.35689	1.88238	1.72306	4.02648	4.47406	4.06778	2.7843	3.4363	3.78245	2.52046	2.73923	2.89796	1.29213	1.24223	2.23445	5.90059	5.5506	5.21758	5.43295	6.21454	3.00681	0.192568	0.147236	0.337542	1.18198	1.08798	1.2442	1.70898	1.59596	1.21657	1.61367	1.36406
Cre01.g034650	Cre01.g034650		11	10	0.343777	0.189402	0.301077	0.292926	0.273379	0.477179	0.529629	0.417296	0.70165	0.566516	0.479922	1.43348	1.37048	1.19907	2.30728	2.25913	2.40896	2.63254	2.43293	0.91292	0.715814	1.15983	0.250592	0.139924	0.465497	0.392931	0.289885	0.440047	0.37942	0.33698	0.253229	0.395523	0.110273	0.224806	0.390394	0.457687	0.370846	0.896937	0.82345	0.855589	1.63331	1.45717	1.36484	2.47332	2.91484
Cre01.g034700	Cre01.g034700		NA	NA	1.57264	0.830339	2.22769	2.86615	2.7053	1.33703	1.07139	1.3323	0.889374	0.733648	1.10992	0.494278	0.445993	0.677594	0.337885	0.400741	0.348525	0.320939	0.497878	1.80536	1.79646	1.56616	1.12845	1.44689	1.26222	3.29854	3.0169	2.52123	2.08123	1.54155	1.83015	2.7266	2.61897	2.12272	0.989685	1.46031	1.01317	0.91516	0.88942	0.990804	0.770447	0.281404	0.494852	0.402913	0.339054
Cre01.g034750	Cre01.g034750		NA	NA	0.208149	0.344036	0.425356	0.379353	0.41841	0.943807	0.98962	0.800098	1.04084	0.541422	0.542419	1.20601	1.36949	1.17585	3.93546	2.76733	5.80205	6.55108	5.29286	2.94801	2.72084	3.98787	1.57101	1.43319	2.71543	0.393213	0.409543	0.438839	0.119119	0.30605	0.268317	0.155218	0.124633	0.390893	0.55154	0.365476	0.424128	0.695703	0.47088	0.547362	1.16541	1.00224	0.922193	2.19406	2.02733
Cre01.g034800	Cre01.g034800		15	16	26.1188	25.6327	15.2454	16.9275	16.0527	6.56463	6.66899	7.86777	5.8858	5.88904	6.72762	6.73749	6.13134	6.83185	7.28553	8.69033	10.5826	11.5834	12.0866	14.1127	14.2777	12.6597	35.9458	42.5096	35.6557	35.2684	33.5251	38.9979	20.8177	22.5603	17.7726	11.0103	11.2237	10.9279	6.61515	5.89808	6.89324	7.51414	6.88559	7.80005	9.61383	8.83523	9.98885	10.9366	11.3353
Cre01.g034850	Cre01.g034850		NA	NA	0.125938	0.0925129	0.0701878	0.0417313	0.0194733	0.0543845	0.0146038	0	0.0449818	0.0569703	0.0273486	0.0826055	0.100002	0.0602909	0.180386	0.223244	4.11826	3.0841	2.41135	7.91494	11.1447	7.84759	12.4638	14.6516	16.2753	1.76332	1.30089	1.61521	0.180178	0.102873	0.126266	0.037565	0.0188519	0.0147815	0.0166851	0.0850484	0.0150949	0.015033	0.0335176	0.0413967	0.0846137	0.0491669	0.0380427	0.172081	0.319429
Cre01.g034900	Cre01.g034900	Calcium/calmodulin-dependent protein kinase	NA	NA	1.33598	1.8782	0.410797	0.732737	0.555622	0.596817	0.673103	0.51726	0.296179	0.468896	0.43518	0.332389	0.611426	0.370515	0.501489	0.514478	0.340316	0.513943	0.392033	0.259965	0.255795	0.209729	0.499514	0.639866	0.42257	2.41116	3.31747	1.69969	1.95751	2.37076	1.00954	0.577137	0.827527	0.519082	0.897203	0.858659	0.579781	0.67639	0.514953	0.545147	0.510705	0.665457	0.751468	0.809327	0.560869
Cre01.g034950	Cre01.g034950	Soluble ABC-F domain containing protein	3	4	138.944	144.395	230.262	284.301	185.633	103.432	106.931	93.217	79.3751	77.2415	74.9627	92.7542	89.2257	87.1932	65.9973	65.7946	40.9227	38.9297	43.559	38.6881	32.0466	42.3411	24.5546	22.7974	24.0035	35.8009	36.0611	33.4339	114.304	129.167	139.904	188.505	223.213	134.954	107.769	131.929	99.5248	72.6079	74.6749	64.5132	61.1643	69.196	65.0933	54.1359	52.9356
Cre01.g035000	Cre01.g035000		6	2	26.6683	30.2206	19.5892	20.0894	13.9612	40.3462	41.7798	35.5254	15.0033	14.5453	16.7861	23.0549	21.5898	19.0314	15.7548	18.1547	11.9643	11.3315	13.0296	20.6756	19.4364	20.2897	27.3212	26.0898	23.9214	19.5372	20.9601	20.7704	24.6583	27.5913	40.6572	29.5476	43.5939	27.1672	41.2223	50.3589	36.0218	10.0024	9.56595	9.25244	9.69833	9.35486	12.0347	13.4826	13.0707
Cre01.g035050	Cre01.g035050		NA	NA	0.595749	0.568923	0.265619	0.552749	0.589559	0.0257266	0.0552667	0.168736	0.141858	0.134749	0.258745	0.0521022	0.216257	0.0684496	0.0227551	0.0422424	0.117358	0.0864554	0.0965663	0.131837	0.13783	0.13561	0.607968	0.848686	0.70433	1.72124	1.45348	1.61188	0.579588	0.700763	0.204789	0.142161	0.249702	0.279697	0.0631431	0.0321858	0.0571251	0.284456	0.0634221	0.078331	0.0800532	0.0310113	0.215954	0.0232581	0.048354
Cre01.g035100	Cre01.g035100		15	5	43.7352	41.9572	17.7846	18.3609	16.8302	12.41	12.4758	15.9882	26.8799	27.4829	34.0896	22.8161	24.3884	22.3736	21.6445	24.9298	17.5849	21.2594	21.8351	22.7553	27.7581	20.2549	37.2126	39.5529	38.021	55.7652	56.9315	55.4123	31.5814	32.0134	20.1173	8.33088	4.86644	13.6606	21.5592	14.7252	17.8468	39.8569	36.5688	44.9487	41.5726	42.3065	37.3462	31.5541	31.5252
Cre01.g035150	Cre01.g035150		9	8	4.16824	3.89049	7.70706	8.48223	7.23379	6.2894	6.75554	6.16085	7.56656	7.35377	6.13388	6.33656	5.17337	6.25409	5.19771	5.8937	4.8977	5.31064	4.53076	4.49271	4.25447	3.46037	4.34756	3.56277	2.6389	4.31582	4.7181	4.41978	3.62018	3.26866	3.37137	6.93331	6.034	5.8708	7.91322	6.83524	7.82909	7.12972	7.08681	6.47992	5.53514	5.62858	6.22155	4.50853	5.04488
Cre01.g035200	Cre01.g035200		NA	NA	0.514067	0.257475	3.28174	4.78511	2.51472	0.605435	0.48773	0.652366	1.20182	1.10989	0.882928	0.796992	1.17689	0.966511	1.12456	1.39175	0.883789	0.966431	1.02264	0.620515	0.486542	0.531892	1.34133	1.13177	0.943077	1.33983	1.40684	1.30549	0.36105	0.503902	0.441777	1.79823	1.67895	1.1848	0.52009	0.719569	0.436913	0.970661	0.932836	0.952421	1.03616	1.02172	0.818787	1.23152	1.10949
Cre01.g035250	Cre01.g035250		NA	12	0.0544939	0.0600463	0	0.0270861	0.0252786	0	0	0.0496108	0	0.0184885	0	0.0536159	0.03709	0	1.40497	0.970822	8.38934	9.37121	7.30383	4.52224	5.23842	5.98511	2.01592	1.94076	3.46568	0.236166	0.128663	0.186695	0.0935571	0.106833	0.0702462	0.0243819	0.024472	0.0191882	0.0216592	0	0.0195949	0.0195147	0.0435098	0.0179126	0.0183064	0	0.0164613	0.46272	0.149277
Cre01.g035350	Cre01.g035350		16	11	11.0669	10.5159	5.89313	6.45838	4.94664	3.62784	2.6186	3.88867	13.8589	11.6442	11.4423	15.4879	15.8577	19.9741	20.2027	19.3954	16.2051	16.9706	17.2668	10.8572	10.9775	10.5559	20.9474	18.2548	17.5627	9.64909	9.07128	10.3436	9.42307	6.36829	8.31696	5.93389	4.06444	5.11162	2.03014	1.56131	3.12554	18.7085	18.7098	16.7013	21.7948	20.5009	18.1634	21.7775	22.2834
Cre01.g035400	Cre01.g035400		9	8	30.7042	26.5142	34.5883	33.77	28.9912	20.6117	17.1016	18.3378	24.9475	23.5311	26.8127	31.3521	29.9391	31.1811	35.1519	39.938	10.231	12.3986	15.3378	1.69868	1.54919	2.74175	0.12153	0.0775537	0.0332908	1.19781	1.20502	1.09037	18.506	18.6773	21.0062	24.6745	27.6749	18.8241	13.5452	11.1176	13.4484	21.5229	23.0808	20.937	31.9497	30.6479	34.5181	44.2497	42.3194
Cre01.g035450	Cre01.g035450		NA	2	88.5067	85.5981	131.203	135.843	111.611	9.42122	10.1979	16.6968	20.0548	17.2137	17.7021	18.3405	15.271	19.1724	20.6711	20.0262	30.6504	29.697	26.7279	35.1055	36.7796	30.1558	30.9224	32.4445	29.2334	29.3175	28.6168	30.545	54.0056	52.7171	51.9343	99.883	88.3028	88.5313	3.58501	2.46696	3.97308	20.6723	20.6149	20.1612	26.0586	23.2412	21.9335	24.5613	21.4823
Cre01.g035500	VPS34	Vacuolar protein sorting 34	5	14	3.83029	3.45106	10.8033	10.876	11.4657	1.89166	2.09075	2.71002	3.31061	3.10164	3.25361	2.47074	3.12551	3.42831	3.17659	3.22984	3.87692	4.238	4.57927	3.51227	3.65725	3.80546	3.77928	3.8889	4.16692	3.72488	4.03461	3.65846	3.48781	3.2982	2.9825	6.38165	6.15814	6.78078	1.46351	1.1147	1.71971	3.28894	3.85236	3.00502	2.92891	3.33774	3.60535	3.03614	3.63273
Cre01.g035550	Cre01.g035550		NA	NA	0	0	0	0	0	0	0	0	0	0.0224456	0	0	0	0.0190031	0.397991	0.193502	1.40751	1.1881	1.2064	0.724697	0.987228	0.715315	0.527454	0.400544	0.728209	0.0661644	0.0390502	0.0348697	0	0	0	0.0296003	0	0	0	0	0	0	0.0528221	0.0217464	0	0	0.0199845	0.0193709	0.0201362
Cre01.g035650	Cre01.g035650		1	NA	17.1486	18.639	7.76713	9.86275	6.70519	3.55728	3.31628	3.49029	2.05403	1.86321	2.12639	1.59718	1.8689	2.48523	1.79583	1.74953	1.82176	1.64937	1.46436	1.53058	1.42037	1.44466	1.91658	1.45765	2.10683	2.21074	1.88072	3.09934	14.0981	11.4772	14.6703	9.89805	10.0044	5.85588	3.12996	3.3588	3.57683	2.28202	2.33716	2.6737	2.10592	2.4474	1.94061	1.83552	1.57689
Cre01.g035700	Cre01.g035700		15	6	1.22326	1.03243	1.68262	1.7335	2.19734	1.82077	1.66598	1.72181	2.13811	2.36652	2.56035	1.17794	1.62974	1.8989	1.64029	1.73013	1.24589	1.11894	1.59785	0.794831	1.11999	0.577634	2.60627	2.20608	2.00539	2.09973	1.99715	2.78476	1.42988	1.12254	1.02887	1.53715	1.58958	1.72292	1.46894	1.37097	1.40381	2.10641	2.2651	2.08748	2.20332	2.21511	1.79255	1.61558	1.82201
Cre01.g035750	MSC3	Mechanosensitive ion channel	NA	13	2.12131	1.85232	0.178454	0.298413	0.7241	1.84076	2.17213	2.45351	2.45889	2.44431	3.05081	1.40455	1.29399	1.60955	1.68548	1.88373	2.8148	2.18905	2.98029	3.46765	4.08365	3.90625	7.77345	7.29832	7.70985	7.71228	8.39876	9.00799	2.71428	2.55017	1.28986	0.411886	0.197717	0.620107	1.70218	1.50825	2.08685	1.76298	1.98134	2.64445	1.60004	1.75011	2.21256	2.08603	2.08317
Cre01.g035800	IRK2	Inwardly-rectifying potassium channel	3	15	10.9815	9.36976	6.93263	6.64175	6.13093	4.26483	4.42879	3.9223	4.75537	4.46762	3.4663	5.25884	5.30806	4.78733	5.70707	4.78046	4.56584	5.2754	5.08012	3.48394	2.79919	3.5947	0.759304	0.553766	0.876557	2.49459	2.07939	2.1257	6.73633	5.64413	5.53288	6.91352	7.22273	4.46558	3.0128	3.30768	2.97027	4.41976	4.79135	4.32844	5.14183	6.14631	4.4768	5.37794	5.39816
Cre01.g035850	SEC24B	COP-II coat subunit	5	8	11.1554	10.8753	17.2394	17.7056	13.4544	6.79731	6.1829	6.11642	13.6416	13.7663	10.7042	11.0501	11.0029	10.6122	12.3602	11.0102	9.73247	9.69269	8.95292	7.46871	7.24393	7.46723	2.0863	1.23901	1.53777	1.43712	1.52897	1.50481	6.05398	5.48595	7.6206	15.0413	15.2157	13.4617	6.70335	6.66522	7.34264	13.0272	14.4019	11.4357	10.7216	11.2053	9.48107	10.8729	11.5788
Cre01.g035900	Cre01.g035900		NA	NA	0.700281	0.900239	0.455329	0.66714	0.500805	0.141753	0.172561	0.168237	0.364763	0.386083	0.218605	0.248805	0.317753	0.293344	0.434652	0.263789	0.387986	0.309639	0.372455	0.164655	0.22277	0.265673	0.0930527	0.0727417	0.053529	0.165362	0.120561	0.115344	0.676276	0.729337	1.01555	0.691922	0.694479	0.482886	0.278334	0.283749	0.178363	0.219429	0.489237	0.460376	0.343072	0.398701	0.458332	0.580955	0.603908
Cre01.g035950	Cre01.g035950		3	6	6.33611	8.05033	5.40498	5.22213	6.9131	4.95232	4.50965	4.89524	8.08251	7.79814	7.12895	7.85613	8.80107	7.97641	6.88996	6.10297	3.54391	3.87034	3.85138	2.86512	2.24372	2.52951	2.72169	2.16445	1.70997	5.0759	5.81033	4.86456	9.9623	10.156	8.55659	6.84144	8.5217	5.70282	4.76688	5.00371	5.21925	8.57823	8.62089	7.86337	7.59101	7.57244	6.93332	6.28502	6.77933
Cre01.g036000	Cre01.g036000		NA	NA	32.6554	32.7703	15.6428	16.4222	11.3218	5.8115	5.23591	4.52624	4.8592	4.30901	3.65123	2.59405	2.98399	2.41478	2.16227	1.95894	4.66105	4.40281	2.98085	7.96667	8.15628	6.95746	3.24315	4.18518	3.86947	3.58608	4.00179	4.02601	32.746	28.4654	19.6734	10.4146	11.0214	5.37921	3.71861	3.82759	3.26669	4.38631	3.78918	3.50622	3.27964	3.31736	2.40295	2.06449	2.11855
Cre01.g036050	MLH1	DNA mismatch repair protein	12	12	0.373643	0.193747	0.367481	0.327738	0.693301	0.512532	0.596394	0.453548	0.565225	0.551815	0.701623	0.83616	0.942447	0.972245	3.19851	2.10391	5.53336	6.15992	4.71602	2.40761	2.334	2.41397	1.06542	0.923663	1.27684	0.762021	0.350282	0.521304	0.188671	0.215444	0.151106	0.295018	0.217146	0.356001	0.419317	0.534344	0.489998	0.739858	0.614206	0.476828	0.708817	0.806591	0.663932	2.5227	2.48858
Cre01.g036100	Cre01.g036100		NA	NA	0	0	0	0.0110885	0	0.00722529	0	0	0	0.0302753	0.00726683	0.0365821	0.0227758	0.012816	1.88527	1.61347	9.88139	9.74271	9.53965	3.92478	4.31997	5.93503	1.8711	1.39833	2.89212	0.215674	0.125096	0.105825	0.0191502	0.0109338	0.0383431	0.0199629	0	0.00785525	0.0266005	0.00903934	0	0	0.00890601	0.0219992	0.0224828	0	0.0134778	0.953673	0.454936
Cre01.g036150	Cre01.g036150		NA	NA	16.0357	17.5184	6.88307	6.0802	7.3659	7.28884	8.08819	7.67418	3.13686	3.23241	3.99742	2.89315	3.01545	2.35374	1.97677	1.98078	2.24755	2.19767	2.13296	13.405	16.4227	11.7583	11.8909	14.089	15.764	13.2796	13.7236	12.6367	14.9097	15.0077	9.92279	5.38547	5.82794	5.78449	6.59173	6.64055	7.24642	2.68171	2.23826	3.29925	2.63421	2.57154	2.96088	2.81257	2.37476
Cre01.g036200	Cre01.g036200		2	13	31.918	29.4249	15.8383	16.1799	15.9501	8.41302	8.2195	8.80929	8.52297	9.25926	8.59909	8.33425	8.08863	6.81373	6.64737	6.51978	6.66237	6.14782	5.71044	10.0415	11.9976	9.42262	11.4148	11.543	11.7627	8.04887	8.09609	7.84831	24.2336	24.104	18.3065	12.3999	13.4793	11.8591	9.09219	7.59418	9.23907	10.5469	9.50741	10.3759	8.23705	8.96752	8.21562	6.98685	6.51946
Cre01.g036250	Cre01.g036250		NA	NA	9.17826	8.53889	5.94227	6.25572	5.82128	2.14789	1.85459	2.01251	2.14624	1.84601	2.42281	1.47202	1.49628	1.5892	1.54818	1.4224	1.43453	1.42567	1.50332	1.83044	1.84371	1.72018	2.69334	2.9034	2.21817	3.33458	3.36302	4.01204	2.49259	2.49611	3.13299	3.22953	3.01933	2.25775	1.46357	1.23223	1.8379	2.21744	2.00393	2.19197	2.33863	2.15997	2.16933	1.64677	1.42746
Cre01.g036300	Cre01.g036300		NA	NA	5.34891	5.04364	3.20587	3.66111	3.30291	2.39695	2.37937	2.50133	1.86665	1.99921	2.0794	1.54143	1.69497	1.80342	1.39665	1.21243	1.14007	1.15481	1.09799	2.20051	1.78931	1.71657	1.65548	1.74883	1.49069	1.39145	1.71838	1.46047	4.45611	4.40081	4.59673	3.92334	3.48104	2.77884	2.6627	2.7003	2.52244	2.21066	2.03036	1.86776	1.92061	1.4652	1.89655	1.55076	1.5373
Cre01.g036350	PMA1	Related to plasma membrane P-type and chloroplast type calcium ATPases	NA	NA	0.781891	0.89822	2.63313	2.18298	1.8521	1.21769	1.45841	1.64578	1.18839	1.43363	1.35475	0.742012	0.724665	0.75501	0.362192	0.345032	0.235956	0.24444	0.262915	0.519089	0.450314	0.350281	0.318322	0.201443	0.32554	0.332756	0.382965	0.306893	0.556944	0.603361	0.986462	2.11391	1.94242	1.75734	1.3092	0.957191	1.17246	1.51319	1.20873	1.24679	0.80476	0.766387	0.733697	0.370198	0.445586
Cre01.g036400	Cre01.g036400	Short-chain dehydrogenase/reductase	3	5	18.15	19.2446	34.4019	38.4686	30.5005	24.0958	22.1289	23.5383	19.173	18.4446	17.9875	12.8035	12.0329	13.2057	12.4099	12.1334	13.0537	12.929	12.4895	14.8915	14.8553	12.8377	14.4705	13.1414	12.3031	13.1573	11.7998	12.4543	20.1368	20.6864	21.0053	28.5759	27.7203	25.443	21.9139	21.5771	19.8254	17.5981	22.1133	18.7987	12.3958	14.74	12.8015	12.3333	11.5698
Cre01.g036451	Cre01.g036451	S-adenosyl-L-methionine-dependent methyltransferase	12	12	1.28687	2.03245	3.06005	1.74833	1.98984	3.55659	3.28297	3.15017	3.34003	2.88159	2.43126	5.8242	4.55455	3.9182	6.34073	5.56607	6.08409	6.23281	6.28381	4.61342	4.82314	4.39392	3.88507	4.00256	5.40364	2.25941	2.86113	2.41918	1.36243	1.51371	1.99062	3.22435	3.35184	2.11459	3.58035	3.85858	2.49875	2.54996	2.63719	2.84822	4.66888	4.05271	4.32788	7.51079	6.2147
Cre01.g036500	Cre01.g036500		NA	NA	0	0	0	0	0	0	0	0.0288705	0	0	0	0.0312012	0	0.0819817	0.436059	0.404748	1.74294	1.91562	1.64811	1.45268	1.45269	1.51591	0.78884	0.677645	1.22173	0.22201	0.0842337	0.025072	0	0	0	0	0	0	0	0	0	0	0	0	0	0	0.0287385	0.334273	0.26061
Cre01.g036550	ERV14	Cornichon-like protein	NA	NA	9.1128	8.90456	12.649	12.3066	12.602	12.3626	10.4078	11.3747	24.1966	23.4508	23.1871	21.0898	20.5967	19.5578	23.0515	28.5284	27.8419	25.451	27.6959	18.7204	14.3205	17.5144	14.3663	16.0436	19.8721	9.17111	10.149	9.96874	4.42788	5.0562	4.28506	8.30845	5.09615	9.32357	10.1142	7.80291	10.7577	17.8561	24.299	20.0074	23.3353	21.212	21.191	26.3803	23.7593
Cre01.g036600	Cre01.g036600	Exoribonuclease II	6	2	16.6712	18.4347	10.1448	10.5702	4.50888	24.0207	23.4443	19.3962	5.53371	6.4556	6.62016	12.7704	10.2442	10.3049	7.93148	9.21029	5.18725	4.10345	5.22788	10.9896	9.66969	10.409	21.4542	22.3016	21.0918	14.1396	17.3858	15.804	18.0023	21.7695	22.5027	17.0795	27.6186	12.3626	24.0461	31.2689	21.0976	2.46819	3.45705	2.42047	1.88	2.8288	3.86149	4.5881	4.46457
Cre01.g036650	Cre01.g036650		NA	NA	2.08423	1.64756	0.202015	0.135125	0.252217	0.0586988	0.126098	0.054999	0.226568	0.230587	0.324699	0.549811	0.647614	0.780885	1.81716	1.68668	2.77141	2.57671	2.64395	1.98531	1.88687	1.98539	5.04291	5.03462	5.70771	3.23242	2.78143	3.74938	1.08904	0.88827	0.70088	0.24327	0.16278	0.271221	0.14407	0.128513	0.097754	0.324512	0.253236	0.670211	1.27857	1.11441	1.31394	2.30839	2.31685
Cre01.g036700	Cre01.g036700		14	13	1.79667	2.63965	1.85192	2.3046	1.9895	10.8622	10.8607	9.59127	5.94806	5.59756	5.71403	7.4257	7.62646	6.43712	6.38659	5.3013	8.27744	7.93768	7.37462	14.3135	15.8089	13.3246	23.1655	24.6179	24.1476	16.3328	16.7401	16.0477	2.33832	2.53757	3.43668	3.97616	4.80638	5.3468	10.5964	12.556	9.44757	5.2579	5.1211	4.71195	6.04864	5.37012	5.53236	5.37381	5.17452
Cre01.g036750	DMA1	Putative DNA methylase	NA	NA	3.80724	3.38319	4.6544	3.54058	4.21585	8.75088	8.88675	6.78307	9.82602	9.83365	8.08109	11.7613	10.616	9.31322	12.3138	9.92746	12.4838	12.4983	12.8402	8.07196	7.67172	7.82768	11.515	10.3225	10.0637	10.0718	11.5264	10.7455	5.16586	4.2135	3.37739	4.396	4.41225	6.48672	9.27461	7.86262	7.24248	11.7868	12.0612	9.6888	10.0669	12.8499	9.42319	11.5791	10.0181
Cre01.g036800	KIN9A	Kinesin motor protein	16	13	3.09016	2.30494	0.741877	0.874313	1.49962	2.92551	3.09272	3.00081	4.49982	3.75819	3.96441	4.11619	4.15795	4.61564	6.29197	6.28262	9.67896	9.81838	8.82821	8.03251	8.16667	7.41285	10.7039	10.6329	12.7771	8.78018	8.83944	8.85785	2.97913	3.79798	2.2062	0.765756	0.619138	1.60703	2.07852	1.92633	2.53002	3.96677	3.83379	4.76626	5.01479	4.88137	4.88273	6.54241	6.16422
Cre01.g036850	PDY1	Proline dehydrogenase	14	11	8.3035	8.35624	1.97949	1.3837	2.87217	4.60138	4.55837	6.40877	9.94317	9.39606	10.3032	10.9716	9.52276	13.2077	11.921	13.0687	14.6365	13.8045	13.7705	22.5603	20.6875	18.6417	41.5425	40.1192	44.7601	13.9047	12.7348	14.1416	8.30212	8.23342	8.08453	2.92061	2.78052	3.98853	3.8917	3.6368	5.64362	10.3644	9.15908	10.9966	12.3187	10.9432	13.7448	12.9574	13.7615
Cre01.g036900	Cre01.g036900		1	2	35.8679	35.1098	18.1139	21.3764	16.9076	20.0569	20.5137	19.3211	13.8062	13.6263	14.5005	11.6491	12.3446	12.3366	10.8237	12.0836	12.9824	13.0287	12.7532	8.78513	9.54703	9.958	8.27357	8.72277	9.86663	12.6732	14.1829	10.9973	25.6082	27.3931	27.7815	13.4254	15.4038	11.6692	19.7694	21.6591	18.3443	12.2003	10.4497	12.4578	10.509	10.7856	11.0277	10.5701	10.5285
Cre01.g036950	CBA1	Cobalamin 5'-phosphate synthase	8	14	0.564315	0.0777267	69.9774	58.4123	28.4025	74.2956	71.5568	66.4447	82.7905	87.2575	57.9032	70.8371	74.417	59.1646	63.2085	59.7577	26.8466	22.3416	25.8978	25.2415	26.6827	28.4606	1.34974	1.10537	0.948988	0.846564	0.749464	0.483333	0.242209	0.553157	0.363719	4.16606	5.44856	7.35205	73.3438	81.0588	72.5425	65.2735	78.0609	42.9885	34.218	37.5633	33.9653	20.5714	22.7153
Cre01.g037000	SCPL49	Serine carboxypeptidase	NA	NA	1.48984	0.957625	20.1007	15.9829	11.2305	19.7434	21.9409	21.871	22.5492	23.4201	18.5627	20.3792	19.9003	17.9737	17.6408	16.5061	7.85082	7.0774	8.73522	7.41818	7.19528	9.73235	3.1873	3.02882	3.7771	2.23501	1.97865	2.24125	0.799317	0.912741	0.533473	1.83313	1.31023	2.97272	19.8371	19.0912	21.5849	21.8744	24.7573	18.1606	15.3275	18.8308	16.5767	10.9057	11.3743
Cre01.g037050	Cre01.g037050		9	10	5.12615	6.40159	50.6627	46.8821	30.9129	53.792	58.7298	59.1129	54.3178	54.1467	45.8636	53.1254	50.2415	42.0138	45.8166	48.7059	19.2875	23.0612	27.6278	21.4401	22.2962	25.4764	16.8927	15.2137	14.6287	9.79771	9.58165	12.0683	5.28046	2.67989	2.34949	3.05809	3.83674	8.06233	53.1094	48.0498	51.3655	51.0328	56.4819	45.9446	42.5922	50.5659	45.319	34.4216	34.5334
Cre01.g037100	Cre01.g037100		6	1	12.8809	13.8213	6.10777	6.7122	4.43319	14.3659	14.0574	12.7354	5.91788	5.62133	7.35958	7.93786	6.91113	6.08697	7.70727	7.69246	8.07274	7.7447	8.24001	8.81008	9.0844	10.005	11.9094	11.6166	14.0068	13.6961	14.9916	13.6057	14.8692	16.3173	12.7433	5.32168	7.37059	4.88304	11.3953	13.911	10.3466	4.57553	5.2874	4.78038	5.09486	5.191	5.13047	7.49743	6.2286
Cre01.g037150	Cre01.g037150	ion channel/ voltage-gated chloride channel	3	5	28.1439	28.1294	26.9001	27.5097	24.8975	15.9939	16.5242	16.658	16.5919	16.991	16.8924	12.7872	15.5713	15.6473	11.0395	11.4616	6.53344	6.6616	7.65265	5.16311	3.90918	4.78294	2.68038	2.50892	1.89805	8.08019	7.45188	6.64493	21.5248	18.4429	25.8945	23.3745	22.6778	19.6233	18.2831	16.8724	20.4406	19.9073	19.0043	18.273	15.7927	15.3853	16.2025	10.9159	11.8037
Cre01.g037200	Cre01.g037200		10	5	7.9732	9.15944	11.6291	10.4557	11.6467	35.2737	34.5831	29.9616	46.1106	46.3324	42.9917	35.1622	38.1028	29.5294	33.8237	28.7787	20.5523	21.9721	20.2624	14.6974	13.6582	11.9708	10.225	9.06254	7.05424	14.8736	13.2677	10.5509	14.9265	13.1368	13.7768	16.8503	16.6078	19.3537	50.6371	46.7418	41.968	54.9182	60.4099	50.1866	37.1568	41.9896	35.564	25.6305	30.8771
Cre01.g037250	Cre01.g037250		NA	NA	112.449	111.591	96.4008	117.767	105.442	42.3224	46.2966	61.9868	33.4085	31.501	35.1727	24.2476	21.5329	28.6452	15.4662	19.1104	24.0822	19.7433	25.6057	28.7655	28.1637	30.6258	39.8089	49.4779	59.5112	88.7305	86.3679	94.5217	82.211	91.1802	85.8491	77.2378	82.7738	69.9873	45.2406	41.5226	41.5471	37.5594	30.2021	35.7194	27.6096	28.9987	24.9306	22.7555	19.5726
Cre01.g037300	Cre01.g037300		NA	NA	0.550032	0.432911	0.175169	0.312448	0.315899	0.0848301	0.145788	0.09538	0.0374206	0.0533181	0.0511907	0.10308	0.303059	0.105328	0.225096	0.111431	0.154789	0.156791	0.0955244	0.312995	0.309044	0.178862	0.902112	1.38056	0.416437	0.977942	1.34504	0.911138	0.449674	0.359438	0.112544	0.375007	0.235245	0.110671	0.145744	0.106128	0.0376725	0.0937955	0.0836504	0.0688763	0.052793	0.36812	0.142416	0.291424	0.366714
Cre01.g037350	CGLD2	Thioesterase family protein	10	6	0.947131	1.29555	0.546059	0.422069	0.87871	2.81368	2.31779	2.57687	2.61301	2.48207	2.55325	2.42072	2.97869	2.64551	2.73195	3.03946	3.10749	3.39474	2.87855	3.10059	2.92418	2.82503	3.91623	3.34988	4.03432	4.57285	4.37607	4.23466	1.51393	1.76077	0.870076	0.526059	0.616004	1.334	2.90773	2.54083	3.3822	3.13444	2.84235	3.6286	2.50151	3.13664	3.63058	3.15572	3.30028
Cre01.g037400	CYN19A	Cyclophilin 19-1	12	10	9.64116	8.32551	8.9935	8.70057	7.86624	8.03892	7.5643	6.45323	9.57366	8.44435	8.68651	8.16273	8.81918	9.70253	9.61765	9.96339	11.153	10.1214	10.9102	9.96415	10.7256	10.8952	8.39535	8.6693	11.1224	7.11198	7.62814	7.74854	6.7207	6.73602	9.19618	10.5242	9.61117	10.4011	7.8542	9.17065	8.3104	8.30085	10.0454	7.86663	9.99206	9.71694	8.67512	9.9904	9.94807
Cre01.g037550	Cre01.g037550		13	12	0.356975	0.427551	0.02595	0.0231435	0.0359986	0.0201072	0	0.0235498	0.0055436	0.0157974	0	0	0.0105638	0	0.133385	0.115554	3.52219	2.90555	2.90101	2.51933	3.15631	3.80675	1.98977	2.05625	3.76322	3.38387	3.36677	3.31311	1.30567	1.20949	0.466833	0.0277773	0.0278799	0.0109301	0	0.00628886	0.0111618	0	0	0	0	0	0.00468841	0.0636224	0.0330681
Cre01.g037600	Cre01.g037600		NA	NA	2.00154	2.20547	0.431807	0.385106	0.509162	0.230025	0.123537	0.23512	0.0922451	0.0876226	0.0736106	0.0317626	0.0659177	0.0741838	0.0647361	0.0171679	0.0763139	0.0702736	0.098115	0.492941	0.627382	0.459281	1.56489	1.88556	1.65828	4.64923	4.52566	7.19753	1.93985	2.05689	1.13747	0.144441	0.202965	0.181877	0.128312	0.0654039	0.139299	0.0462428	0.0128878	0.0636698	0.0650697	0.0378104	0.136526	0.0945244	0.0589554
Cre01.g037650	Cre01.g037650		10	10	1.21867	0.895227	2.8677	2.01912	2.07283	0.964822	1.22475	1.23274	2.80513	2.4808	2.11717	1.99839	2.58054	2.29479	2.48257	2.59234	3.20093	2.50543	3.04536	1.52823	1.69168	1.61819	1.38185	0.578694	1.36626	1.08338	0.719338	1.10623	0.697419	0.929113	0.75638	1.27228	1.09456	2.24092	0.968747	0.768129	0.925108	2.13358	2.70285	2.04744	3.00223	2.43175	2.29059	2.69603	2.80255
Cre01.g037700	FAD9	Delta4-fatty acid desaturase	8	5	128.703	144.134	175.289	181.538	150.65	119.554	116.922	118.031	131.171	131.215	135.47	97.8732	106.019	94.5629	55.6316	60.6646	22.0096	20.0353	27.8063	24.6845	17.9377	24.4369	0.252703	0.260498	0.316828	5.70993	5.75659	3.67854	112.339	121.648	130.929	144.869	161.993	111.284	118.177	126.849	119.254	106.651	119.989	104.547	81.0253	89.1662	84.1639	46.7062	47.4941
Cre01.g037751	Cre01.g037751		NA	NA	0.48903	0.190185	0.448902	0.428949	0.453703	0.447207	0.30022	0.471398	0.821975	0.663667	0.637186	0.603797	0.724432	0.776716	1.48333	1.37682	2.77106	3.56929	2.7977	1.7379	1.83686	2.22635	0.660522	0.512249	0.826782	0.364415	0.118859	0.212269	0.296324	0.0281977	0.247212	0.257417	0.0775104	0.425424	0.365873	0.396304	0.434441	0.824119	0.849821	0.926667	0.985695	0.808607	0.643035	1.29712	0.980631
Cre01.g037800	Cre01.g037800	Thioredoxin-like protein	12	3	63.361	55.4145	34.1331	30.3178	35.1086	18.2231	17.5817	19.3411	19.5631	18.9207	18.8956	28.006	23.3842	27.7468	43.7191	40.2489	59.7354	62.3235	61.6674	47.1884	52.7031	55.0417	40.3334	41.9391	54.1228	36.8504	39.0162	32.2149	87.4089	81.6314	59.5857	17.7113	17.4414	27.7017	14.744	10.5922	14.5025	20.4165	23.7542	23.0778	28.8542	26.6319	22.8625	40.6762	42.8895
Cre01.g037850	BCC2	Acetyl-CoA biotin carboxyl carrier	8	6	137.504	133.086	104.597	102.259	77.6269	250.649	244.168	218.068	320.61	325.565	294.838	199.707	211.368	172.591	128.38	135.005	96.5093	90.4995	95.9714	92.8648	90.062	87.3618	42.5483	36.1446	34.9244	131.468	122.587	112.218	188.76	184.806	174.802	163.31	159.944	150.071	357.3	344.383	328.611	358.199	376.557	320.358	202.36	233.651	189.771	84.8354	89.9516
Cre01.g037900	Cre01.g037900		9	8	5.19191	4.16066	8.04185	5.96559	6.81864	12.2731	11.5876	12.4407	10.1632	10.0199	9.31263	9.37617	11.3355	9.76145	9.92833	9.072	8.48765	9.9808	9.75454	4.87931	3.50994	4.48941	0.860129	1.05661	1.31945	3.10199	3.0646	3.09191	3.12556	2.84205	4.80947	5.43036	4.90538	7.55003	14.4718	12.5131	14.0624	12.5077	12.8669	12.1458	11.0085	10.4244	10.1026	9.95036	9.48154
Cre01.g037950	Cre01.g037950		NA	NA	5.60891	5.41141	2.65059	3.23755	3.23734	2.98023	3.0932	3.32576	1.66178	1.73635	1.95334	1.40718	1.05555	1.4849	0.814495	1.07216	2.21492	1.71608	1.82251	3.17458	4.12618	4.63336	2.88506	3.73739	4.15701	2.42993	2.92932	2.47948	3.55007	3.77513	4.68688	2.40548	2.87867	2.49376	2.32178	3.2467	2.60239	0.981154	1.03188	1.18948	1.09407	0.928377	1.2805	0.862771	0.802453
Cre01.g038000	Cre01.g038000		16	11	0.939694	0.833113	0.529732	0.504653	0.901873	1.23138	1.15731	1.29798	1.18823	1.39986	1.40734	1.36735	1.73495	1.7188	2.19686	1.61406	1.85113	2.04553	2.0878	1.29073	1.06453	1.36454	1.53628	1.70795	1.63804	1.4331	1.60025	1.49725	0.871553	0.825827	0.686882	0.502598	0.562661	1.07251	1.06466	1.08538	1.16515	1.36925	1.21598	1.36336	1.60378	1.41685	1.93155	1.95447	1.91334
Cre01.g038050	HKR3	Histidine kinase rhodopsin 3	NA	NA	0.727604	0.562259	0.294916	0.263021	0.438339	1.79954	2.07756	2.13919	1.7753	1.98129	2.25928	2.2747	2.25103	2.62741	3.03179	3.35681	2.02714	1.97468	2.4928	1.78163	1.60028	1.72614	0.747349	0.780758	0.600958	2.41931	2.5936	2.2512	1.71153	1.74136	2.06263	0.355143	0.449813	0.838475	2.49383	1.86847	2.42604	2.11155	1.83337	3.03776	3.46008	3.16526	3.51666	3.7739	3.82522
Cre01.g038100	Cre01.g038100	putative chloride channel	9	4	80.9691	74.0069	53.3536	59.0534	54.8791	53.9495	50.2005	50.335	85.2489	77.9854	79.2722	69.9646	71.5878	74.1439	53.7226	59.3772	30.2828	31.094	34.7305	20.6555	18.3247	20.7735	8.5805	9.5105	10.2756	10.4813	10.9445	10.9015	59.2114	58.6495	55.0342	45.9439	48.6479	38.9247	74.0567	62.5743	77.6154	79.7154	74.5046	80.74	80.1963	77.0307	71.1847	58.377	55.6687
Cre01.g038151	Cre01.g038151		12	12	0.598051	0.642914	0.715391	0.60902	0.730775	0.840921	0.933692	0.929567	0.593938	0.54438	0.541664	1.1864	1.09208	1.01395	3.8276	3.74669	6.56011	6.3187	6.62322	2.59528	2.97649	3.78518	1.91655	1.9429	2.65814	2.27576	2.03195	2.2834	0.613549	0.843594	0.727052	0.404637	0.379931	0.441711	0.695712	0.709248	0.776267	0.491016	0.52409	0.489063	1.31324	0.968102	1.0575	3.72429	3.48962
Cre01.g038200	Cre01.g038200		6	15	24.2244	26.644	17.9847	17.5777	14.8873	32.2993	35.8619	28.305	25.2308	24.5364	23.8454	19.5428	17.3904	16.1513	8.38317	11.6836	7.78505	6.78395	8.27595	9.24441	10.5237	11.8233	22.8943	25.4413	24.3829	22.3702	21.6048	21.9014	21.9331	23.8321	23.3252	17.3655	18.8193	13.9465	36.1235	42.5581	32.0767	16.2734	20.4357	14.2691	5.91033	10.769	7.15738	3.85711	4.14405
Cre01.g038250	SDC1	Serine decarboxylase	3	4	600.087	587.928	350.347	401.758	270.201	117.541	111.34	104.114	125.247	115.05	108.526	109.446	113.674	120.775	82.872	81.1983	93.9259	88.7436	87.7553	93.5395	89.771	84.7567	33.1178	32.0068	27.0966	54.5842	57.6562	59.262	352.857	350.346	346.775	338.766	357.655	218.49	129.784	118.262	125.781	148.865	144.852	146.166	140.147	140.009	129.04	98.4667	91.3538
Cre01.g038300	Cre01.g038300		16	11	1.44697	2.8345	0.716827	0.532751	0.298321	2.187	2.3118	2.50452	4.74712	4.43651	4.57371	4.11279	4.77834	5.20309	6.17163	5.81398	5.28914	5.13298	7.39463	4.94546	5.20747	4.48313	6.28944	5.99308	4.88303	5.39547	4.33375	4.83019	1.84016	2.469	1.15138	0.575477	0.481336	0.981263	1.78925	1.34633	2.69786	4.60597	6.20445	5.42573	5.54502	7.44843	5.47179	7.12401	5.83957
Cre01.g038350	Cre01.g038350		NA	NA	0.556639	0.654246	1.03409	0.627132	0.481999	0.336528	0.490566	0.382885	0.265091	0.276987	0.386815	0.219068	0.227318	0.362418	0.48901	0.29602	0.614062	0.605849	0.473692	0.76373	1.05601	0.5913	1.94086	1.90313	1.95159	1.88041	1.40187	1.2518	0.54154	0.509258	0.478362	0.431694	0.533279	0.339736	0.501482	0.42102	0.427	0.265782	0.237034	0.268359	0.349057	0.260779	0.358714	0.6954	0.519567
Cre01.g038400	CRT2	Calreticulin 2, calcium-binding protein	5	9	226.631	176.241	1521.47	1552.36	1096.69	369.563	353.461	345.767	989.458	866.968	738.717	884.561	781.169	765.566	738.709	724.653	473.64	459.663	486.999	393.559	360.541	377.099	27.2201	15.7888	32.3111	11.6929	8.39686	12.7544	33.0486	23.6463	68.7907	877.007	779.994	839.004	196.308	158.162	245.694	935.678	1114.7	796.441	717.616	752.552	643.808	611.743	625.283
Cre01.g038500	CYP746A1	Cytochrome P450, CYP197 superfamily, CYP197B family	5	4	1.03729	1.52397	14.082	15.5468	14.6574	6.04719	6.47687	6.86059	6.8969	7.90486	6.56712	4.76269	5.64806	7.27311	3.44391	3.64924	2.37347	1.99745	2.81306	4.32611	3.54437	4.38935	2.49374	1.19352	1.10599	2.19894	1.99382	2.56542	3.53888	3.59784	5.5771	15.7083	16.5786	10.7701	7.88621	6.87573	8.39702	9.1627	9.66242	7.5537	4.14581	4.46501	4.80455	2.55436	2.52575
Cre01.g038550	SQD2	Sulfoquinovosyldiacylglycerol synthase	9	15	14.5899	13.0357	35.6864	34.5701	32.3107	15.2435	14.7377	15.5699	27.3425	27.0473	23.0051	27.771	28.0516	31.9999	27.7562	26.266	19.4643	19.94	21.045	19.7962	16.3334	15.9074	3.22684	1.01919	1.17188	3.62869	3.37839	3.04365	24.4123	20.6631	28.9849	37.9325	41.8593	28.2867	20.2301	19.402	20.0293	37.6986	41.0674	32.0672	27.1242	30.0062	28.0643	26.7388	25.7421
Cre01.g038600	FAD7	Omega-3-fatty acid desaturase	3	4	1149.03	1239.06	1154.68	1301.52	899.858	719.417	702.28	657.911	694.783	674.675	677.404	598.407	619.675	571.777	327.71	346.999	107.013	104.42	132.32	118.583	94.3243	107.666	5.46353	4.72195	6.10364	75.8355	75.6667	51.9212	912.208	991.928	976.918	1099.83	1271.41	768.844	726.074	794.104	705.406	659.385	716.733	611.643	547.07	603.906	554.797	331.595	330.776
Cre01.g038650	SRS2	Serine/arginine-rich pre-mRNA splicing factor	15	13	18.1815	16.4507	3.56987	2.49805	1.55424	19.086	20.0549	15.9392	12.4952	15.5802	15.5042	24.2068	26.3593	22.2769	30.8835	28.3515	27.4882	30.2195	29.1413	34.4777	36.7632	34.6287	79.447	79.7379	78.4	40.2762	44.6725	41.6301	19.4562	17.6771	15.5824	6.21687	8.31979	5.55185	21.6597	28.1104	20.5166	12.7395	13.0218	13.3781	22.0146	22.3141	20.5994	26.9784	28.8842
Cre01.g038700	Cre01.g038700	Voltage-gated chloride channel	10	8	1.85855	2.53856	2.37373	2.32871	3.70003	6.39563	6.708	6.05127	7.08082	7.93458	7.30266	6.89534	7.51079	6.67315	7.16542	6.52736	7.17367	7.43819	6.64882	4.36995	4.35361	5.00178	3.70443	2.96479	3.48061	5.26645	4.86809	5.04081	2.84182	3.18815	2.76181	2.82384	1.96486	4.5537	6.40206	5.88336	6.36273	7.68166	8.53257	7.43285	7.83041	7.28613	6.59671	7.05171	6.84714
Cre01.g038750	MOT7	motile cilia related	14	1	10.9351	9.13207	1.15472	0.343279	2.56298	1.26753	2.32251	1.81639	2.05565	2.81181	2.92458	3.39754	3.52549	2.90957	6.06727	5.32554	22.7885	22.9266	16.7221	36.1456	40.1055	35.4375	44.4172	44.4377	49.2723	26.0168	30.7102	27.3012	23.813	24.1457	10.8811	0.721018	0.516916	0.729552	1.83	0.932804	1.98671	3.21518	2.57333	2.79989	5.56822	6.29135	5.07653	8.08876	8.54848
Cre01.g038800	Cre01.g038800	Major intrinsic protein superfamily	NA	NA	4.05337	3.84604	4.60173	4.43984	5.36227	11.8638	14.571	10.2732	10.0807	9.77931	9.24239	10.7333	10.269	8.43037	11.0095	9.68011	17.0122	16.8707	14.6004	15.6476	16.0724	16.766	13.2378	11.5486	13.5869	7.30686	7.0226	5.85538	5.21922	5.22405	7.90208	6.8177	7.34853	7.40058	13.2464	14.9945	12.3078	9.83821	10.0686	8.78381	9.05258	9.37756	8.04946	9.23089	8.43042
Cre01.g038850	Cre01.g038850		2	3	74.3364	70.6689	55.5397	61.7152	47.9373	26.4534	28.7788	28.5049	26.7438	28.3618	28.2354	25.9911	27.3472	29.2532	23.5267	26.6813	21.8505	21.3276	23.3119	25.6502	26.2548	26.906	15.5655	13.7654	15.7389	18.9282	19.4277	18.8244	52.3662	53.7909	66.0716	58.8919	64.1419	46.1043	28.1882	31.5775	28.4429	28.3264	28.7194	26.8381	28.4347	28.6939	27.7952	26.8628	26.8025
Cre01.g038900	Cre01.g038900		13	6	11.6604	9.01059	5.85153	7.52694	6.93101	2.3542	2.49356	2.26709	7.1757	5.75431	4.53815	4.76778	4.46634	4.92977	4.45377	3.62393	13.7224	15.5481	10.9844	14.9462	19.6196	16.2586	10.4958	11.2897	13.6436	1.48084	1.72812	1.64954	3.46648	3.31514	3.68724	3.25224	3.4456	2.20398	1.36428	0.899942	1.05274	9.68897	9.75335	7.93119	7.59685	9.22281	5.45882	4.07926	4.11752
Cre01.g038950	SELF1	SelF/SelM homolog	5	14	37.3097	31.0169	34.4393	33.695	38.7867	30.7489	26.0167	22.9476	34.981	31.7023	36.1342	25.0186	26.1309	29.615	26.3384	29.7175	33.6645	30.456	32.9042	26.7599	24.5082	28.9095	16.3072	16.8468	14.7689	16.88	16.5169	18.2603	27.309	28.98	32.3493	33.3866	27.8252	34.7787	30.1217	30.7752	28.0295	34.4758	35.4413	36.792	30.6627	32.2532	29.8363	27.9935	25.1453
Cre01.g039050	Cre01.g039050		NA	NA	1.54293	1.37589	0.656015	0.72738	0.767387	0.84489	0.78577	0.733713	0.903346	0.976807	0.943012	0.855546	0.774088	0.890959	0.537693	0.664036	0.65803	0.523711	0.676811	0.506888	0.50785	0.515962	0.527566	0.492855	0.486353	1.10828	1.12669	1.23663	1.85018	1.79308	1.79756	1.06043	1.07149	1.14259	1.11903	1.08924	1.3384	0.945576	0.920773	0.982978	0.849627	0.732783	0.816847	0.749849	0.890829
Cre01.g039150	CPLD5	Conserved in the plant lineage and diatoms 5	8	5	27.8772	30.6367	32.7086	33.7655	33.0778	63.2015	65.1804	62.2456	51.9862	52.6666	57.8297	50.1402	53.2269	51.6272	41.9472	42.8365	30.4784	30.5812	33.8455	31.0242	30.1432	34.7758	22.7404	22.6782	22.969	30.3258	28.5362	28.6906	34.321	34.3732	41.4203	42.1454	45.5956	42.8287	73.2451	77.8804	67.0029	54.6964	52.2479	50.8813	46.036	50.9803	47.8668	37.5902	37.2445
Cre01.g039200	IFT22	Intraflagellar transport protein 22	14	1	36.6269	33.6545	1.61155	2.57509	3.01805	5.81425	6.11943	5.99622	5.80955	5.23229	6.35788	6.40126	5.49428	4.94892	8.83576	7.33633	24.5651	23.7026	16.8807	61.6704	68.9895	58.9647	70.1609	79.2963	86.8655	46.3108	47.2217	41.5948	51.2471	51.8464	35.7215	1.23987	2.21836	2.84241	7.66198	7.22521	8.23144	7.20537	6.01237	7.88117	7.60922	9.2664	7.31541	8.29024	8.25107
Cre01.g039250	RPS2	Cytosolic 80S ribosomal protein S2	1	16	2622.18	2681.49	2430.26	2639.69	2001.62	1831.95	1841.4	1680.3	1957.23	1934.6	1932.1	1759.15	1743.75	1690.56	1416.95	1409.48	1054.19	1067.64	1028.33	1190.36	1173.26	1084.34	1307.94	1329.63	1268.12	1768.64	1759.64	1598.95	2247.45	2329.06	2009.58	2077.07	2244.57	1637.78	2010.96	2151.05	1834.84	1837.21	1907.16	1670.12	1621.25	1667.83	1529.99	1438.19	1384.4
Cre01.g039300	RB47	Polyadenylate-binding protein RB47	3	5	1205.96	1261.53	1129.18	1296.98	972.959	921.707	942.745	947.397	954.552	975.35	1033.3	711.475	745.099	774.056	473.871	524.475	349.781	334.971	357.033	500.657	495.069	468.98	551.314	549.269	533.857	912.754	944.753	846.919	1199.18	1259.9	1125.7	1164.05	1271.59	924.409	1093.34	1191.49	1057.88	879.545	897.382	858.872	709.229	720.428	748.607	518.359	515.664
Cre01.g039350	NCR2	Cytochrome P450 reductase, possibly CYP505 family	3	3	65.3371	59.2412	43.9083	44.5424	40.713	29.024	28.6575	28.3627	30.138	27.9835	24.9777	21.3271	20.3661	20.6694	17.2908	16.3086	13.8163	13.3232	13.6491	9.31932	6.85748	9.77	1.39129	1.42577	1.74193	3.14829	3.09014	3.35447	36.2161	34.9658	35.8816	37.9828	41.9954	29.0605	23.8881	26.7029	24.712	24.3718	28.0302	20.1946	18.3455	18.9557	18.0158	15.2986	16.1374
Cre01.g039400	Cre01.g039400		2	3	23.0627	23.0255	15.7488	16.0466	14.9225	9.37567	9.00346	7.94697	6.95696	6.62135	6.20728	6.12389	5.59771	5.09921	5.39303	4.92423	9.66418	9.62956	8.09884	8.27281	7.62432	8.74955	3.94952	3.85077	5.09965	4.78048	5.13744	4.79964	21.2127	20.4456	14.4981	12.5404	15.7205	9.55857	7.74162	9.05743	6.68669	7.07122	6.99519	6.03699	6.25988	6.04747	5.67527	4.50185	4.93646
Cre01.g039450	Cre01.g039450		NA	NA	0.0809525	0.0892008	0	0	0	0	0	0	0	0	0	0	0	0	0	0.0430504	0.143524	0.0220273	0.0492067	0.241846	0.449492	0.161237	2.91727	3.71915	2.30192	1.51128	1.17069	1.40804	0	0.0793519	0.0347843	0	0	0	0	0	0	0	0	0	0.0271948	0	0	0.0474059	0
Cre01.g039500	FAP89	Flagellar Associated Protein 89	15	1	1.81108	2.39823	0.442699	0.315856	0.471647	0.308719	0.36476	0.829215	0.24967	0.172479	0.372593	0.104204	0.07569	0.100393	0.0728164	0.0253454	0.76987	0.79539	0.608368	3.32229	3.67179	2.83876	5.036	6.63107	6.13982	7.76411	7.97072	6.83271	6.02772	5.90198	2.86704	0.18481	0.114149	0.123067	0.36623	0.115869	0.331326	0.136539	0.11416	0.219327	0.17078	0.0992361	0.0959794	0.0651227	0.0870373
Cre01.g039550	PLAP1	Plastid lipid associated protein 1	NA	NA	0.0158379	0	0.0176536	0.0157443	0	0.0102591	0	0.00961243	0.0339414	0	0.010318	0.259711	0.226373	0.181972	0.943706	0.926479	1.4227	1.62037	1.28039	0.452127	0.483672	0.639914	0.292949	0.338432	0.484254	0.0422389	0.0747882	0.0667817	0	0.0155247	0	0.0141725	0.0284497	0	0.0251797	0.0128348	0.0341698	0	0	0	0.202179	0.222596	0.200938	1.24281	1.18586
Cre01.g039600	Cre01.g039600		10	7	0.0515658	0.11364	0.445451	0.320383	0.454486	0.367422	0.430531	0.469451	0.699885	0.717299	0.62149	0.583451	0.930072	0.866493	1.00449	1.08319	0.85328	0.940085	0.68957	0.445042	0.465272	0.645582	0.172671	0.22956	0.331099	0.257857	0.197843	0.27179	0.0553312	0.0758193	0.110786	0.415293	0.254728	0.671814	0.368917	0.501459	0.574802	0.72941	0.596992	0.559353	0.762202	0.714674	0.880088	0.845516	1.00448
Cre01.g039650	PDF1C	Peptide deformylase	NA	NA	0.696465	0.383714	1.7467	2.07706	0.646152	1.57899	1.33258	1.37379	1.8657	2.12665	1.92836	0.913656	1.89613	1.20032	0.798061	0.370378	0.617394	0.473772	0.423344	0.693563	0.483394	0.792677	0.888437	0.248041	0.638847	0.92872	0.719422	0.734176	0.597858	1.19471	0.897787	1.40227	2.03299	1.3488	1.79931	2.25762	2.25391	1.74586	1.94628	1.3736	0.935868	1.08762	0.946733	0.611776	0.84793
Cre01.g039702	Cre01.g039702		15	13	0.887123	0.756784	0.574158	0.512062	0.504442	2.44685	2.58837	2.65736	1.6354	1.66996	2.53549	3.20976	2.90213	3.07427	3.62344	4.09375	4.54932	4.14252	5.23579	4.27465	5.36276	5.60206	6.80814	6.48192	6.75485	3.75876	3.46276	3.92163	0.982609	0.729327	1.27882	0.717018	0.565453	1.10841	3.29848	2.69012	2.38729	1.74214	1.21098	2.40809	2.71098	2.97181	2.80081	3.77057	3.4492
Cre01.g039750	PDF1B	Peptide deformylase	8	5	12.5523	13.1396	28.3324	30.5714	28.7255	38.7568	39.1547	30.1558	32.2802	31.6563	25.3503	21.9555	25.8438	18.5084	16.6007	16.6881	13.4762	12.6373	12.2077	16.2499	15.3914	11.9647	13.0099	10.4309	8.3795	14.7156	15.5592	12.1293	14.7259	14.0471	12.4951	21.9967	26.4936	21.5099	35.4221	38.4847	31.1434	27.7195	31.2357	23.6559	19.5376	19.602	17.3788	13.1699	12.0983
Cre01.g039800	Cre01.g039800		NA	NA	1.64039	1.45769	2.08404	1.64824	2.1601	1.85093	1.57085	2.03402	1.36082	1.29263	1.94201	1.28423	1.38061	1.42877	1.00048	1.19128	0.8235	1.00789	0.847004	2.4357	2.88921	2.50941	3.21757	3.69374	4.04485	3.2929	3.89388	3.75593	2.49831	2.16123	2.19794	1.73623	1.50501	2.19863	1.69658	1.72959	2.11839	1.60439	1.15483	1.44949	1.13768	1.39102	1.64108	1.20852	1.38511
Cre01.g039850	CGL48	conserved protein related to lysine decarboxylase domain	15	1	2.47542	2.19336	0.113782	0.405906	0.307791	0.56204	0.532672	0.805411	0.929735	0.779246	0.748153	0.418477	0.382128	0.454482	0.862654	0.868568	2.60913	2.7637	2.18721	4.04922	4.1093	3.6597	10.8242	12.2516	10.8148	11.5362	13.301	13.4777	1.9716	2.40146	1.20621	0.319709	0.137525	0.305521	0.770877	0.558384	0.58729	1.37082	1.34481	1.45961	0.960177	1.05609	0.909652	0.747222	0.714605
Cre01.g039900	Cre01.g039900	RNase Z-like protein	4	2	2.62955	3.50748	13.5495	15.5466	11.6416	5.70757	5.69727	5.61382	3.72389	3.85032	4.19258	4.3271	4.22317	4.43915	3.70035	3.70451	3.54423	3.53986	3.40704	3.3077	3.39403	4.01666	5.64945	5.48754	6.20635	5.35195	5.22823	5.11835	2.81167	3.18804	3.64736	8.46274	8.90835	8.38189	5.88581	7.73873	5.83909	3.23799	3.20454	3.18447	2.32463	2.28733	2.92646	2.8366	3.41204
Cre01.g039950	Cre01.g039950	Major facilitator superfamily transporter	5	14	3.9828	3.7394	17.3373	15.2748	15.8517	4.54913	5.08305	5.46388	5.82491	6.6844	5.60395	7.46624	8.24467	10.127	7.61531	7.34422	5.94704	6.33561	6.33166	7.94805	6.73908	6.24963	6.61381	4.49873	4.56843	4.981	4.84091	4.52141	6.8378	6.65305	8.24288	23.8303	24.9344	19.7996	5.67633	5.63398	7.35557	10.8869	10.462	10.0396	9.61116	7.98618	8.0302	7.42482	7.00087
Cre01.g040000	RPL26	Cytosolic 80S ribosomal protein L26	1	16	2227.05	2514.53	2253.21	2417.37	1673.6	1584.63	1600.4	1317.86	1582.1	1669.2	1389.21	1304.52	1365.41	1171.38	1031.01	930.191	764.254	804.844	657.3	953.665	957.021	754.439	1210.95	1211.52	974.365	1662.08	1712.84	1375.72	2097.14	2156.89	1646.6	1919.43	2045.31	1305.07	1699.32	1857.95	1434.25	1533.9	1545.54	1226.65	1247.94	1240.32	1052.03	1043.25	1054.03
Cre01.g040050	TPK1	Thiamine pyrophosphokinase	4	14	2.67371	2.85948	12.7536	13.6805	12.2204	3.28553	3.61111	4.24778	2.7526	2.61466	2.43349	1.85691	2.72969	2.39435	1.82472	1.75643	1.23155	1.00569	1.5535	1.82725	1.33722	1.54391	3.98749	3.33277	3.10171	3.32939	2.41371	3.54383	2.9027	3.23751	3.31142	7.1777	8.8287	6.64556	3.43813	4.20602	3.59115	2.28104	2.98241	2.42982	1.95489	2.02627	2.09042	1.72691	1.98662
Cre01.g040100	Cre01.g040100		4	14	8.15161	7.65407	56.4967	63.8503	46.3769	4.02696	3.95025	4.77418	3.6706	3.40057	3.49219	2.78785	3.34619	3.44389	1.90812	2.42895	1.70578	1.50172	1.81231	2.40055	2.35557	2.166	4.28888	3.43406	4.98482	3.00299	3.20149	3.51076	5.44551	5.84514	6.10578	23.7851	24.3857	14.0277	3.42904	3.85561	3.83217	2.90779	3.29225	2.79419	2.02451	2.50138	2.62529	2.06175	2.14321
Cre01.g040150	Cre01.g040150		NA	NA	7.62062	7.25973	9.52241	9.88978	11.6545	2.47526	2.23087	4.4119	3.27883	2.9059	4.39238	3.68769	3.97604	4.85735	2.44101	2.63946	0.778724	1.17124	1.17473	1.12266	0.823108	0.837341	0.784416	0.610069	0.456611	7.49698	7.98524	7.30401	7.91787	8.7831	6.07715	10.6318	9.40872	6.86687	1.74576	1.13902	2.16375	4.87602	4.06806	4.63454	4.72168	4.06403	5.13473	4.33404	4.09084
Cre01.g040200	Cre01.g040200	WNK protein kinase	15	1	55.9459	49.6037	24.5814	27.7647	24.7853	33.2193	34.2028	30.1253	36.4332	31.9737	32.5627	35.402	33.134	33.1864	34.5507	31.9314	31.2944	33.3607	32.0821	36.2637	38.0477	36.7609	46.7342	45.8423	49.5274	33.2387	31.7685	32.5278	37.452	38.6854	50.0539	31.5708	33.9467	26.7393	37.5604	41.3839	33.5284	31.1391	31.1299	29.7802	31.4694	32.6609	28.9919	31.0096	31.0732
Cre01.g040250	Cre01.g040250	DnaJ-like protein	13	12	6.75521	7.57296	9.78856	8.58393	8.93759	6.92506	7.21352	7.37986	7.46918	7.09489	6.39084	7.2821	7.51636	7.28908	8.31276	9.34026	10.6574	10.8688	9.85471	9.59338	9.62178	9.32636	9.79739	10.4601	11.2792	8.42045	8.72018	8.91671	6.8577	7.11107	6.41103	9.46158	9.97137	8.83191	7.54115	7.23564	7.5617	6.9207	7.69172	7.33728	7.51834	7.33853	7.36385	8.22131	9.04675
Cre01.g040300	Cre01.g040300	Catechol O-methyltransferase	8	5	15.4967	14.5171	16.6544	17.2618	17.468	24.2613	23.8117	23.1304	22.2843	19.2153	20.8821	13.1776	13.9487	12.4114	12.754	12.2408	9.66533	9.80682	10.2173	7.30553	5.39539	7.03773	3.79909	3.81118	2.03728	13.7314	11.9479	11.0679	15.0792	16.3778	17.0047	12.5572	10.4728	13.1172	25.0786	24.6666	25.8104	19.4864	19.547	19.9109	14.7867	16.1596	14.4552	9.9321	11.5536
Cre01.g040350	Cre01.g040350	putative MutS type 2 DNA repair protein	4	4	9.57309	11.9482	12.8868	15.135	14.7228	7.10732	6.76307	8.82699	3.7875	4.09739	4.55756	2.55999	2.41833	2.32675	1.5505	2.1147	0.946542	1.28239	1.48831	1.06332	0.86888	0.785737	0.645816	0.773668	0.652955	3.16683	3.27086	3.00803	4.86741	4.78213	6.72389	8.74769	9.14378	7.33805	6.49764	5.8781	5.60034	2.58433	2.8663	2.941	2.44906	1.95495	2.65823	1.91898	1.77067
Cre01.g040379	Cre01.g040379		NA	NA	0.6256	0.901448	0.482761	0.574067	0.312526	2.2288	2.42746	2.00069	0.996926	1.11024	1.4735	1.68873	1.83421	1.70022	2.09543	2.04734	1.87702	1.99034	1.90134	1.26196	1.03542	1.16388	1.31983	0.90835	1.17712	1.39572	1.5765	1.68673	0.826194	1.22646	0.744405	0.904321	0.886051	0.643906	2.29524	2.53489	2.26683	0.551463	0.979788	0.885833	0.775979	0.958167	1.22109	1.40905	1.66978
Cre01.g040400	Cre01.g040400		13	1	7.0192	6.26893	6.01206	7.345	10.0767	9.61991	9.56178	9.37233	9.0783	9.47569	9.57895	8.62657	8.80058	7.3008	9.48242	8.99801	12.4009	12.7463	9.79072	12.7536	14.7693	15.305	14.7505	15.7885	19.6996	9.85258	9.81281	9.73589	11.4166	8.69105	8.63548	4.36373	5.44164	8.22123	6.69566	6.82592	7.86414	9.57824	9.7929	8.69476	8.09166	9.74987	8.88307	9.64876	10.075
Cre01.g040450	HDT1	Histidine-aspartic acid phosphotransferase	3	6	48.3241	45.0712	17.3495	13.1342	14.9444	37.633	37.9036	28.78	31.9346	33.159	31.1284	36.5643	37.3254	36.9112	39.4043	35.4199	33.5857	32.0108	30.0337	39.0509	36.5551	33.6796	24.5884	26.4278	24.5704	22.0831	18.9092	16.2171	68.0496	64.5775	56.9268	32.7155	29.5853	27.4035	48.1972	51.7749	39.6988	45.7583	46.5315	39.3841	45.6005	46.4939	36.7399	35.2939	35.3662
Cre01.g040500	Cre01.g040500		3	4	49.4643	49.6581	54.2576	60.0484	48.0067	21.2785	23.6299	22.6066	16.3293	17.1874	19.5437	16.3115	14.4128	16.2357	14.0611	16.502	15.0494	15.6902	17.4262	14.7973	15.8468	16.0828	8.19036	7.61893	9.77835	12.7249	13.1723	13.1358	34.3044	32.4661	36.7925	39.3558	43.3294	27.053	19.8759	22.9467	20.4807	16.6247	17.6444	17.5801	16.3615	15.1141	16.7134	15.7709	15.0389
Cre01.g040550	Cre01.g040550		NA	NA	1.45729	1.28462	1.51607	1.30381	2.65896	1.25862	0.743547	1.03188	1.42272	1.5492	0.917746	1.37008	1.58699	1.22788	1.61421	1.21414	1.46408	1.87691	1.26966	1.22547	1.41604	0.774014	1.48718	1.52241	1.24761	1.8461	1.86373	1.5618	1.29266	1.09516	1.37759	1.5214	1.6579	1.57361	1.31289	1.10224	0.76855	1.80913	1.59018	2.39511	1.79503	2.0861	2.2304	1.45076	1.83336
Cre01.g040600	FAP327	Flagellar Associated Protein 327	14	1	2.5958	2.66399	1.91474	2.11244	2.57355	1.92047	1.71753	2.00794	1.5089	1.61461	1.83203	1.23525	1.43766	1.30118	1.44349	1.63081	3.24108	3.35155	3.0242	5.48253	6.3853	6.39393	5.91651	6.11784	7.39993	3.98744	4.77688	4.58741	3.88856	3.64209	2.91968	1.10449	1.30286	1.74739	2.28598	1.91799	2.41585	1.73156	1.71698	2.25026	1.85518	1.68903	1.71432	1.47539	1.54143
Cre01.g040701	Cre01.g040701		NA	NA	163.152	154.935	99.233	95.3378	72.3151	96.7724	95.9693	79.7736	109.178	110.448	91.6035	135.085	125.609	104.045	125.656	114.804	108.613	116.443	114.267	84.7239	89.1056	86.3219	73.111	69.6719	80.3764	67.2548	64.5025	58.6041	107.909	102.248	87.9998	81.7168	63.4873	60.8118	96.5861	99.0845	72.8173	102.074	115.012	101.984	145.557	153.048	105.263	142.306	120.483
Cre01.g040801	Cre01.g040801		NA	NA	0.384312	0.42347	0	0	0	0	0	0	0.480434	0.325971	0.187779	0.50416	0.523146	0.386367	0.935794	0.613129	0.681361	0.784289	0.467206	0.765422	0.133369	0.273377	2.14482	2.7374	1.05756	3.01077	3.06242	1.41793	0.577326	0.847605	0.495403	0	0.0862931	0.0676612	0.458247	0.155721	0.345477	0.894562	1.15068	0.0631633	0.839177	1.05027	0.870686	1.46285	2.04703
Cre01.g040850	Cre01.g040850		14	13	1.23426	1.24345	0.419281	0.467419	0.948797	1.44671	1.55394	1.84067	1.29316	1.37991	1.56224	1.06402	0.976084	0.952172	1.0641	1.20649	1.50053	1.62485	1.53621	3.14499	3.57351	3.05704	4.97834	5.07394	5.98065	6.63831	6.8136	6.0346	2.75473	3.13411	1.29304	0.378679	0.390636	0.653975	1.2895	1.34317	1.50475	1.27969	1.24827	1.50693	1.22415	1.46854	1.32802	1.50064	1.11628
Cre01.g040900	Cre01.g040900		NA	NA	13.9575	15.3796	4.9604	6.83697	14.2628	5.24117	4.92591	6.13853	5.49101	6.58845	5.79843	8.75699	7.0216	5.22935	10.6623	12.6936	15.7799	21.1358	13.6482	16.1151	19.3749	15.6554	18.1917	21.3242	22.7605	14.9705	14.0892	18.125	7.29298	6.93989	5.7366	1.81012	1.99849	5.55568	3.37676	3.77031	3.20041	5.0707	5.65281	7.84603	6.65946	9.79257	7.45475	9.71345	10.4666
Cre01.g041000	Cre01.g041000		7	5	31.2518	28.1308	25.5127	25.8164	22.0519	114.048	105.81	102.585	88.8273	97.9658	96.6377	92.6776	84.4839	86.4808	79.439	83.0981	51.8956	52.4591	63.4101	47.0476	46.284	46.5904	34.251	31.5091	29.3393	34.3367	32.7366	38.7439	38.9181	40.7732	46.7161	40.176	41.7081	54.8662	145.557	144.465	139.282	95.6793	110.529	107.936	83.1014	84.8909	87.6229	63.4094	63.2352
Cre01.g041050	AOC6	Cationic amino acid transporter	9	14	3.74266	3.15364	13.1287	11.5447	15.7274	9.216	8.09921	9.52034	14.3508	16.1339	14.4503	15.9749	17.7003	18.2916	14.7421	13.6689	12.1651	12.9544	13.0141	8.64167	6.91436	7.9086	0.403707	0.274425	0.252429	0.256877	0.227413	0.232077	2.57493	2.13106	4.56438	10.9339	9.04636	13.6824	10.6317	9.67883	12.9037	22.2919	24.0599	18.7612	16.0674	16.5025	15.3956	13.3597	12.5474
Cre01.g041100	Cre01.g041100	Histone-lysine N-methyltransferase	3	3	15.1207	14.569	8.85828	8.73921	8.05818	9.17953	9.07695	8.15276	7.93785	8.18433	6.78104	8.41882	7.85031	7.67654	9.10647	7.44276	6.98257	6.62126	5.79252	6.63007	6.98028	5.84325	5.40529	5.91113	6.06401	4.736	3.48707	3.78099	8.45203	9.61691	11.9971	8.93661	10.4225	7.52824	9.39221	10.8288	8.69937	7.10226	7.38412	6.28802	6.78066	6.39747	6.50087	7.61918	7.72756
Cre01.g041150	Cre01.g041150		NA	NA	4.14774	4.37378	1.0191	0.997559	1.07581	1.5817	1.44292	1.86096	3.52048	3.10953	3.5593	6.62598	6.30635	7.07156	6.85449	7.43554	7.59089	7.82135	7.99732	7.73535	9.3871	8.74983	9.13127	10.5547	10.1592	8.15513	8.00292	8.43318	5.94372	5.97837	3.79443	1.62632	1.30186	2.14361	2.16263	1.68967	2.18905	4.00881	3.88145	4.99179	7.34891	6.63393	8.27878	8.3184	7.57466
Cre01.g041200	Cre01.g041200		NA	NA	1.7443	1.5305	5.79681	5.20199	3.95581	0.627709	0.584334	0.56854	0.876843	0.701393	0.778626	0.593251	0.439709	1.05774	0.5367	0.824545	0.649049	0.509782	0.883554	6.04743	7.44332	5.36755	9.35363	10.0545	12.1283	7.301	8.8469	11.7305	0.915038	0.886567	0.582947	3.3241	1.79875	1.16014	0.693289	0.209415	0.185841	0.69405	0.747934	0.870665	1.25875	1.23586	1.20994	1.19171	1.04216
Cre01.g041256	Cre01.g041256		5	7	2.29596	1.79541	9.96153	10.0622	9.84884	3.53414	3.91631	4.24038	5.94323	5.91344	5.16281	5.42475	5.20897	5.95673	5.03545	4.87081	2.96175	2.90198	3.18134	2.36015	2.1076	2.24785	3.49568	3.28834	3.74403	3.63772	3.6285	4.42416	1.01723	0.992183	1.67607	7.46703	5.76509	6.29369	3.25772	3.12103	3.35558	5.56974	4.94759	4.83657	5.9713	5.78296	6.1152	6.20213	5.07959
Cre01.g041300	Cre01.g041300	a-1,2-glucosyltransferase	NA	NA	1.31002	1.4435	2.00256	1.78598	1.80571	4.0004	3.8021	3.83913	4.30473	4.3176	4.92562	5.30294	4.96766	5.03156	5.16812	5.37427	5.37511	4.84782	5.89254	5.56612	5.84512	6.70944	7.18577	6.9583	7.96516	5.21568	4.59535	4.8136	2.08843	2.93512	1.76911	2.27755	1.88256	3.13669	4.87952	3.85216	5.11432	5.12018	4.36315	5.6841	5.10494	5.31898	6.01501	5.41387	6.08346
Cre01.g041351	Cre01.g041351		NA	NA	0.748282	0.582017	2.35502	1.83778	2.20519	3.56399	3.61376	3.2325	4.99948	3.49451	3.84257	5.22575	5.093	3.79302	5.04375	4.65817	3.53775	3.85658	3.2909	1.89944	2.04688	1.40272	1.03876	0.689752	0.457585	1.32064	1.29907	1.0208	0.680123	0.733486	1.1348	2.52084	1.97669	2.54182	3.14907	4.35179	2.97556	3.15253	4.74448	3.03841	3.63753	4.74289	2.76564	4.69126	4.36752
Cre01.g041400	Cre01.g041400		NA	13	21.787	24.7489	18.7631	21.1803	21.2394	15.5146	16.4637	14.42	13.777	13.3804	14.9771	14.6377	14.9598	14.478	15.5964	15.2182	13.3589	12.8512	13.8863	12.8358	12.1508	11.0847	18.4056	18.2592	15.6465	20.7472	20.5535	20.7106	14.2848	13.9075	17.2767	20.9164	20.3457	20.0511	15.7515	15.3953	14.7345	14.8119	13.7474	13.0584	13.7333	13.4441	15.6034	16.2228	15.5755
Cre01.g041450	Cre01.g041450	Phosphoprotein phosphatase 2C-related	15	13	4.19691	3.31469	2.81224	2.31517	2.76837	11.7857	12.4566	10.4833	8.49163	8.62579	8.78736	10.1203	9.85749	9.95082	10.4661	10.5532	13.7634	12.8853	12.8291	16.6855	18.269	16.746	19.7593	18.8868	20.9026	13.328	13.8613	13.183	7.08045	6.68215	8.86044	4.32002	5.64332	6.64581	13.2098	13.8404	12.9802	9.13928	9.02626	9.64893	10.3012	10.8918	10.8604	11.0668	10.8986
Cre01.g041500	Cre01.g041500		14	11	0.289837	0.574863	0.064613	0.0288125	0.10756	0.150195	0.171409	0.228683	0.403738	0.511342	0.547586	0.6844	0.680584	0.724304	1.1292	1.27161	1.90129	2.18456	2.02603	2.29941	2.83645	2.47407	2.90236	3.2825	3.8904	1.93246	2.17272	2.12344	0.671763	0.724471	0.597789	0.12968	0.0260319	0.0918505	0.126719	0.082208	0.0625317	0.394412	0.277699	0.543049	0.866562	0.814712	1.13819	1.3748	1.30562
Cre01.g041550	Cre01.g041550		NA	NA	7.25852	7.63177	4.83279	4.46159	4.4466	6.64884	7.14162	6.44836	5.76895	5.78065	5.64926	6.06942	6.61855	6.1514	6.99991	7.17501	7.37588	7.65144	7.64534	7.70649	7.72031	7.28376	12.166	13.0339	13.7227	17.5941	18.5768	17.0554	11.6769	13.008	9.10671	5.76394	5.15073	6.64323	8.21447	7.5885	7.69058	8.38333	7.07841	7.57671	7.35241	7.27914	7.44823	8.07128	7.74088
Cre01.g041650	Cre01.g041650		NA	NA	1.27735	1.17292	3.55948	4.23269	1.25091	1.33305	0.0493741	0.55991	2.02773	1.05936	1.47941	2.14116	0.917699	1.10073	1.26039	1.05668	1.46784	0.849612	0.647028	2.49695	2.46269	1.21151	6.20092	6.97543	5.25085	5.77236	5.78047	7.55545	0.91375	0.973851	0.853786	2.28607	0.95605	1.09945	2.42566	0.805115	0.408275	2.7954	0.73658	1.53954	3.95732	1.88393	1.62917	2.11939	1.77114
Cre01.g041752	Cre01.g041752		NA	NA	0	0	0	0	0	0	0	0	0	0	0.0490801	0	0	0	0	0	0.0222611	0.0614974	0	1.0003	1.8301	0.793129	0.768817	0.804916	0.94442	0.175804	0.111171	0.0397078	0	0	0	0	0	0	0	0.0305258	0	0	0	0	0	0.0588238	0	0	0
Cre01.g041800	Cre01.g041800		NA	NA	0.659842	0.559288	0.678914	0.605488	1.36562	0.36166	0.494409	0.908774	0.163163	0.223869	0.281071	0.0998785	0.20728	0.291591	0.348968	0.418384	1.03487	1.18775	1.11069	0.977216	1.35631	1.12649	1.53776	1.7896	1.19499	3.09652	3.40047	3.06319	0.980343	0.746303	0.632482	0.61317	0.387496	0.697023	0.363131	0.267364	0.547537	0.0727059	0.101315	0.133474	0.170511	0.217975	0.42931	0.787671	0.540712
Cre01.g041850	Cre01.g041850		NA	NA	0.92775	0.979684	3.18851	3.38166	3.51464	2.00318	1.8289	2.39308	1.71208	1.88859	2.1658	1.62276	1.78911	1.7988	1.57248	1.9735	2.78709	2.81893	3.26609	1.69379	1.39516	2.63978	1.65193	0.881097	1.51289	1.08249	0.958331	1.42623	0.597298	0.644163	0.664405	2.52518	2.22204	2.88563	1.90518	2.16153	1.6958	2.02109	2.00619	2.31261	1.68818	1.84118	1.49467	1.49405	1.64721
Cre01.g041950	Cre01.g041950		4	4	25.437	22.1724	55.6717	65.8934	45.0241	9.03527	9.07514	9.5645	10.6439	10.0476	9.05697	9.01221	8.68815	9.83988	5.94388	5.85033	4.91033	5.15319	4.79654	4.68409	4.92923	5.04529	3.34551	3.35587	3.56234	4.93631	4.93179	5.46807	12.1132	12.6718	14.4802	30.5505	33.5817	22.6044	8.96636	8.48251	8.64591	10.8047	10.7849	9.67354	9.15334	9.45963	7.58576	5.2462	5.50999
Cre01.g042000	Cre01.g042000		NA	NA	0.0589087	0.0973664	0.0437748	0.0585608	0.0728708	0	0.00683108	0	0.00701358	0.0266485	0.0191889	0.0901592	0.0601422	0.0507631	1.00128	0.830179	3.2841	3.19514	3.22864	2.04018	2.38505	2.68186	1.46535	1.38467	2.39556	0.43859	0.341922	0.38294	0.151705	0.115488	0.0506247	0.00878573	0.0088182	0.0207427	0	0	0	0	0.0156782	0.00645459	0.0725615	0.0536629	0.0415214	0.971666	0.776966
Cre01.g042050	MSRB3	Methionine sulphoxide reductase	4	6	14.9221	14.806	49.8196	47.6655	49.2089	19.973	19.3375	20.6027	13.0845	13.9645	12.5319	8.16419	9.04926	6.17544	6.92867	6.35594	6.06019	5.54204	5.24445	6.62005	5.15392	5.63432	2.39067	2.41792	2.37857	3.63072	3.63172	4.39845	4.24955	3.25815	4.92283	12.5303	11.4333	10.2098	11.4121	10.6599	9.30728	8.91461	9.65565	8.83366	7.31734	7.89642	7.13525	5.63233	6.24231
Cre01.g042150	Cre01.g042150		10	9	3.41529	3.41803	5.4134	5.17056	4.27321	3.73448	3.72786	4.08862	5.37186	5.01763	4.10297	5.05581	5.5661	5.07608	6.42676	5.53205	4.72187	4.87672	4.53286	4.40994	4.04498	3.97625	4.8563	4.88765	4.63685	3.48878	3.25507	4.19475	1.99036	2.7335	3.09658	5.29924	5.17811	5.0751	3.36248	3.58025	3.65041	4.8024	5.25363	4.86132	4.90505	5.87166	5.4518	5.92661	6.37058
Cre01.g042200	PBAS1	Photosystem II Associated Subunit 1	1	6	332.193	298.405	256.119	248.074	221.602	76.7649	65.4196	64.0431	137.783	123.703	136.44	121.915	113.676	99.9762	120.781	117.977	122.818	126.046	127.512	163.917	175.038	135.927	176.395	187.983	147.33	157.416	150.42	178.362	120.971	107.715	95.6206	56.3668	51.2067	38.9362	68.7124	51.978	60.6756	174.86	150.605	183.78	211.607	208.762	181.667	155.963	153.728
Cre01.g042250	Cre01.g042250		NA	NA	0.391142	0.396516	0.0348788	0.124426	0.0870927	0.192557	0.326571	0.436807	0.357649	0.297261	0.2854	0.153936	0.28752	0.224705	0.475092	0.424338	0.711963	0.59601	0.551591	0.872509	0.79272	0.507501	1.47691	1.44875	1.15768	1.96114	2.20719	1.86369	0.966999	0.598118	0.416812	0.0420016	0.0843137	0.132218	0.323364	0.367693	0.461322	0.25773	0.274825	0.329144	0.33638	0.427574	0.302476	0.38481	0.361917
Cre01.g042300	Cre01.g042300	Scavenger receptor cysteine rich (SRCR) protein	NA	NA	39.254	41.5195	17.6828	21.2963	17.3437	8.17148	11.2672	9.8671	7.86928	9.41258	7.50741	4.74496	6.02931	5.25674	2.91578	2.67267	1.86006	1.76809	2.00572	10.473	9.92727	7.01278	13.9148	14.31	13.1391	4.8655	4.15011	6.12732	31.3322	29.1352	30.1784	20.9986	20.1529	16.5792	10.0683	11.2413	13.2616	13.3709	16.5575	12.8155	9.14933	9.92931	7.35306	3.31467	3.81647
Cre01.g042450	Cre01.g042450		NA	NA	0.656972	0.799123	0.71327	0.992361	1.34568	5.14537	5.60389	4.27216	2.85242	3.00475	3.05161	1.93076	2.07316	1.71064	1.96023	1.46103	4.23048	3.59383	3.47995	4.945	5.51326	4.45238	3.84745	3.62814	3.01572	2.1105	2.15046	1.47053	1.48679	1.99049	0.887207	1.14524	1.38703	2.01888	4.1508	5.24796	3.88405	2.16323	2.28894	1.66592	1.28407	1.62553	1.24743	1.83868	1.31923
Cre01.g042550	Cre01.g042550		11	10	15.614	15.1605	26.7218	24.3085	18.3735	25.2919	23.3517	21.2558	31.1981	30.4693	25.0706	37.7394	37.5715	30.6225	43.499	38.8235	39.1893	40.8862	36.4304	27.7763	25.4941	26.5971	18.2558	17.3877	17.1587	9.40972	9.64705	9.48231	10.6296	10.9119	14.9231	23.0942	22.5804	20.8613	23.8626	24.2931	23.0426	30.6374	31.8409	25.5046	33.2785	33.4008	28.4634	36.8551	37.6513
Cre01.g042600	Cre01.g042600		NA	NA	1.25047	0.229647	0.696915	0.207181	0	1.35	0.435016	0.632454	2.38207	1.41419	0.814655	0	0.283701	0.239458	0.119407	0	0.246334	0.680509	0.126682	0.138362	0.72326	0	0.265858	0.296897	0.254893	0	0	0.109848	0	0.204291	0	0	0.561559	0.44031	1.32537	0.337788	0.149881	0.59707	0.665612	0	0.560103	0.488193	0	0.244093	0
Cre01.g042650	Cre01.g042650		NA	NA	0.279293	1.231	0.778281	0.138822	0.129558	0.633197	1.36025	0.678042	1.49635	0.568546	0.636837	0.824378	0.475235	0.160449	0.320035	0.0742637	0.247584	0.531971	0.848836	0.370839	0.484621	0.476813	0	0.198936	0.426979	0	0	0.073604	0.23975	0	0	0	0.125424	0.393374	0.111008	1.13168	0.401712	0.200034	0.334495	0.0918059	0	0.327114	0.0843676	0	0.255025
Cre01.g042700	Cre01.g042700		8	5	8.85714	9.03539	6.698	9.02263	10.8596	12.1435	12.8258	12.9927	9.39006	8.77086	9.74621	8.99156	8.52072	4.76465	7.26222	5.57569	7.47241	7.66444	6.62034	9.47475	10.644	7.30227	3.4734	4.45853	3.13876	1.06422	1.4779	0.263936	6.47475	8.09913	2.28617	3.47279	4.5538	2.55671	5.79679	7.48207	3.73629	4.28138	4.54797	2.34559	4.20555	5.98717	2.45808	4.54529	6.09661
Cre01.g042750	ACH1	Aconitate hydratase	15	11	640.034	692.04	229.099	232.36	303.657	158.27	150.331	164.214	358.452	347.621	354.191	376.162	337.879	401.929	342.914	425.4	337.954	342.293	431.21	496.496	488.88	468.438	1972.08	2066.31	1725.56	1045.68	927.459	1226.35	582.388	535.22	574.436	163.677	163.229	192.941	132.074	129.119	158.618	354.411	372.091	385.768	460.743	410.723	546.9	555.424	500.429
Cre01.g042800	DVR1	3,8-Divinyl protochlorophyllide a 8-vinyl reductase, chloroplast precursor	8	6	50.4356	51.9867	103.622	104.834	90.5635	127.796	120.022	109.336	153.941	153.486	134.894	95.6283	100.541	85.2055	68.3769	71.1178	43.1584	39.0915	40.1491	38.5128	33.8528	34.3926	6.44224	6.55541	3.5759	20.8455	20.0626	16.3212	53.1631	53.0861	53.9648	88.6294	88.9867	79.5537	140.059	138.018	132.565	153.153	164.421	127.103	96.77	115.133	88.7627	46.3652	46.6802
Cre01.g042850	Cre01.g042850		8	4	31.3715	25.3276	21.6533	20.331	19.1422	42.0098	40.0024	33.9428	28.9609	28.6559	25.1543	29.5997	30.0574	27.9347	25.2671	24.672	14.1188	15.7263	16.0253	8.45102	6.95091	9.7846	1.84701	2.10563	1.69705	16.5724	15.8467	13.6414	35.1641	36.4283	43.758	30.772	31.2108	27.4035	36.6394	46.6903	37.6163	24.9316	23.892	23.0038	21.6856	22.2342	20.8484	21.9041	20.0519
Cre01.g042900	RRM1	Putative rRNA (adenine-N6-)-methyltransferase	6	2	27.497	28.1281	14.07	15.1459	9.24944	43.7991	48.3319	39.721	15.5647	15.9031	15.9233	21.7011	22.5731	18.4755	15.3395	15.2	11.7837	10.1728	10.7516	21.7511	21.9307	21.8016	20.6919	23.0218	20.4531	20.3703	20.5966	19.2179	32.3	36.1741	47.9514	26.0446	37.5503	21.7423	47.0392	58.7702	42.4404	10.1348	9.82175	9.40847	10.6147	11.2686	11.7792	11.7707	11.8931
Cre01.g042950	Cre01.g042950		NA	NA	67.6921	71.6498	79.5413	95.8005	72.8565	39.4199	43.0376	33.3936	49.547	47.5167	41.2759	42.4324	40.399	47.4127	38.7834	38.1265	29.7571	31.8478	28.1742	40.6232	31.7077	26.9462	33.3918	28.9772	28.752	35.3505	30.2132	32.5151	69.7011	69.2955	83.964	83.2523	82.6615	73.2676	42.4118	32.4277	40.0483	60.7817	55.9114	58.0936	53.0978	52.855	56.0058	45.987	46.586
Cre01.g043000	Cre01.g043000		14	1	6.3661	6.84706	4.2406	3.45421	3.12959	11.3196	11.4174	9.85183	4.76505	5.23188	5.81625	4.2755	4.4883	4.3129	4.19957	5.11194	5.11124	4.32021	4.79462	10.0187	10.791	7.67854	15.4328	16.0062	16.0371	20.6477	21.4233	19.4105	9.18779	10.0938	12.3585	5.46974	7.13011	5.85854	11.5324	12.8256	11.473	3.16076	3.2806	3.56824	2.59018	2.49527	3.50898	4.0399	3.85985
Cre01.g043050	Cre01.g043050	SNARE-associated Golgi protein	NA	NA	15.7722	13.2621	45.333	50.5542	32.64	18.6124	17.1852	19.4863	20.1717	20.6417	19.6673	16.6133	16.1812	17.02	14.2651	15.2102	8.598	9.21304	8.76301	12.0734	12.3469	11.3276	8.14063	8.4787	8.8361	16.8211	18.5805	20.6694	6.52829	4.79691	6.70607	29.4997	26.3717	22.5405	18.5567	17.8459	17.6918	22.924	23.2852	22.4333	21.2604	22.9263	19.7767	16.1101	16.0623
Cre01.g043100	Cre01.g043100		10	7	5.62571	5.31336	5.78831	4.85502	4.07221	15.2971	16.4739	15.8338	11.0405	11.9554	11.8812	16.0983	16.7046	16.7276	18.8432	20.4819	19.5827	19.6812	18.9016	13.544	12.7437	15.2684	10.7251	8.63071	8.80843	8.32614	9.23216	9.35167	7.58876	4.06011	8.07538	4.8682	4.55304	6.66105	14.792	14.6289	11.9151	10.4494	10.2669	12.3146	14.1637	17.0878	16.8819	17.2324	15.9187
Cre01.g043150	Cre01.g043150	bZIP transcription factor	NA	NA	5.69741	3.94612	4.89903	5.66377	4.53071	10.3335	10.1933	10.7689	10.233	10.6039	9.22633	15.4821	15.9544	16.5524	14.1762	20.6031	20.5871	16.5658	20.1852	22.0463	30.3923	28.8096	23.1533	26.2043	25.5829	18.4508	22.58	21.9645	3.4934	2.7126	7.83395	7.42899	4.23994	8.02459	13.4576	10.4215	7.02402	9.90995	7.53835	11.7718	17.8272	18.6842	18.784	21.353	20.413
Cre01.g043200	Cre01.g043200	conserved expressed protein	NA	NA	12.8279	12.4319	30.2336	25.5042	23.0854	52.1585	43.9268	40.5695	88.2134	89.0366	69.6759	80.2888	93.0954	66.7685	73.8055	60.1636	60.8306	62.0716	50.495	50.8925	46.9843	42.8324	17.1523	12.3296	16.2559	8.2437	4.65257	4.56179	10.083	6.96885	6.17607	18.6707	13.9506	18.1764	43.1228	39.0772	37.179	100.288	94.5244	90.6828	97.8686	107.463	78.4335	62.4493	66.6101
Cre01.g043250	Cre01.g043250		NA	1	0.668674	0.571024	0.577634	0.315744	0.635878	1.22361	1.3143	1.44072	2.67494	3.04	2.61376	3.41011	4.47153	4.8594	3.18938	2.747	4.5346	4.01193	3.47516	5.54907	5.67369	4.92778	13.7971	14.9316	16.5913	23.2501	24.323	16.2916	3.37226	2.86761	0.833231	2.42337	1.45639	3.30808	3.02979	3.0481	3.01754	4.65744	4.56477	3.80252	2.54956	3.15877	2.64607	1.81104	1.90295
Cre01.g043300	Cre01.g043300		10	11	1.06767	1.41175	3.0942	5.3599	5.59657	3.83833	3.49138	3.4992	4.57616	4.16572	5.18197	4.41197	5.12314	4.87621	5.99475	5.05329	3.88048	5.34547	5.87328	2.48086	2.48248	2.70374	2.92822	3.53627	3.29713	3.31014	2.80443	3.54527	1.09981	1.25587	1.46805	2.53183	1.86993	3.83463	2.54615	2.63894	2.87935	4.51162	4.56069	3.96576	4.66269	4.16827	3.96697	5.40824	5.03698
Cre01.g043350	CAO1	Chlorophyllide a oxygenase, chloroplast precursor	3	5	164.334	148.715	25.4535	25.8013	24.5443	26.8406	27.0557	26.4477	85.0432	77.6301	76.5942	96.6052	93.4096	93.923	88.7395	89.0994	59.3228	58.6788	61.3896	54.9275	56.2867	54.6232	11.5735	11.1409	9.75964	60.036	60.9309	57.7919	179.412	174.921	132.009	35.6531	33.5764	31.7461	60.0134	46.4208	54.1463	108.436	99.4705	101.151	123.306	119.799	113.89	103.247	103.64
Cre01.g043400	Cre01.g043400		3	15	9.38392	8.59735	6.64017	7.1798	5.77141	3.14169	3.88805	3.45561	3.0316	3.09432	2.8163	2.45514	3.01406	2.99831	3.32249	3.36428	3.83214	4.4182	4.77468	2.92245	3.11018	3.27008	1.93344	1.97141	2.38563	2.35502	2.19382	2.25072	5.06852	5.63272	5.39131	6.08561	5.68195	4.15813	3.4783	3.18283	3.29844	2.83184	2.52554	3.08457	3.02842	2.84028	2.59578	3.0409	3.25733
Cre01.g043450	Cre01.g043450		8	5	11.6262	13.2323	19.3534	18.0968	20.1535	24.0297	21.5532	23.0258	27.9208	28.6497	27.5563	12.2918	14.733	14.4567	9.64108	10.6572	9.89947	9.94842	10.8794	14.2691	11.3609	14.8864	6.5373	5.55713	6.08059	8.77163	7.13345	9.55467	14.8389	14.0955	17.8792	14.7843	14.7015	18.9068	24.9289	22.1907	25.4684	27.3363	26.8712	23.5333	13.2587	14.8114	15.1571	4.21043	5.30801
Cre01.g043500	Cre01.g043500		2	2	4.98324	5.3554	8.81183	8.65388	8.21911	7.37241	6.8701	7.84121	5.16388	5.15559	5.59115	5.08453	4.56417	4.36487	4.65273	3.84425	3.69033	3.74977	4.15091	3.55338	3.77896	3.51852	4.04168	4.60119	3.79975	4.90174	5.44709	5.05851	5.46595	6.30188	7.90408	8.01013	8.8962	6.84541	7.7514	7.50335	6.172	5.02313	5.42785	5.05565	3.5961	4.27528	3.99559	3.56668	4.53151
Cre01.g043550	Cre01.g043550		13	NA	3.60845	3.86782	1.61199	1.82847	1.75856	2.8649	3.20423	2.88885	0.872607	1.20997	1.33549	1.27093	0.907863	0.895341	2.09155	1.9339	4.53057	4.31715	4.17341	4.55819	5.33062	5.88874	4.48666	5.10049	5.99307	4.26883	5.26269	4.34407	3.7243	4.36289	3.41474	1.49515	1.66461	1.28542	2.08715	3.08354	2.05989	0.774322	0.526895	0.553834	0.726381	0.844163	0.822821	1.87467	1.65814
Cre01.g043600	Cre01.g043600		15	13	3.28018	3.48054	3.06944	4.18672	4.47091	3.61996	3.52196	4.32576	2.3432	2.94023	2.61185	2.54999	3.41778	3.37333	3.64267	3.2519	3.03941	3.15144	3.17539	2.20456	2.89503	2.21234	3.46111	4.35556	3.78888	3.94205	4.78068	5.10132	2.29433	2.10386	2.36649	3.37013	4.69196	3.90705	3.34789	3.90528	4.01899	2.55234	2.26334	2.34281	2.96569	3.25685	2.83803	3.2489	3.32796
Cre01.g043650	ODA8	Outer Arm Dynein Assembly protein 8	13	13	0.363573	0.550849	0.607882	0.384015	0.780025	0.986182	1.12251	1.10331	1.36352	1.2952	1.1695	1.10295	1.28369	1.18793	1.3019	1.26884	2.76637	2.74527	2.76246	3.2887	3.70631	3.14228	3.47841	3.80359	4.94684	3.12101	3.2593	3.3655	0.760738	0.868687	0.429613	0.427013	0.204091	0.896138	1.24636	1.12329	1.12758	1.17178	0.943439	1.44905	1.49618	1.31296	1.40029	1.27745	1.52158
Cre01.g043700	Cre01.g043700		11	7	0.131524	0.0724623	0.842962	0.915228	0.732134	1.8104	2.26486	1.81603	2.02001	2.25346	2.01359	1.53128	2.28272	2.11563	2.37368	1.95843	1.72944	1.4494	1.479	0.785854	0.616183	0.916868	0.293609	0.538673	0.321714	0.263076	0.291126	0.311952	0.225804	0.161154	0.395599	1.11809	1.26988	1.50512	2.19557	2.37152	2.00996	1.88398	1.94274	1.59962	1.6127	1.95122	1.76799	1.96402	2.22176
Cre01.g043750	BBS7	Bardet-Biedl syndrome-7 associated protein	14	1	7.09683	8.42896	2.8586	2.57142	3.2408	8.11995	8.36797	7.74234	4.95908	5.04061	6.12137	5.29305	5.13124	5.1693	5.71272	6.25486	15.6919	14.7145	13.6267	17.936	18.6286	18.5323	16.3292	17.3381	19.6441	14.2542	14.2766	13.7853	14.917	16.0585	12.1027	2.928	2.89911	3.36301	7.99641	7.65032	7.82257	4.65532	4.48365	4.76731	5.1395	5.04069	5.20919	6.90063	6.31194
Cre01.g043800	Cre01.g043800		NA	1	3.1311	3.05955	0.263401	0.293642	0.246643	0.975825	0.698766	1.27288	0.611928	0.581264	0.65429	0.445628	0.50262	0.407268	0.626181	0.738304	1.0474	1.23778	1.2748	3.11805	3.11628	2.50463	4.63472	4.50255	5.38287	7.38547	7.30553	5.58929	7.83517	6.65956	4.87389	0.237894	0.291834	0.270427	1.05664	0.622381	0.955936	0.465432	0.424524	0.621415	0.734308	0.714991	1.01721	1.08977	1.07888
Cre01.g043850	Cre01.g043850		NA	NA	1.62283	1.93516	8.67272	9.4585	7.53831	2.7	2.7609	2.88062	2.47735	2.72278	2.83862	2.23827	2.26204	2.29241	1.93598	2.04524	2.00352	2.0627	2.03367	2.86318	2.89304	2.91601	2.89254	3.32525	3.16068	2.91993	2.83434	3.04646	2.23273	2.69119	2.21611	5.69935	5.69046	5.11151	2.57121	2.68429	2.97364	2.83409	2.58257	2.60873	2.23294	2.1871	2.14219	1.87463	1.9081
Cre01.g043950	Cre01.g043950		NA	NA	1.54041	1.34739	0.77885	0.789337	0.559866	1.50186	1.37009	1.20479	4.06125	3.653	2.87614	5.82278	6.66897	10.8382	5.04969	6.17346	5.75304	5.56559	6.11995	5.4296	5.84175	6.04586	13.7348	15.2365	18.4221	20.2763	21.7845	20.8	6.25714	4.90346	4.20338	5.01637	2.78132	7.97388	6.5896	6.33172	5.75599	5.67555	5.6424	5.52282	3.84108	3.65792	3.665	3.94305	2.64878
Cre01.g044000	Cre01.g044000		10	5	22.9201	21.7217	40.7922	39.4747	34.6529	35.4363	36.4876	35.8361	38.81	38.2732	34.2267	33.656	33.6395	34.5165	33.8291	33.256	35.3961	36.5982	37.6677	32.687	32.8636	35.4259	30.4409	29.8295	34.9533	23.8973	24.7195	23.7634	28.9052	25.0556	27.0732	35.787	34.4791	38.1274	39.8883	41.0465	40.4957	43.0996	48.7251	45.7621	33.9038	31.8157	31.8542	30.3238	36.9765
Cre01.g044050	Cre01.g044050	ATPase synthase subunit, vacuolar	NA	NA	286.6	322.589	541.43	608.185	456.366	410.657	429.666	328.952	347.871	332.11	273.919	287.099	250.123	224.09	230.544	214.645	291.431	308.139	260.565	309.122	312.915	291.61	167.872	177.527	137.346	107.589	100.096	81.5894	236.154	251.15	232.889	439.076	449.549	366.365	379.273	408.28	331.904	358.483	374.72	279.115	260.699	304.253	223.011	221.694	197.71
Cre01.g044100	AMB3	Beta-amylase 3	14	13	39.4202	40.0794	27.379	27.6653	29.3017	21.7095	22.7721	23.8299	18.3319	17.4346	19.348	16.2351	16.2586	15.8614	16.0616	15.2007	18.8321	18.3757	17.4985	26.0559	29.6712	25.99	38.4156	41.3569	40.9898	44.8172	44.9422	44.6837	33.7581	37.1321	30.0167	24.032	25.3763	23.5802	21.5981	21.3437	22.4762	19.0547	18.5084	20.2884	18.6663	16.7634	17.6294	17.7502	17.2278
Cre01.g044150	Cre01.g044150		16	11	0.498979	0.329892	0.111237	0.347222	0.486079	0.856522	0.729059	0.938816	1.90699	1.72678	2.06422	1.80011	1.93582	2.16425	3.30195	2.90564	2.37383	2.48464	2.97236	1.14287	1.09092	1.34878	2.48241	2.68338	2.50209	3.42669	3.75525	3.47158	0.728164	0.978225	0.343048	0.20093	0.246488	0.509525	0.971789	0.849168	0.95094	2.26933	1.95217	2.06663	2.19588	2.14285	2.27601	2.80515	3.20454
Cre01.g044200	Cre01.g044200		13	1	2.29698	1.41266	3.15574	3.13306	3.07267	4.22143	4.0883	3.59873	2.28956	3.04476	2.85367	1.96214	1.6361	1.56508	2.14237	1.53401	4.35652	4.7966	2.85736	6.59626	7.41517	7.3869	6.23502	5.82149	9.0158	4.2383	3.97289	3.40679	3.39328	2.30393	2.01988	2.19886	1.58327	2.48284	3.77923	2.8571	2.91963	2.29553	1.96194	1.86125	1.93807	1.7101	1.93636	1.84562	1.62588
Cre01.g044250	Cre01.g044250	Calmodulin-like protein	NA	NA	3.14681	4.01422	2.63068	2.68305	3.88515	2.94778	3.03994	3.73896	2.46407	2.4063	2.94896	2.38162	2.76786	2.46833	1.33139	1.37739	0.336176	0.368846	0.389912	0.506212	0.470421	0.516565	0.0694764	0.0689669	0.0740122	3.17136	3.27911	2.94082	6.48306	6.26409	4.17085	3.88813	4.11991	3.94633	3.07872	2.83457	3.44681	2.88658	2.43521	3.31798	2.68347	2.50432	2.97603	1.56636	1.76086
Cre01.g044350	Cre01.g044350		NA	NA	2.69008	2.73104	1.38132	1.45729	1.82274	1.28241	1.3354	1.7611	1.37107	1.45619	1.75253	1.10033	1.27549	0.920299	1.54991	1.35021	3.5904	2.96902	2.82018	6.26074	7.21665	6.45021	8.23191	8.45024	11.1085	6.27754	7.20781	5.32896	4.95573	5.51081	2.79233	0.703232	0.909435	0.734361	1.0692	0.955283	1.29335	1.10405	0.929126	1.49031	1.36062	1.52224	1.57956	1.32751	1.32476
Cre01.g044400	Cre01.g044400		7	2	9.06287	6.97267	5.43947	5.43759	3.23391	27.3726	29.8117	22.3926	14.9785	16.7023	13.765	19.6276	18.0308	16.8517	20.3089	18.2518	20.4414	20.2242	18.8409	23.5685	22.0717	20.1109	22.7456	24.2171	17.8396	17.0551	17.5995	17.0721	12.9816	13.8249	14.3786	14.9721	17.9655	11.4052	30.9059	37.4174	28.1531	12.2137	11.3894	10.3297	10.1965	10.8031	12.7974	18.3398	16.6487
Cre01.g044450	Cre01.g044450		NA	2	0.478761	0.365222	0.903098	0.549155	0.51251	2.40939	2.99794	1.94461	1.3154	1.52437	1.15164	1.47353	1.3285	1.26942	1.4559	1.44928	1.26234	1.86388	1.29837	1.14913	1.38029	1.34129	1.7852	2.3871	1.64401	2.701	2.19555	2.56225	1.01164	0.866391	1.89893	2.01027	1.35616	1.71173	2.86897	3.73059	2.88687	1.31883	1.38201	1.21056	0.91551	1.00645	1.04573	1.38025	1.32269
Cre01.g044550	Cre01.g044550		NA	NA	3.71093	3.27123	10.6718	8.77985	13.2894	24.0858	21.9464	20.8109	27.2513	25.7346	25.143	26.1421	21.8225	24.8149	24.7056	25.6945	17.4569	18.0947	19.4439	15.5702	13.0327	12.2484	9.08891	8.98702	7.21633	9.55049	8.32363	10.6012	8.34608	6.03834	8.92943	13.615	10.1323	18.8684	25.8411	19.9082	24.2856	27.854	27.259	28.0069	24.5836	28.0483	26.9036	24.5129	26.0235
Cre01.g044600	Cre01.g044600		16	7	7.46202	6.22857	2.76729	2.64927	5.32235	10.1305	10.7837	12.6333	20.7308	19.8443	20.9897	23.8378	22.0624	24.9715	26.182	24.9733	25.4812	26.1665	25.5435	23.5685	23.9974	24.4648	31.303	30.5917	31.1013	17.3759	15.9624	18.0092	8.87383	8.42815	6.83457	3.89096	3.19985	7.79358	11.5512	9.87772	12.2862	23.9996	23.5741	24.2148	27.1597	26.6024	27.9389	28.2721	27.9461
Cre01.g044650	Cre01.g044650		16	11	9.46119	9.59023	0.579178	0.645674	1.50647	9.08763	9.55026	9.32953	17.9714	16.3069	15.2613	22.1677	21.5879	21.4178	23.841	21.3347	19.7937	21.0312	19.7401	27.6113	27.6493	23.6679	47.1577	48.5151	43.6903	26.3297	25.84	25.5271	13.5857	11.7147	6.73529	1.47241	1.12783	3.644	11.2383	11.2289	11.6464	20.2047	20.3633	18.4463	25.9359	24.9009	22.8771	26.2444	26.886
Cre01.g044700	Cre01.g044700	Glutathione S-transferase	4	5	7.61485	8.14702	39.3047	40.1109	38.1086	25.0926	22.2478	24.1055	19.6821	20.1324	19.3085	14.3004	15.0325	13.6502	10.8618	9.42657	5.63927	6.06987	6.12673	3.52411	2.93867	4.06368	0.120919	0.067518	0.309151	1.49575	1.15633	1.23239	3.82439	3.34499	4.94196	15.7206	15.8922	17.1559	18.2098	18.2569	16.5879	16.2937	16.1459	14.3329	12.3553	11.7189	12.1599	9.2886	9.86717
Cre01.g044750	Cre01.g044750		12	12	2.58255	1.70742	6.7031	5.64807	4.92889	5.44875	6.05794	5.12771	4.05867	3.90536	3.4611	4.2107	4.21861	3.53953	9.34288	7.8676	21.9124	23.3502	20.1831	12.9325	14.0325	14.3607	4.94161	4.54623	6.94878	2.65663	2.1777	1.59454	0.950104	0.723283	1.10969	2.34401	2.18699	2.65013	3.92989	3.94655	3.87373	3.69932	3.03408	2.91054	4.11477	4.55152	3.81148	8.14507	6.91724
Cre01.g044800	PFL1	Pyruvate-formate lyase	14	13	357.967	317.741	73.2583	72.0018	47.5086	51.343	45.2703	50.9405	166.969	136.757	136.374	144.669	121.763	175.643	181.943	201.166	165.147	158.982	180.903	267.561	279.724	266.242	476.899	518.777	611.493	284.557	289.172	305.73	266.898	261.44	246.296	31.8466	40.1411	18.3973	29.4374	30.354	31.4392	127.628	131.249	144.091	196.792	194.832	208.997	214.796	202.781
Cre01.g044850	Cre01.g044850		11	9	0.515601	0.516876	0.963615	0.662855	1.02864	0.575054	0.501691	0.53175	0.836336	0.946999	0.828393	0.879816	1.01322	1.37635	1.09723	1.18131	0.994315	0.995783	0.989704	0.573935	0.648457	0.65963	0.679974	0.795259	0.753869	0.659111	0.581223	0.874535	0.485863	0.387605	0.622998	0.263649	0.205431	0.617001	0.308167	0.254472	0.501834	1.03288	0.928586	1.2845	1.15907	1.04734	1.32564	1.18505	1.25075
Cre01.g044900	Cre01.g044900		NA	2	12.6441	12.9295	7.56781	8.8035	8.33016	6.80399	6.8975	7.36052	3.40909	3.93932	3.52572	1.98465	2.27705	2.27525	1.66308	1.6614	4.53577	4.60515	3.69331	5.24234	5.7709	5.76752	5.91513	6.36042	6.60383	8.46312	8.62498	7.20893	17.6535	17.7954	14.2273	7.5724	6.98174	8.12481	7.25476	7.69492	7.46556	3.47084	3.94784	3.42848	2.09901	2.49699	2.30358	1.93033	1.42259
Cre01.g045100	Cre01.g045100		11	9	15.3479	13.8803	8.71511	8.63618	6.85091	11.6299	10.2755	9.49081	36.408	33.9941	28.6759	48.3408	50.0628	43.9192	57.5717	54.9008	56.732	61.3031	57.5591	30.9524	31.3545	33.9474	18.9319	19.4921	19.7449	15.7357	12.9052	15.721	12.6777	12.7736	10.3277	5.57136	5.20181	2.7531	11.9702	7.97891	12.3912	39.4066	35.0287	37.7897	52.2399	49.6312	46.5372	59.8618	64.8711
Cre01.g045150	FAP304	Flagellar Associated Protein 304	12	7	0.955221	0.912209	0.106473	0.094958	0.206784	0.680624	0.664607	0.483125	1.20551	1.51239	1.41056	1.44107	1.99379	2.01211	3.68503	3.16643	5.83332	5.78748	5.59338	3.00169	3.09395	3.85948	3.35092	3.31123	3.71897	1.35868	1.20284	1.25868	1.4213	1.1236	0.738804	0.11397	0.0857937	0.291502	0.936501	0.670885	0.847246	2.50852	2.33889	2.8887	3.25171	3.48063	2.52	4.56826	4.3611
Cre01.g045200	Cre01.g045200		NA	NA	0.0665573	0.146678	0.0741877	0.0661643	0.0617492	0	0	0.0403955	0.0475453	0.0903255	0.0867214	0.13097	0.135902	0.19118	0.228799	0.0707901	0.275338	0.217324	0.525936	0.39768	0.369563	0.113628	0.127355	0.616301	0.122102	0.266258	0.0785728	0.175403	0	0	0.114395	0.0595588	0	0.0468717	0.0529078	0	0	0.0953386	0.0531416	0.131268	0.313025	0.103938	0.321686	0.116928	0.445676
Cre01.g045350	DRC5	Nexin-dynein regulatory complex 5	14	1	18.6656	17.1395	0.815901	0.618511	1.39216	4.33843	4.58358	4.66474	4.52302	4.29637	6.31855	5.54545	5.95357	5.27743	7.56981	7.25983	9.40875	9.48065	9.0099	19.5597	20.8553	18.5365	21.3828	21.6112	24.5295	20.2049	19.4861	17.5543	33.4595	33.3283	24.6902	1.08077	0.920409	1.46913	6.80786	5.30904	6.97496	6.71048	6.10739	7.33857	7.40156	8.28737	8.80035	7.56568	7.84232
Cre01.g045450	Cre01.g045450		16	11	0.77056	1.51939	2.98355	2.37866	3.68735	2.07535	1.83412	2.51067	4.69331	3.8527	3.51403	6.14496	5.52067	5.1257	8.38817	7.72116	10.0664	9.88761	9.66347	8.15814	8.97937	8.07771	9.18288	10.5439	10.0194	4.67794	4.33289	3.91179	1.21848	1.35163	0.871317	2.17748	0.947061	2.42766	1.09611	0.657317	1.37081	2.81752	4.04764	3.11946	4.55046	3.83165	3.45476	10.9723	9.9739
Cre01.g045500	Cre01.g045500		14	1	2.67229	2.53204	2.53257	2.09184	2.95832	1.8397	2.06587	1.9588	1.54929	1.78701	1.85027	1.24475	1.17741	1.23853	1.03549	1.13277	3.03646	3.07714	2.71508	3.20538	3.11813	3.42346	2.98071	3.39307	3.69458	3.30522	3.31473	3.477	3.60159	3.69507	2.91777	1.84834	1.94793	2.60922	1.61115	1.90404	1.79182	1.64579	1.53581	1.60404	1.29236	1.21968	1.2557	1.19446	1.25737
Cre01.g045550	TPT3	Triose-phosphate transporter	10	11	161.997	166.323	80.0337	88.7537	84.2259	139.32	147.042	147.373	329.986	324.051	302.172	325.694	329.935	323.236	278.205	275.033	226.399	224.616	229.224	260.338	246.559	235.065	409.727	393.045	405.77	138.51	126.572	125.901	157.152	141.978	144.13	123.466	111.453	121.556	191.826	159.633	207.121	429.687	452.091	396.814	343.474	374.543	335.798	285.183	272.928
Cre01.g045600	Cre01.g045600	Speract/scavenger receptor, transmembrane glycoprotein	9	6	2.41616	2.20695	17.4347	17.2557	18.3459	4.18042	4.24693	4.26424	12.3544	11.6922	10.3765	10.2179	11.1653	12.2002	10.9288	10.0426	5.48615	5.13842	5.9326	3.25034	3.37603	2.91277	0.932757	0.634052	1.01093	2.41643	2.13926	2.71456	4.09357	2.83584	3.85226	12.0623	10.1652	15.9407	4.37203	3.813	4.93846	16.1209	15.2809	15.4662	14.0761	15.1919	12.6766	9.8299	10.6827
Cre01.g045601	Cre01.g045601		NA	NA	0.453028	0.381731	0.31189	0.30465	0.704622	1.29464	1.21445	1.64164	1.49437	1.5551	1.52777	1.3634	1.45103	1.70698	1.61841	1.58723	1.15754	1.00066	1.44165	2.41493	1.98832	1.71365	4.43623	4.79283	4.3266	0.817316	0.896598	1.14474	0.583331	0.744471	0.618334	0.369622	0.239347	0.713141	1.12273	1.25255	1.59067	1.99451	1.80856	1.87457	1.57559	1.50856	1.86758	1.59957	1.86554
Cre01.g045640	Cre01.g045640		9	7	4.25513	3.643	2.72976	3.34748	4.45895	3.76758	3.32264	4.5334	5.79502	5.10996	4.94595	4.51787	4.54216	4.87141	4.52506	4.3955	4.25145	4.49802	4.27976	3.10946	2.80462	3.13572	3.67074	3.6632	3.9499	5.38837	5.60152	6.29265	5.0717	3.84091	4.41967	3.34201	1.75966	4.69969	3.84484	3.67157	4.75528	5.94169	5.84163	5.23253	4.66884	4.92394	4.91955	3.51363	4.39785
Cre01.g045650	Cre01.g045650	DnaJ-like zinc-finger protein	15	NA	16.6039	19.91	28.8498	29.6134	20.0861	4.32319	2.15191	3.55671	5.23279	3.64509	4.13594	3.30998	1.88351	3.74065	3.73058	4.50152	10.1011	9.30163	7.51998	23.127	28.0197	18.4344	35.7162	39.6542	37.6277	21.2726	22.3878	25.4822	6.00865	6.06345	5.73557	11.6533	9.5033	7.22213	2.84679	0.791504	2.10721	2.91469	2.7294	3.53154	4.59351	1.90655	2.55699	7.05413	5.2519
Cre01.g045700	CAT2	Catalase/peroxidase	15	11	10.0455	7.03833	2.666	1.76227	1.17477	0.0546811	0.0195779	0.0683128	0.0804039	0.133656	0.128323	0.664449	0.612864	0.792098	3.45006	3.69614	4.75602	5.61994	6.19167	3.23182	2.87095	3.36273	15.0759	16.7759	11.9246	5.06553	3.95302	5.6062	2.5121	2.06868	2.15218	0.654679	0.404368	0.178346	0.0447362	0.0228033	0.0607088	0.0806136	0.112335	0.129492	0.586074	0.74702	0.799004	5.24004	4.77904
Cre01.g045800	Cre01.g045800		NA	NA	1.79625	2.0853	5.39872	4.87862	5.95173	7.35515	6.58357	7.534	6.80528	6.26837	6.81233	5.84893	5.39242	6.09935	4.53922	4.94677	5.04233	4.46867	4.65982	4.91909	5.16497	5.34826	7.67197	7.21969	7.66939	8.12675	7.70582	7.60784	2.86358	3.64723	3.05974	5.28136	4.4366	5.60202	6.27244	5.95258	7.68152	6.29464	5.48063	5.22962	5.4739	4.95896	5.19348	4.99645	4.72524
Cre01.g045825	Cre01.g045825		NA	NA	4.12955	4.15463	4.53627	2.91526	3.72018	3.68288	3.70599	3.30546	3.7195	4.10166	3.86001	3.61156	3.91051	3.54134	3.46323	3.43735	3.11249	2.93127	2.76478	3.09916	2.53388	3.43987	2.40487	2.21672	1.42733	1.59613	1.13045	1.32487	2.466	3.05059	4.78321	3.58821	3.87024	3.54036	4.80506	3.29803	3.91669	4.80081	6.21206	3.61977	3.81999	4.15902	3.90502	3.08417	3.7525
Cre01.g045902	HCF101	[4Fe-4S]-cluster scaffold protein	9	5	10.5275	11.125	17.3813	14.6086	11.5337	38.8672	38.1981	34.9564	39.6549	39.6426	36.4456	26.5604	29.3703	23.5516	19.721	17.9419	6.75236	6.64807	7.229	8.80194	8.07986	6.66563	1.53543	1.61232	0.65915	8.145	7.88944	7.70765	22.6387	23.8788	23.1271	25.2071	27.6882	21.8365	44.8701	47.1406	41.0846	41.5854	42.1996	33.3528	25.0576	26.2591	23.053	12.961	13.2981
Cre01.g045903	DGAT1	Diacylglycerol O-acyltransferase, Type 1	5	11	0.851934	1.24383	6.576	6.56349	6.91591	2.37293	1.82269	3.12822	3.69712	3.07829	3.19135	3.66017	2.73978	2.97324	3.12387	2.87691	2.58031	2.67743	2.40798	1.68263	1.87738	1.68472	4.07535	4.41461	4.76687	1.67565	1.48345	1.54916	0.694749	0.542808	0.585705	2.70635	1.75989	3.86973	0.69415	0.776695	1.19472	3.53897	3.35005	2.94039	3.13383	3.35927	2.66356	3.0682	3.11163
Cre01.g045950	Cre01.g045950		NA	13	0.621703	0.685048	0	0.927047	0.288395	0	0.648837	0.565993	0.333086	0.738254	0.810053	2.75258	1.79838	1.6965	5.16485	4.21541	12.0328	10.742	15.8718	10.2154	10.8955	11.6752	14.077	14.7241	18.7239	12.0209	13.5779	12.5339	0.933941	1.98058	0.133569	0.278165	0.139597	0.109456	0.123551	0.25191	0.335328	0.556591	0.248194	0.817435	1.77524	0.242717	1.22071	5.188	4.73068
Cre01.g046052	Cre01.g046052		NA	1	0.860921	1.10675	0.654287	0.674296	0.726116	0.66751	0.762361	0.712523	0.475227	0.389455	0.637355	0.444915	0.417279	0.449623	0.33631	0.395404	0.709217	0.766662	0.697744	1.20373	1.3671	1.52174	1.2979	1.44014	1.41986	1.78291	2.06348	2.06259	1.50046	1.53436	1.14341	0.606978	0.761526	0.744081	0.601411	0.718821	1.00376	0.495152	0.437429	0.540257	0.403147	0.437961	0.433439	0.435408	0.57966
Cre01.g046150	ICP55	Intermediate Cleaving Peptidase 55	15	16	16.9286	18.3101	12.541	13.1118	15.1596	5.20248	5.44354	7.45893	8.0125	7.49353	7.46517	7.65235	7.82273	8.03471	7.89408	7.40089	5.36024	5.85911	6.71268	5.14819	4.51722	4.66903	13.8886	13.7594	13.0618	16.5496	16.0204	16.203	15.3341	16.2206	10.5317	8.45714	8.39512	9.19111	4.67826	3.47876	5.17845	7.81025	8.84504	8.55736	8.6292	8.73095	9.57905	7.82529	8.82991
Cre01.g046237	Cre01.g046237		4	7	1.18019	1.14212	3.5461	3.63188	4.42733	2.16711	2.21349	2.62847	2.66849	2.64619	2.54729	2.70603	2.78699	2.88886	2.81053	2.7015	1.49197	1.60844	1.67803	2.09845	1.99441	1.71115	2.57898	2.66078	2.42241	1.99798	2.60476	2.49359	1.19809	1.27757	1.367	3.1499	2.48868	3.72922	2.44736	2.21221	2.55361	2.57255	2.58928	2.32088	2.56497	2.31579	2.59785	2.4039	2.69878
Cre01.g046324	Cre01.g046324		15	13	0.331813	0.19943	0.235362	0.149934	0.0979501	0.420098	0.514196	0.466851	0.398644	0.388901	0.471643	0.445182	0.359293	0.329255	0.414782	0.40104	0.641765	0.73871	0.449222	1.03135	1.21432	0.935545	1.17362	1.25693	1.116	1.36762	1.60247	1.22423	0.932186	0.872269	0.570305	0.107972	0.176103	0.233673	0.755329	0.635575	0.52064	0.52931	0.301058	0.287548	0.243203	0.423957	0.501164	0.30913	0.422338
Cre01.g046600	Cre01.g046600		NA	NA	0.296554	0.163385	0.0991658	0.0884409	0.302644	0.960473	0.804693	1.09792	0.932113	0.804913	1.31375	0.797521	0.706449	0.766645	0.934489	1.11972	0.49072	0.710096	0.775116	0.551262	0.205829	0.371273	0.113489	0.147862	0.0906736	0.573401	0.682677	0.672115	1.01827	0.93021	1.01941	0.344983	0.266352	0.668297	1.20226	1.46597	1.04502	1.35934	0.828726	1.4427	0.996231	0.717817	0.716655	0.798848	0.704044
Cre01.g046652	Cre01.g046652	Putative tyrosyl tRNA synthase	9	5	12.2202	13.0197	13.1704	12.55	13.213	36.319	36.8539	34.5752	55.4258	50.0267	52.0989	37.5432	39.3546	36.3661	27.9026	29.5068	11.47	10.6111	11.9066	10.7078	8.85582	7.74672	1.49008	0.736021	0.714312	11.9219	10.1567	11.6505	35.3652	33.7337	38.532	28.1019	25.7443	27.9057	50.9274	44.1997	49.0462	79.6069	78.0201	76.8522	56.8689	66.441	58.6555	22.5734	24.7234
Cre01.g046800	MSP1	Membrane selenoprotein	NA	13	69.8721	71.3099	97.6664	100.805	88.6814	15.1794	14.6027	21.1836	36.9037	31.2417	41.0199	58.1015	57.815	76.2743	66.1272	69.0777	75.3977	72.2359	80.1414	82.8784	76.2998	80.2957	123.895	128.778	136.935	74.3092	74.4676	87.1915	63.3842	64.2788	70.4707	77.964	72.0774	65.5228	8.51271	6.53553	10.3636	67.0402	55.3396	72.7921	72.727	75.4871	85.0258	73.5503	69.8167
Cre01.g046850	UBC13	E2 Ubiquitin conjugating enzyme	5	10	23.5398	22.1882	96.1025	106.29	73.1484	18.9222	19.7327	18.8484	55.1068	41.2797	38.1544	45.3908	40.5371	38.6145	48.7476	48.1129	71.2337	65.827	64.7334	66.8418	72.0456	73.5964	40.0678	35.0492	47.5205	25.3387	27.2872	25.2629	19.1114	17.5143	14.1363	59.8944	55.658	58.5204	14.8796	13.6752	18.5606	41.7426	57.8568	38.7818	39.444	42.0752	37.3531	47.666	49.204
Cre01.g047001	Cre01.g047001		NA	NA	3.26856	2.31531	5.72515	5.97631	4.3862	2.26846	2.07109	2.1609	0.833892	1.14855	0.912598	1.64623	2.06576	2.64894	2.90934	3.07291	11.4864	11.8478	10.0049	10.0361	10.4518	13.751	7.25939	7.94064	11.2788	5.99301	6.8215	6.2758	3.30682	3.14672	3.10987	4.28284	5.13743	4.1515	2.18067	2.55419	1.63703	1.2123	0.932045	1.343	1.96076	1.86853	1.79839	2.63185	2.87795
Cre01.g047229	Cre01.g047229		5	8	7.53077	7.28199	11.4349	12.3371	11.3356	5.02742	5.50696	5.08366	8.31644	8.70792	7.55946	7.45983	6.79932	8.03456	7.57266	7.35584	6.81203	6.75377	8.22091	5.10163	4.48017	4.85404	3.30837	3.03781	3.85331	3.35591	3.96888	4.33379	5.31016	5.64939	4.88684	9.07689	7.38497	9.52448	4.52032	4.48371	4.89082	8.09046	9.63278	7.3505	8.33818	7.41017	8.12451	7.31255	8.23297
Cre01.g047265	PHC52	Pherophorin-chlamydomonas homolog 52	NA	NA	2.37756	2.11222	8.54668	7.54849	7.49973	20.9354	22.7455	16.793	17.43	17.6858	18.1418	33.6754	36.4709	24.7308	23.7107	21.3048	7.00787	6.55832	10.2067	4.21245	3.41383	5.58113	0.796138	0.793829	0.872347	0.69353	0.561356	0.61091	1.65826	1.52942	1.86444	3.73652	4.45769	5.45211	19.1242	25.6859	22.6234	17.2839	15.4832	16.4511	31.6687	26.6514	28.2703	32.197	29.0277
Cre01.g047300	Cre01.g047300		NA	NA	0.139646	0.230813	0.0778281	0	0.0647792	0	0.0485804	0	0.0997566	0.0947577	0	0.228994	0.237618	0.160449	4.44048	3.60179	17.2484	16.3771	14.1756	9.91995	11.1463	12.3971	4.67613	5.22208	9.52163	0.465539	0.49457	0.257614	0.23975	0	0.120009	0	0	0	0	0	0	0	0	0.0459029	0.0938244	0.054519	0	2.37154	1.44514
Cre01.g047350	Cre01.g047350		NA	NA	0.0388656	0.0214128	0.0216607	0.019318	0.0540869	0	0.0405619	0.0117943	0.0138818	0	0.0126601	0.152957	0.0661324	0.167457	1.04657	0.950757	1.65375	2.09392	1.90176	0.877283	0.944138	1.1501	0.619731	0.747451	1.14081	0.233219	0.217939	0.215093	0.0166815	0	0.0167001	0	0.0174537	0	0	0.0157481	0.0279505	0.013918	0	0.0383263	0.195845	0.121387	0.152625	0.967289	1.01734
Cre01.g047400	Cre01.g047400		NA	NA	0.055291	0.0203082	0.102716	0.073286	0.188088	0.0835684	0.0641158	0.100673	0.0921601	0.0750359	0.0960558	0.120889	0.15053	0.158819	0.55965	0.539067	1.26347	1.32394	1.28832	0.587314	0.818683	0.702708	0.599517	0.603872	0.82274	0.454664	0.293727	0.495421	0.0316419	0.0722637	0.0158386	0.0164924	0	0.0778753	0	0.0149357	0.0397631	0.0528003	0.0588616	0.0848149	0.198125	0.0863441	0.077943	0.64757	0.572182
Cre01.g047450	CPLD17	conserved expressed organelle-targeted protein	15	6	2.15197	2.5635	1.23176	1.15636	1.94255	3.20232	3.48013	4.16537	4.32096	4.42016	4.01644	3.5479	4.35448	3.9093	4.53191	4.45394	3.88406	4.14636	3.46461	4.01572	4.27901	5.064	5.34189	4.84702	5.37055	4.53708	4.22267	4.53699	3.14539	2.79356	2.34918	2.29001	1.41043	2.53946	4.62337	4.19486	3.80629	4.20726	4.50449	4.89424	4.61108	5.35877	3.72466	4.01901	5.41698
Cre01.g047500	Cre01.g047500		14	13	0.848867	0.327375	0.0236546	0.0843854	0.098443	0.989744	0.723498	1.12056	1.45533	1.54081	1.58993	1.50334	1.84884	1.63366	2.13993	2.25713	2.00665	1.43206	1.96073	6.10047	6.73128	5.78472	9.65088	10.4148	11.7834	5.27769	5.3613	4.60838	0.983721	1.0193	0.528884	0.132931	0.133423	0.313844	1.53513	1.41022	1.73984	2.1431	1.60969	1.54861	1.96763	2.20383	1.89752	2.16237	2.3124
Cre01.g047550	RAB6	Small Rab-related GTPase	5	14	69.9803	67.2622	98.9877	102.035	91.08	43.2976	39.2296	40.482	60.3485	55.8083	52.8691	63.2396	57.6936	62.8437	60.1687	62.8262	67.3734	65.2489	71.2037	41.7248	41.5428	50.4831	11.7955	9.61701	14.2453	8.90697	8.10984	9.34647	50.9717	47.4398	61.365	90.6569	90.2233	81.5903	40.739	36.5231	41.9163	62.8554	65.0605	59.633	58.0055	57.2772	55.6057	58.6311	60.4267
Cre01.g047600	Cre01.g047600	Short-chain dehydrogenase/reductase	8	15	10.7396	10.1433	17.573	14.8836	26.701	22.4463	23.3369	24.0177	13.7942	15.3287	18.7151	10.0287	13.8992	14.1326	8.94174	9.84708	11.7245	10.1343	10.6121	8.99142	8.66577	10.1459	2.53077	2.63782	2.07052	4.05645	3.93468	3.31826	20.8451	15.6094	27.4153	32.9497	28.6049	38.8218	25.275	24.2662	23.1324	9.20751	9.96882	12.1731	9.73933	9.87276	9.4289	7.96211	8.85638
Cre01.g047650	Cre01.g047650		NA	NA	14.6722	10.3442	9.4245	7.63269	13.5834	10.0275	8.97558	10.7727	9.41522	8.9856	13.3051	7.82957	9.6266	10.4826	3.72226	6.38097	5.58468	5.02423	4.85601	2.27008	1.74759	3.20183	0.773242	0.952084	0.646306	1.90676	1.85319	2.34293	18.6255	13.8641	25.6987	19.8054	15.6069	20.2274	10.6501	10.4543	13.4131	8.14849	6.25449	9.40051	6.7668	7.9854	7.06133	5.188	4.80637
Cre01.g047700	CYN40	Cyclophilin 40	5	14	9.63648	9.06098	54.2791	52.6238	38.0659	14.1765	15.4059	12.841	21.9671	23.3946	18.7223	25.0585	24.3406	19.6835	28.6606	26.671	25.564	24.0067	25.799	16.264	14.5361	16.939	7.43023	4.94202	4.60951	7.76713	7.00264	6.99791	8.38242	7.97657	12.2564	47.2168	47.6221	43.4927	12.8011	14.2302	13.4291	22.6378	23.8004	19.5687	22.6175	22.205	21.2176	25.0304	25.6544
Cre01.g047750	RPL18A	Cytosolic 80S ribosomal protein L18a	1	16	2020.78	2127.69	1870.26	1982.6	1491.55	1263.82	1265.64	1162.54	1225.03	1273.72	1216.18	1043.97	1080.46	1002.06	798.753	769.421	586.256	565.798	568.307	777.438	751.218	661.064	947.832	982.844	872.448	1490.19	1482.45	1310.26	1866.63	1858.81	1563.17	1585.42	1750.21	1223.65	1394.85	1532.54	1242.76	1173.92	1185.55	1022.89	978.24	986.938	874.929	789.321	778.302
Cre01.g047800	GRX6	Glutaredoxin 6, CGFS type, chloroplastic	8	5	20.8172	21.2542	25.0249	26.4573	20.3402	124.057	123.938	107.122	105.489	120.872	102.384	48.1884	52.2271	41.9025	23.401	22.6456	17.317	12.7915	13.1983	42.6856	35.7739	33.86	19.866	16.2167	14.986	33.8031	31.388	24.9166	40.3542	41.1212	41.4863	53.5268	59.9254	58.8633	156.515	172.202	147.662	87.7212	108.437	71.3729	24.2904	31.7681	28.4967	10.6166	10.7473
Cre01.g047850	Cre01.g047850		12	12	1.39725	1.07773	0.311488	0.1389	0.086421	2.65489	2.17115	1.63953	1.96299	2.68632	1.91159	3.36047	3.01152	1.4181	4.37628	3.51713	4.45903	5.62687	3.87854	1.57696	1.74562	1.82882	2.25769	2.42176	1.99369	2.82586	3.46394	2.30756	1.23941	1.41528	0.920587	0.375099	0.209158	0.262397	2.40653	2.71756	2.07668	1.60117	1.97092	1.4391	2.00272	1.52739	1.829	2.97291	3.54401
Cre01.g047900	Cre01.g047900		13	12	13.0939	12.5917	12.0298	10.3738	12.2952	15.3183	15.7359	14.3769	8.67336	9.61185	10.1589	9.86386	10.7214	8.82151	10.0026	8.58806	40.8952	38.1334	28.7732	51.9992	59.9535	58.1657	32.4444	33.7452	42.6559	15.926	14.9659	15.2668	15.3273	15.3631	15.1398	10.5453	11.2971	9.22112	13.5627	14.9198	12.2986	8.86649	9.63089	8.6603	9.17061	9.72818	9.32502	9.27106	9.08182
Cre01.g047950	IFT27	Intraflagellar transport protein 27	14	1	25.053	27.4679	0.55711	0.993716	1.97074	2.95426	2.95587	3.41267	1.16038	1.78053	2.72703	1.59821	1.31821	0.897289	3.90165	2.4254	21.5625	20.0938	13.7853	52.5932	64.5671	51.1258	51.0061	57.7176	63.344	33.5742	38.4263	30.0647	42.5291	44.2772	30.2278	1.34176	1.17838	1.09994	3.17847	2.68338	2.56103	0.760688	1.39673	2.4233	1.84694	2.82937	2.6799	3.76837	4.71593
Cre01.g048000	TPM1	Tropomyosin 1	13	12	0.195604	0.153953	0.0155735	0.0277785	0.0129624	0.0362011	0.019442	0.050879	0.00998072	0.0474029	0.0182046	0	0.0475477	0.00802653	0.472291	0.141173	9.36344	8.87323	6.46292	8.29246	10.1143	10.6304	6.8529	7.1952	10.8849	1.53706	1.31952	1.39919	0.395788	0.506733	0.228133	0.0125026	0.0501952	0.029518	0.0222129	0.022645	0.0502395	0.0100068	0.0111555	0.0459263	0.0093872	0.0109093	0.0422052	0.13091	0.0850514
Cre01.g048050	COAB1	Phosphopantothenate-cysteine ligase, CoA biosynthesis	4	11	1.73037	1.86523	9.39216	8.71293	6.84025	4.31286	4.50164	3.85837	3.41268	3.70112	3.23486	3.25693	3.20037	3.06865	2.34917	2.6606	3.02337	2.9069	2.78955	3.14664	3.49855	2.61161	3.35897	3.18847	2.48434	2.18201	2.39801	2.35939	1.51767	1.14306	1.97194	6.19368	6.58821	4.50345	3.8873	4.11535	3.13808	3.07135	3.54406	2.67082	3.31084	3.99455	3.31802	2.57732	2.61046
Cre01.g048100	Cre01.g048100		12	8	2.07854	2.05402	1.72843	1.37751	1.79064	1.21816	1.59538	1.53185	2.03866	1.53353	1.85923	2.69426	2.44767	2.75777	3.46865	3.2459	5.56666	5.79038	5.03367	3.58121	3.40052	3.81136	2.99868	2.60852	2.72369	1.41884	1.43137	1.79112	1.52936	1.4068	2.08395	1.6976	1.60016	2.0911	1.24576	1.59084	1.77952	2.39842	2.5157	2.29913	2.7376	2.80796	2.82046	3.69988	3.96657
Cre01.g048102	Cre01.g048102		3	6	2.69483	2.95282	3.72536	3.84627	3.68738	2.38922	2.29395	2.43051	2.34448	2.64584	2.25583	1.20474	1.63948	1.59138	1.33696	1.58522	1.42354	1.54027	1.47332	1.1494	0.982219	1.01951	0.355286	0.418213	0.386664	1.37517	1.42182	1.47592	1.93851	2.4497	3.01452	2.89646	3.09646	2.82017	3.13548	2.87927	2.99905	2.4692	2.03144	2.31598	1.49701	1.51641	1.85547	1.13729	1.16389
Cre01.g048150	HLA8	Transcriptional co-activator/nuclease induced by high light	8	15	24.8411	22.2842	45.7358	40.2665	44.141	42.4802	35.1365	30.8985	43.9666	37.7576	35.5275	19.6294	19.9708	18.1324	17.2798	15.0755	10.9155	8.90638	11.1559	9.62343	7.3834	7.81659	7.15784	6.4531	6.18351	17.381	17.1124	17.4986	17.2098	19.1362	15.4709	22.8044	20.7363	21.569	22.2558	23.2098	21.774	36.9228	35.1879	36.3508	28.2356	29.665	23.6947	12.3564	14.2678
Cre01.g048200	Cre01.g048200		NA	NA	0.0242774	0.0133755	0.0135303	0	0	0.0157258	0.0168913	0.0147346	0	0.0494206	0.0158162	0.0159241	0.0165238	0.0418409	1.14057	0.95539	4.13924	4.12209	3.86632	1.4264	1.60077	2.11379	0.820684	0.881915	1.41779	0.0809335	0.100311	0.0895719	0.0937807	0.0237974	0.0208634	0.0325869	0	0	0.0192986	0	0.0349187	0.0347757	0.0193839	0.0319207	0.0489338	0.0284342	0.0146672	0.355422	0.310351
Cre01.g048250	Cre01.g048250		13	12	1.06554	0.266843	0.269932	0.192591	0.539218	1.56866	1.14575	0.940664	1.10716	1.01881	1.00971	0.762453	1.58233	1.55817	2.44195	1.69996	12.8232	11.4129	8.86152	13.2799	16.7409	13.6709	9.57651	9.93561	13.7131	1.48546	1.22931	0.867957	1.82936	1.42428	0.915701	0.390068	0.261006	0.443411	1.69404	1.05975	1.81124	1.66507	1.08279	1.91047	1.62706	1.77743	1.78494	2.2123	1.82798
Cre01.g048300	Cre01.g048300		NA	NA	2.44106	1.76757	1.71029	1.2711	1.63922	4.32197	3.86588	4.07778	4.55042	5.0165	5.04352	3.90376	4.22483	4.23376	3.96929	4.0799	2.92645	2.87194	3.40565	3.34923	3.22717	3.12225	1.17142	1.0598	1.32214	0.542517	0.466568	0.502394	1.09762	0.77481	1.45846	1.26902	1.14843	1.60447	4.91581	4.03176	5.23309	4.24592	3.8238	4.82966	3.85808	3.88464	3.8344	4.07064	4.89662
Cre01.g048350	CGL53	conserved protein with glycosyl hydrolase family 5 domain	NA	NA	1.04368	0.884632	1.31248	1.17053	1.41519	0.0520038	0.148955	0.194904	0.0764671	0.108953	0.104606	0.0702129	0.109286	0.153738	0.076662	0.0853888	0.079076	0.101944	0.130133	0.19543	0.111444	0.0304579	0.238962	0.400292	0.212742	0.142741	0.221145	0.310311	0.298638	0.262319	0.436958	0.335259	0.480712	0.621917	0.0212729	0.0216868	0.0384909	0.0766666	0.106835	0.0703726	0.251719	0.208954	0.14551	0.0940279	0.0814524
Cre01.g048400	DZP1	DAZ interacting zinc finger protein 1	13	12	2.81162	2.34497	3.99969	5.32751	4.69819	0.311925	0.45393	0.725947	0.355091	0.442702	0.465517	0.61134	0.666081	1.0084	3.23066	2.05695	23.1248	22.6639	20.1307	20.8317	24.7328	27.7394	12.7216	13.9081	20.1382	3.98744	3.86934	4.5031	1.66681	1.53789	1.36164	1.90436	1.78583	2.12224	0.0987851	0.163649	0.122884	0.400519	0.359678	0.602518	0.897556	1.05522	1.01356	2.58344	2.14652
Cre01.g048450	Cre01.g048450		NA	NA	14.6578	16.0418	12.3229	12.3979	12.3773	4.71516	4.66706	4.40289	6.0163	5.24279	4.79082	4.43242	4.66698	5.25222	4.81107	5.89249	4.84511	5.02946	4.65117	3.74403	3.53487	3.52034	5.89466	4.63632	4.7552	5.11838	4.48731	5.73539	9.08502	8.79128	10.3975	8.49241	7.63125	7.0333	4.30525	3.62395	4.48453	6.31668	5.81198	6.30443	7.1441	6.11049	6.99439	5.93581	6.74502
Cre01.g048501	Cre01.g048501		11	NA	2.73523	2.97374	2.80491	2.53781	2.26696	1.27567	1.06572	1.10673	1.51103	1.73227	1.80571	1.55489	2.03543	1.88562	1.96412	2.28856	2.15529	2.5801	1.99512	1.16217	0.784688	1.14146	1.44219	1.19494	1.2712	1.43463	1.37772	1.65311	1.78446	1.93043	1.88047	1.46857	1.1792	1.54099	1.2176	0.975302	1.49497	2.37693	2.24214	2.15782	2.4503	2.6198	2.29146	2.8618	3.19688
Cre01.g048550	Cre01.g048550		4	14	3.97172	3.75827	10.8551	9.32416	7.91088	5.20355	4.99594	4.8211	7.00485	7.18675	6.09596	5.43108	5.6967	5.20793	4.62823	4.5465	3.0633	2.83305	2.44148	5.33316	5.43542	4.81409	1.44552	1.58232	1.38591	0.972467	0.913906	0.957992	1.56023	1.31973	1.42699	4.036	3.28507	3.76095	5.40471	5.12799	4.58299	7.3124	8.22351	5.19265	4.41732	4.76565	3.82297	2.7332	2.45872
Cre01.g048600	Cre01.g048600		NA	10	1.2041	1.0688	1.47263	1.42974	1.33433	0.454978	0.546877	0.558251	2.25789	2.29227	1.92843	2.67654	2.74319	2.48833	3.30565	3.59301	2.91557	3.5221	3.26309	4.45215	4.63133	3.99711	5.55732	5.50334	5.61447	1.28228	1.26353	1.62188	0.488099	0.475396	0.531759	0.703361	0.390531	0.765524	0.332349	0.257499	0.444997	2.86267	2.47025	2.71561	3.3596	2.99029	3.66761	4.00549	3.88888
Cre01.g048650	Cre01.g048650		1	4	131.851	132.587	66.9918	74.9603	58.174	43.4262	42.0319	41.8172	26.247	28.4634	28.9826	17.3538	16.7844	13.4906	16.7912	15.8491	59.8325	57.3222	46.7389	51.295	43.7357	63.9261	8.77332	8.91494	9.62395	78.285	75.1574	64.956	118.502	109.08	111.446	65.3143	66.0565	59.7791	54.0311	53.5759	51.7779	32.7501	31.2163	34.4607	15.8608	20.5613	17.8932	12.518	11.9942
Cre01.g048750	PPR7	PentatricoPeptide Repeat protein 7	6	2	39.7824	43.964	47.4551	53.5394	26.9259	59.4501	57.7458	47.4076	18.4887	22.5744	19.9685	17.2436	17.0221	14.7016	15.0286	13.7948	21.9638	20.5419	20.2927	26.8359	29.3879	24.658	33.8691	31.3192	31.6898	26.7959	28.0481	22.2864	38.3937	43.4997	43.6347	47.0493	61.6409	34.8562	55.9891	66.4579	47.2649	11.872	13.0955	10.5532	4.18123	4.54133	6.04379	7.18654	6.33751
Cre01.g048800	Cre01.g048800	N-acetyltransferase	NA	NA	2.71127	1.67301	6.64863	6.36081	7.09345	7.30596	7.92289	8.4581	7.82467	8.24205	9.67952	8.03831	7.67671	8.78475	8.10868	9.40084	5.57601	6.19701	6.85583	3.99596	4.4787	4.65958	5.46459	4.71212	4.90762	4.70005	6.04938	7.20236	2.60669	1.96667	3.5416	5.38612	6.52618	6.91189	8.01751	7.90984	6.51245	9.04902	8.70237	8.27049	8.56163	9.39948	8.05905	7.52581	7.19598
Cre01.g048850	Cre01.g048850		13	1	7.67351	8.70273	14.9454	17.9344	17.8169	17.2912	18.3455	19.2484	12.0711	12.2556	13.8274	12.0209	11.3068	11.9353	11.4354	11.7973	19.7798	19.4137	18.2355	19.2529	21.757	22.461	15.3338	16.1065	19.3938	12.913	12.8775	12.51	19.6211	20.3848	16.4159	16.6552	19.7595	17.3041	16.7421	18.1759	18.0084	14.2659	13.5246	14.9194	12.8753	13.3058	14.6847	13.0148	12.1624
Cre01.g048900	Cre01.g048900	Global Transcription factor	1	3	3.2119	2.48445	1.58854	1.90308	2.05236	2.45254	2.26432	2.64653	1.51949	1.50108	1.26104	1.38126	1.7373	1.61301	1.74272	1.78727	2.11187	1.87526	1.60325	1.48276	1.38776	1.45256	1.37027	0.893906	1.24872	1.92877	1.65732	1.35657	1.91723	1.93908	3.5097	1.71308	1.52837	2.44168	2.63775	2.7925	2.20279	1.2797	1.30772	1.62212	1.472	1.07956	1.31079	1.6816	1.6056
Cre01.g048950	PYR5	Uridine 5'- monophosphate synthase	6	2	54.8418	57.2229	66.0106	75.7802	40.0277	94.2549	101.673	79.2426	26.6423	36.5804	31.2001	33.2848	32.3652	26.6362	26.095	24.2664	26.8333	25.2476	25.7787	41.0983	39.6524	38.7177	38.7816	39.3246	30.2019	46.0031	45.0961	40.4173	52.9224	56.4439	74.1546	84.6995	107.243	69.5621	107.404	135.871	98.4475	19.5886	23.8	18.2777	13.7439	14.8473	18.1795	19.6233	18.2315
Cre01.g049000	RAF2	RuBisCO assembly chaperone, chloroplastic	8	5	23.8702	25.4475	50.7524	48.4076	29.1217	95.1687	91.0948	70.6263	78.3524	82.3223	62.4369	35.15	37.1236	26.2604	16.3429	18.8825	12.8724	9.22304	10.7369	25.4347	24.4371	21.6662	23.1418	21.593	18.0272	31.6314	35.3651	28.1822	34.6803	39.4844	38.6678	68.9934	79.0032	56.1458	108.774	114.13	93.2996	62.1445	73.9002	45.7048	16.7594	23.1113	16.6204	6.5349	5.15839
Cre01.g049050	Cre01.g049050		7	15	17.3929	14.7809	14.6986	16.8382	14.3435	41.6781	38.9141	33.3246	27.8539	29.7751	30.2163	34.6727	32.1098	26.4493	36.8642	35.5471	37.7563	37.5517	34.4115	30.1127	31.2448	31.893	28.1326	28.1783	26.2772	28.6503	27.9139	26.0041	26.7381	29.8636	31.4572	24.9228	25.9338	22.4158	39.761	44.4038	34.0094	27.3567	29.5895	24.8866	25.5865	28.8478	28.9827	34.3505	31.348
Cre01.g049100	Cre01.g049100		NA	NA	2.2429	2.13632	1.77969	1.46124	2.09263	2.89749	3.33265	2.97635	2.69752	2.48496	2.69125	1.88676	1.99231	2.14023	2.2942	2.15642	2.1268	2.2412	2.00264	2.47331	2.6649	2.57437	2.30345	2.60848	2.5494	2.93172	2.64781	3.0456	4.15526	3.9872	3.8441	2.2225	1.77547	2.36482	3.29388	3.22447	3.3627	2.84976	2.77221	2.59082	2.2902	2.26579	2.35029	2.16681	2.42213
Cre01.g049132	Cre01.g049132		1	2	14.7365	15.3245	10.146	9.88964	11.9139	12.965	14.1613	13.2055	9.98314	10.4128	11.7719	9.66602	9.59245	8.66998	7.6676	7.47693	7.05915	7.29224	6.53045	11.1425	12.9525	11.9485	9.33447	9.49633	9.24953	16.1538	16.8775	15.8555	17.4864	18.5581	14.5544	9.68959	11.321	10.0681	13.1669	14.4651	12.6177	9.50024	8.69962	9.72137	9.40084	9.92118	9.44482	9.14491	8.76468
Cre01.g049200	Cre01.g049200		NA	NA	0.59979	0.969324	0.289706	0.576373	0.964532	2.99158	3.38022	3.62815	1.65671	2.18418	2.27938	1.16714	1.08862	0.999251	1.2142	1.20144	1.58327	1.57763	1.44617	1.87151	2.05372	1.71799	1.72151	1.70889	1.2226	2.97261	3.19811	2.24455	2.19678	2.43011	0.566989	0.608284	0.646446	1.25309	3.27393	3.1918	3.36449	1.30305	1.37282	1.55096	1.3567	1.26448	1.54609	1.29958	1.49697
Cre01.g049300	Cre01.g049300		NA	NA	0.312776	0.275716	0.092969	0.248743	0.309526	0.729367	0.696377	1.0504	0.610713	0.565961	1.10034	0.683857	0.737996	0.790612	1.06326	1.11998	1.30623	1.45249	1.21677	2.43641	2.92345	2.8716	4.54847	4.7082	5.38097	4.94934	4.96013	4.17635	0.912873	0.878895	0.555503	0.111955	0.149825	0.249635	0.646443	0.523836	0.719794	0.672043	0.599353	0.822495	0.910627	1.02572	1.20937	1.33098	1.3074
Cre01.g049350	Cre01.g049350		9	5	14.533	12.4009	18.5368	17.0313	19.6218	24.7974	26.1832	25.6547	24.245	25.6157	27.5572	16.3526	14.7368	18.0725	14.893	15.3944	18.8533	17.4575	20.4507	18.3946	15.3149	21.0288	9.40133	9.34175	9.46518	11.9743	11.6993	13.4672	21.5023	19.6023	23.9125	24.4502	22.5243	28.1868	28.1536	25.374	26.0652	28.9414	30.1176	33.0321	17.3654	22.0494	20.7726	12.4199	12.3172
Cre01.g049400	Cre01.g049400		14	13	1.43181	1.25407	1.14582	0.547445	0.851523	5.06538	5.15981	4.85752	4.30107	3.91116	4.23345	6.02026	5.42238	6.45387	7.78269	7.53624	8.72206	7.39236	8.52468	11.4068	12.1546	11.073	15.1738	16.6577	19.8239	7.61268	7.82303	8.32072	2.42667	1.58344	3.84914	2.4311	2.50603	3.10254	5.01965	6.78341	4.25081	3.05016	3.54687	4.05481	5.84595	4.67258	5.32327	7.93322	7.77734
Cre01.g049450	Cre01.g049450		11	9	7.07409	4.88726	16.5837	14.6786	11.7718	13.1286	10.625	9.91585	16.8446	16.2291	14.2282	18.5234	17.769	16.03	21.8091	18.5711	20.2064	20.593	17.9165	13.4556	11.7682	11.6297	10.707	9.71763	8.54881	4.94117	4.07616	3.99489	3.90377	3.74228	5.88631	11.5552	10.6902	11.387	11.9608	11.8295	10.9823	16.8081	18.6032	15.9819	19.0115	18.2365	16.3152	21.3377	19.0023
Cre01.g049500	COX2B	Mitochondrial cytochrome c oxidase subunit II, protein IIb of split subunit	16	11	334.412	369.666	272.394	293.368	240.314	355.474	343.662	322.877	457.102	429.105	391.966	485.332	445.492	420.044	487.385	428.923	438.756	457.108	383.196	480.315	502.645	405.82	615.5	587.729	504.252	327.54	323.713	270.604	308.533	295.93	263.129	289.337	279.175	240.284	337.117	322.105	282.119	422.47	401.507	379.096	529.297	514.555	442.384	552.556	514.36
Cre01.g049550	Cre01.g049550		16	11	26.5489	25.5781	17.895	19.4141	17.087	25.0755	22.0743	20.4158	23.5825	22.3064	19.0166	21.8816	22.6347	19.584	26.4399	22.5825	26.4099	25.8702	21.7985	23.4392	23.1058	21.5352	25.2672	24.7519	21.9513	19.8559	19.5271	17.0886	19.9861	22.0727	22.7558	20.9587	20.8176	19.3329	26.3251	25.9643	22.8415	22.7978	20.6427	19.6925	21.9466	21.1368	19.0837	25.03	25.3843
Cre01.g049600	Cre01.g049600	Assembly factor for chloroplast ATPase	14	1	39.6036	40.3659	66.4524	62.7806	54.4578	89.8786	89.356	81.0374	59.1077	61.3285	61.0929	43.6506	43.706	44.8126	41.0453	43.4009	42.1288	39.2561	42.5575	75.1211	77.9961	63.9093	110.693	122.055	126.54	47.7181	48.5899	49.5385	39.0352	37.1568	50.5654	60.9429	65.4873	63.6492	82.1898	92.672	79.0356	52.0694	55.3929	51.0493	34.1159	39.5373	38.7525	34.1667	32.5461
Cre01.g049650	Cre01.g049650		2	3	10.9125	11.4886	8.97415	9.86272	8.01606	3.96134	3.92313	4.0011	3.42675	3.45173	3.56986	2.88274	3.03585	3.293	2.66803	2.94886	3.06151	3.038	3.25688	3.47025	3.73184	4.1666	2.37971	2.55764	2.99634	2.95521	2.8867	2.82902	6.6945	6.85618	8.65471	7.29659	7.70149	5.86741	3.70175	3.73588	4.20299	3.44908	3.64344	3.41797	3.26695	3.35861	3.0676	3.13769	2.82905
Cre01.g049750	Cre01.g049750		7	4	6.17084	4.42845	14.709	15.7922	10.8042	16.3987	16.1169	16.6712	7.27909	7.98799	9.00931	7.74234	8.05546	7.56277	6.69026	7.23644	6.80743	5.82086	6.34772	13.3827	14.4523	13.2903	6.23686	6.62691	6.715	4.55742	4.85657	4.57016	3.77592	3.66032	9.32797	13.6775	15.8029	12.324	15.2946	17.9002	14.8838	6.16484	6.79674	6.19964	4.72007	5.75723	5.92676	5.89304	4.85446
Cre01.g049826	Cre01.g049826	Putative pherophorin-chlamydomonas homolog	NA	NA	0.42487	0.819281	0.118395	0.316771	0.197089	1.07791	1.50268	1.31082	0.733474	0.936967	1.13024	0.696707	0.481963	0.732243	0.344851	0.640178	0.334786	0.289019	0.344341	0.611145	0.810945	0.644751	0.541981	0.529601	0.54128	0.80262	0.606066	0.671814	0.455895	0.485881	0.943235	0.316829	0.2226	0.398943	1.74498	2.2667	2.90272	0.583238	0.537115	0.954332	0.713645	0.497617	1.09092	1.38916	0.581929
Cre01.g049900	Cre01.g049900		7	7	26.4488	24.5645	23.0307	24.4394	20.1421	36.1766	36.2637	33.6372	36.5112	35.2877	31.729	31.4615	30.3465	31.4598	30.9523	32.4681	25.1789	26.3986	27.7626	28.3884	26.525	28.047	30.4692	29.711	31.7776	22.0625	23.8418	22.968	21.2038	18.2356	28.4368	25.0578	28.6387	26.1202	37.6036	45.228	37.5111	30.4034	36.9015	31.865	28.8341	29.7492	30.3626	26.9967	30.2385
Cre01.g049950	VLE1	Sporangin (Vegetative Lytic Enzyme 1)	14	1	213.464	198.286	50.0732	57.1856	44.4255	45.6186	47.3539	47.1347	20.1632	19.6384	25.9642	20.9392	18.4402	18.4878	16.6158	17.2409	52.4392	42.5446	40.7903	88.6535	102.175	106.986	113.102	123.121	151.942	86.9665	81.6964	90.4782	157.919	144.828	130.679	46.8695	52.2558	38.8453	37.5273	46.3439	37.9104	16.4432	15.2677	19.2749	17.8691	17.6935	20.3192	17.6699	16.19
Cre01.g050000	Cre01.g050000		11	7	7.63869	7.5631	6.16987	6.05285	7.65176	21.3696	20.4886	18.6453	40.3322	39.1374	36.4218	45.8924	43.4765	36.4738	48.4268	43.566	40.9559	42.5941	39.3658	23.3351	23.858	25.5148	13.8396	12.0647	12.2533	9.07885	8.42958	8.43158	7.60253	6.07694	6.08882	6.53828	5.56813	9.19956	26.2687	21.1726	24.9991	48.842	47.3776	41.1933	42.8428	45.122	38.1233	41.815	42.7595
Cre01.g050050	GUM1	Putative guanidinoacetate N-methyltransferase	7	2	4.18521	4.61164	4.48832	4.28657	3.79462	14.1506	13.7213	12.9508	7.81401	7.57305	9.1299	10.1904	8.97729	8.36053	8.68317	7.55384	7.38263	7.07437	7.59335	7.13573	7.13002	7.39766	8.47335	7.85917	9.05454	7.44118	7.18656	7.587	7.37584	8.26708	8.01076	6.72421	9.85306	7.16743	13.5849	17.7804	13.7723	7.94793	8.27808	7.21207	7.11501	7.25369	7.47057	8.20668	7.6817
Cre01.g050100	DPD1	Diaminopimelate decarboxylase	8	5	168.887	176.26	228.173	256.233	192.354	242.447	244.205	226.72	192.38	193.28	189.998	125.705	134.226	121.373	77.5246	75.1223	59.3464	56.3733	52.8436	80.6481	81.4716	71.5925	61.9061	65.1431	52.4064	105.184	110.156	101.479	177.148	185.546	173.063	231.378	250.209	192.43	255.788	291.701	235.383	172.57	189.573	163.458	114.587	119.229	111.861	68.6716	66.6807
Cre01.g050150	NFO1	NADH:flavin oxidoreductase/NADH oxidase	11	8	1.70167	1.39013	2.3546	2.07078	2.88529	7.16473	6.61385	5.96526	7.79655	7.60494	7.01478	7.96713	7.54829	7.41614	10.1866	8.65939	7.78513	8.22272	8.89902	6.0966	5.51848	6.02729	6.19403	5.22446	4.82621	3.34503	2.615	2.65979	1.81334	1.20788	1.891	2.44163	2.10809	4.77282	7.04334	6.7524	7.55363	9.39287	8.69081	10.2998	9.30412	9.46119	9.74892	9.14032	8.6799
Cre01.g050300	Cre01.g050300		NA	NA	8.10831	7.55176	2.68985	2.97468	3.31351	5.37726	5.70863	7.44032	7.65396	7.33591	7.86071	11.1434	10.9061	7.59713	11.0055	10.8313	11.9226	12.4497	12.4975	8.52312	9.78152	9.77774	14.9608	13.201	15.5244	12.8074	8.8314	11.0403	5.46882	4.92019	4.06472	0.691021	0.520181	1.42753	4.91083	4.06768	6.59478	7.88132	6.16567	10.0899	12.9708	11.6824	13.5879	12.7185	13.9849
Cre01.g050316	Cre01.g050316		NA	NA	5.25379	3.51743	2.03852	1.81805	1.85098	3.55394	3.79421	4.17756	4.46565	4.55776	4.11595	6.3251	5.72592	6.17015	6.85844	7.65685	6.62243	7.36496	6.83166	5.03322	5.2851	6.05526	8.39863	8.14757	8.54027	5.98598	5.26014	5.99395	3.28256	2.96609	2.02888	0.714129	0.597307	1.2411	2.80185	2.34437	2.03264	4.97743	4.16825	5.81484	7.37251	6.9063	6.70978	7.3216	8.31933
Cre01.g050350	Cre01.g050350	Rhomboid-like protease	9	11	0.559743	0.616776	1.49046	1.42201	1.75987	2.67904	2.92087	2.77441	2.82119	2.93303	2.77548	4.24262	3.7251	3.14418	3.24261	3.32399	2.68313	2.47076	1.87131	1.46579	1.74825	1.55728	2.41977	2.03779	2.20588	2.15628	2.36784	2.29465	0.58727	0.823014	0.908612	1.83658	1.73165	1.94905	2.81803	3.27606	2.706	2.73946	2.88014	2.45323	3.28021	3.78782	3.32534	3.36892	4.06992
Cre01.g050400	TIM22C	translocase of inner mitochondrial membrane 22 homolog	11	11	21.6153	17.755	10.7325	10.5485	8.20382	11.2011	12.7832	10.9125	18.3185	19.334	19.5226	27.0026	32.2994	37.2529	34.2254	36.5226	30.5419	32.3485	31.3539	20.9382	18.3439	20.4079	18.7373	17.4957	18.0246	8.84357	9.0471	7.87142	6.91593	4.5265	4.89722	7.91281	5.47119	6.5732	11.6372	11.147	12.5065	19.7033	17.1799	27.71	35.6466	33.3715	33.2409	33.5435	38.6368
Cre01.g050451	TTL6	predicted tubulin tyrosine ligase	NA	NA	0.858444	0.713582	0.50361	0.673716	0.68465	1.4243	1.23646	1.20656	0.979016	1.1139	1.04984	1.057	1.19931	0.899804	1.24253	1.12127	2.88372	2.90955	2.24283	2.23965	2.62369	2.57114	2.78569	3.36838	3.2418	4.27762	4.08034	3.65145	1.66773	1.77152	1.15189	0.63341	0.811596	0.774239	1.67606	1.52559	1.42967	1.10022	0.925905	1.24752	1.22436	1.08186	1.40121	1.29645	1.36601
Cre01.g050500	TCB1	petB mRNA stabilization factor	1	NA	91.352	89.9244	34.5177	38.5745	37.6139	23.018	24.3304	26.4249	14.2638	14.985	16.2844	9.85381	8.72754	8.72664	4.44161	6.31773	6.06736	5.43889	6.4443	7.24711	5.04618	9.09752	2.29857	2.34307	2.5369	8.1164	8.69427	8.49237	61.6913	64.0375	64.5331	31.4048	36.4136	27.1497	20.8359	25.6559	23.6719	11.5699	12.53	11.4878	6.26437	5.95499	7.114	4.2085	4.19622
Cre01.g050550	Cre01.g050550		10	7	36.0792	36.4423	62.6691	59.9263	64.1562	79.3622	65.3712	72.7177	116.892	101.293	101.756	124.242	117.513	108.816	158.78	141.383	136.461	143.126	139.351	103.345	107.939	107.577	107.581	93.693	97.3066	51.0676	41.084	41.2417	36.9716	34.5553	28.6155	28.586	26.0588	23.9789	49.2341	45.1362	47.677	109.445	93.262	112.27	177.208	178.006	173.243	179.764	170.806
Cre01.g050600	Cre01.g050600		11	8	6.13799	3.88438	8.78323	9.89472	8.54187	13.1635	13.0715	11.327	18.4867	18.6579	16.6435	17.546	18.1785	16.5825	18.6764	17.3795	16.5195	18.5071	17.1422	13.1885	12.1473	13.1458	10.8454	9.80746	9.53583	6.52578	6.31583	6.51406	5.58937	4.83769	6.2015	9.50067	10.169	9.46291	14.6376	14.183	14.2865	18.5944	21.9873	18.5402	16.2728	18.5553	14.7078	18.0692	16.7634
Cre01.g050608	Cre01.g050608		NA	NA	0.0891478	0.12006	0.0331227	0.00984682	0.119467	0.513297	0.578907	0.769511	0.537766	0.564589	0.813091	0.727679	0.707891	0.586115	0.890994	0.985045	0.971736	1.00263	0.981408	0.782547	0.91437	0.817341	1.08034	1.0442	1.06607	1.12933	1.28044	1.08593	0.5867	0.456345	0.229834	0.0620463	0.160137	0.188342	0.629915	0.682306	0.755091	0.68815	0.577338	0.866085	0.825231	0.889434	0.969458	0.893287	0.934611
Cre01.g050650	Cre01.g050650		NA	NA	0.736884	1.25356	0.403477	0.154217	0.767609	1.31473	1.14233	1.63202	0.701859	0.693005	1.11173	0.678373	0.677523	0.549584	0.903632	0.783747	1.59677	1.69552	1.46161	4.53163	4.97092	3.98005	5.11227	6.10509	5.96867	5.39579	5.95204	5.55333	2.14181	2.25565	0.911007	0.404895	0.383169	0.609979	1.12015	0.942886	1.48754	0.749985	0.578031	1.13886	0.851209	0.847914	0.984104	1.02959	1.15684
Cre01.g050700	Cre01.g050700		NA	NA	0.11178	0.164226	0	0.0740801	0.0345684	0	0	0	0	0.050566	0	0.0244398	0.0253602	0	2.71116	1.64463	17.2636	17.8641	16.1936	8.6578	10.8358	11.2379	5.53729	4.90986	9.84314	0.422327	0.571826	0.235666	0.223893	0.10957	0.160102	0.0333422	0.0334654	0.0262397	0.0296188	0	0	0	0	0	0	0	0	0.545489	0.226816
Cre01.g050750	Cre01.g050750		NA	NA	0.0687759	0.0505223	0.0511071	0.159529	0.148884	0.01485	0	0.013914	0	0.0466682	0	0.0451118	0.0780178	0.065851	2.28545	1.73121	6.43547	7.23608	5.90846	3.18095	4.77352	4.50092	1.94475	1.66559	2.91598	0.168137	0.20298	0.0845832	0.137756	0.089888	0.0591043	0.0410294	0.0617715	0.0322894	0.0182238	0.0743134	0.0164869	0.0328388	0.0366086	0	0.0616113	0.0537012	0.0969525	1.23511	0.976886
Cre01.g050800	Cre01.g050800		12	12	0	0	0.0233011	0	0	0	0.0290892	0.0126875	0	0	0	0	0.0284563	0	0.934205	0.611434	5.5223	5.42649	4.94292	3.12261	3.67082	4.71088	1.8	1.65279	3.28534	0.181192	0.0740352	0.132219	0.0897241	0.0204912	0.0718594	0	0	0	0	0.0169407	0	0	0	0	0.0140451	0	0.025259	0.244834	0.127254
[truncated: 14,531 more rows]
[truncated: 125 more columns]
