# Supplementary material for: Acclimation to high and low diurnal light is flexible in Chlamydomonas reinhardtii
Source: Proc Natl Acad Sci U S A. 2026 Jan 2;123(1):e2523996123. doi: 10.1073/pnas.2523996123 (PMC12773772; doi:10.1073/pnas.2523996123)
Supplement: Supplementary file 4 — Dataset S03 (XLSX) [file pnas.2523996123.sd03.xlsx]

## Sheet: Legend
Dataset S3. Gene ontology enrichment of the kmeans clusters; related to Figures 3 and S3.
This dataset contains the complete results of the gene ontology (GO) enrichment analysis on the 16 clusters of genes shown in Figure 3E (LL to HL) and the 16 clusters of genes shown in Figure S6A (HL to LL). The analysis is described in the Materials and Methods. Descriptions of the columns in the attached tab are as follows:
DatasetS3_kmeansClusters_GO
Column Heading	Description
Cluster	Cluster number (1–16) from the k-means clustering analyses shown in Figure 3E (LL to HL) and Figure S3A (HL to LL).
GO_ID	GO term identifier.
GO_description	GO term description.
BH_adjusted_p_value	Benjamini-Hochberg adjusted p-value of enrichment.
GenesInClusterWithThisGOAssignment	The number of genes in the cluster with this GO assignment.
TotalGenesInCluster	The total number of genes in this cluster.
GeneRatio_Percent	Gene ratio; the number of genes with this GO assignment relative to the total number of genes in this cluster.
GeneList	Genes in this cluster matching this GO term.

## Sheet: DatasetS3_kmeansClusters_GO
Cluster	GO_ID	GO_description	BH_adjusted_p_value	GenesInClusterWithThisGOAssignment	TotalGenesInCluster	GeneRatio_Percent	GeneList
LLtoHL_1	GO:0003735	structural constituent of ribosome	6.69e-48	63	548	11.4964	Cre01.g007051,Cre01.g011000,Cre01.g027000,Cre01.g039250,Cre01.g040000,Cre01.g047750,Cre01.g800129,Cre02.g075700,Cre02.g091100,Cre02.g101350,Cre02.g102250,Cre02.g106600,Cre03.g203450,Cre04.g211800,Cre04.g214503,Cre06.g249250,Cre06.g257150,Cre06.g272800,Cre06.g273600,Cre06.g282500,Cre06.g289550,Cre06.g290950,Cre06.g308250,Cre07.g325746,Cre07.g331900,Cre07.g357850,Cre08.g358556,Cre08.g360900,Cre09.g…
LLtoHL_1	GO:0006412	translation	6.69e-48	64	548	11.6788	Cre01.g007051,Cre01.g011000,Cre01.g027000,Cre01.g039250,Cre01.g040000,Cre01.g047750,Cre01.g800129,Cre02.g075700,Cre02.g091100,Cre02.g101350,Cre02.g102250,Cre02.g106600,Cre03.g203450,Cre04.g211800,Cre04.g214503,Cre06.g249250,Cre06.g257150,Cre06.g272800,Cre06.g273600,Cre06.g282500,Cre06.g289550,Cre06.g290950,Cre06.g308250,Cre07.g325746,Cre07.g331900,Cre07.g357850,Cre08.g358556,Cre08.g360900,Cre09.g…
LLtoHL_1	GO:0005840	ribosome	2.68e-46	60	548	10.9489	Cre01.g007051,Cre01.g011000,Cre01.g027000,Cre01.g039250,Cre01.g047750,Cre01.g800129,Cre02.g075700,Cre02.g091100,Cre02.g102250,Cre02.g106600,Cre03.g203450,Cre04.g211800,Cre04.g214503,Cre06.g249250,Cre06.g257150,Cre06.g272800,Cre06.g273600,Cre06.g282500,Cre06.g289550,Cre06.g308250,Cre07.g325746,Cre07.g331900,Cre07.g357850,Cre08.g358556,Cre08.g360900,Cre09.g388200,Cre09.g397697,Cre09.g400650,Cre09.g…
LLtoHL_1	GO:0005622	intracellular	1.52e-25	47	548	8.57664	Cre01.g011000,Cre01.g018400,Cre01.g800129,Cre02.g075700,Cre02.g091100,Cre03.g203450,Cre04.g214503,Cre06.g249250,Cre06.g257150,Cre06.g272800,Cre06.g282500,Cre06.g289550,Cre06.g308250,Cre07.g325746,Cre07.g331900,Cre07.g346350,Cre07.g357850,Cre08.g358556,Cre09.g388200,Cre09.g400650,Cre09.g800985,Cre10.g417700,Cre10.g420750,Cre10.g430400,Cre10.g432800,Cre10.g456200,Cre10.g456300,Cre10.g459250,Cre11.g…
LLtoHL_1	GO:0015935	small ribosomal subunit	6.8e-06	7	548	1.27737	Cre01.g039250,Cre02.g102250,Cre06.g290950,Cre08.g360900,Cre10.g432800,Cre12.g504200,Cre16.g801914
LLtoHL_1	GO:0000160	phosphorelay signal transduction system	0.000100546	7	548	1.27737	Cre03.g199000,Cre05.g243000,Cre06.g251250,Cre10.g446450,Cre11.g477400,Cre13.g571200,Cre17.g733150
LLtoHL_1	GO:0000155	phosphorelay sensor kinase activity	0.000380688	5	548	0.912409	Cre03.g199000,Cre06.g251250,Cre11.g477400,Cre13.g571200,Cre17.g733150
LLtoHL_1	GO:2001070	starch binding	0.000972029	6	548	1.09489	Cre03.g158050,Cre04.g226800,Cre09.g394510,Cre09.g394621,Cre09.g415600,Cre10.g450500
LLtoHL_1	GO:0016887	ATPase activity	0.000972029	14	548	2.55474	Cre01.g007000,Cre02.g103250,Cre04.g222700,Cre06.g271850,Cre07.g313250,Cre08.g372250,Cre12.g485800,Cre12.g530900,Cre13.g564900,Cre13.g580300,Cre14.g618400,Cre17.g721000,Cre17.g731050,Cre17.g734612
LLtoHL_1	GO:0009231	riboflavin biosynthetic process	0.00237211	4	548	0.729927	Cre02.g088850,Cre09.g393900,Cre13.g607600,Cre17.g728950
LLtoHL_1	GO:0008173	RNA methyltransferase activity	0.00493874	5	548	0.912409	Cre01.g021150,Cre01.g028450,Cre02.g086550,Cre02.g109250,Cre03.g169700
LLtoHL_1	GO:0030246	carbohydrate binding	0.00559712	6	548	1.09489	Cre03.g158050,Cre04.g226800,Cre09.g394510,Cre09.g394621,Cre09.g415600,Cre10.g450500
LLtoHL_1	GO:0004674	protein serine/threonine kinase activity	0.00973369	4	548	0.729927	Cre02.g076900,Cre03.g159900,Cre03.g199000,Cre13.g580900
LLtoHL_1	GO:0016310	phosphorylation	0.00973369	4	548	0.729927	Cre06.g251250,Cre07.g332300,Cre13.g571200,Cre17.g733150
LLtoHL_1	GO:0007165	signal transduction	0.0193489	8	548	1.45985	Cre01.g049132,Cre06.g251250,Cre07.g334900,Cre11.g477400,Cre13.g571200,Cre13.g590600,Cre13.g603000,Cre17.g733150
LLtoHL_1	GO:0003723	RNA binding	0.0260861	13	548	2.37226	Cre01.g039250,Cre02.g074511,Cre02.g101350,Cre02.g102250,Cre02.g103550,Cre03.g169700,Cre04.g222300,Cre06.g249250,Cre06.g308250,Cre10.g462500,Cre12.g544700,Cre12.g549700,Cre17.g727700
LLtoHL_1	GO:0016772	transferase activity, transferring phosphorus-containing groups	0.0418195	3	548	0.547445	Cre06.g251250,Cre13.g571200,Cre17.g733150
LLtoHL_1	GO:0008033	tRNA processing	0.0418195	4	548	0.729927	Cre06.g284800,Cre10.g428678,Cre12.g486900,Cre15.g636896
LLtoHL_1	GO:0003824	catalytic activity	0.0418195	23	548	4.19708	Cre01.g028450,Cre01.g055408,Cre01.g800135,Cre02.g081400,Cre02.g086550,Cre02.g109250,Cre03.g146507,Cre03.g158050,Cre03.g159500,Cre03.g194850,Cre03.g201300,Cre04.g230144,Cre06.g278215,Cre06.g280950,Cre09.g386758,Cre11.g467633,Cre12.g521400,Cre12.g537581,Cre13.g570550,Cre16.g652150,Cre16.g680566,Cre17.g715700,Cre17.g728950
LLtoHL_2	GO:0016192	vesicle-mediated transport	1.69e-06	11	430	2.55814	Cre04.g224800,Cre04.g225900,Cre06.g262250,Cre06.g290100,Cre07.g333950,Cre11.g467699,Cre12.g488850,Cre12.g549950,Cre13.g577500,Cre16.g676650,Cre17.g728150
LLtoHL_2	GO:0006886	intracellular protein transport	6.78e-05	12	430	2.7907	Cre02.g099150,Cre02.g102000,Cre03.g189250,Cre04.g218250,Cre06.g262250,Cre06.g262850,Cre06.g302600,Cre12.g488850,Cre12.g520550,Cre12.g535900,Cre13.g577500,Cre16.g676650
LLtoHL_2	GO:0015031	protein transport	0.000567478	8	430	1.86047	Cre02.g089900,Cre03.g189250,Cre06.g262850,Cre07.g324600,Cre07.g351050,Cre12.g535900,Cre13.g575250,Cre16.g676650
LLtoHL_2	GO:0006355	regulation of transcription, DNA-templated	0.00372659	16	430	3.72093	Cre01.g021750,Cre03.g143907,Cre03.g189650,Cre03.g193400,Cre04.g227350,Cre04.g228400,Cre06.g256420,Cre06.g309050,Cre07.g321650,Cre08.g358532,Cre10.g441050,Cre12.g501600,Cre13.g587150,Cre14.g620500,Cre16.g653300,Cre17.g746547
LLtoHL_2	GO:0006810	transport	0.0145537	11	430	2.55814	Cre03.g165650,Cre04.g224800,Cre04.g225900,Cre06.g262250,Cre07.g324600,Cre12.g549950,Cre13.g577500,Cre14.g613950,Cre16.g692300,Cre17.g725200,Cre17.g728150
LLtoHL_2	GO:0006397	mRNA processing	0.0145902	4	430	0.930233	Cre02.g106550,Cre04.g213905,Cre08.g371052,Cre17.g697350
LLtoHL_2	GO:0006352	DNA-templated transcription, initiation	0.0205219	3	430	0.697674	Cre03.g193400,Cre06.g256420,Cre12.g505700
LLtoHL_2	GO:0007264	small GTPase mediated signal transduction	0.0205219	5	430	1.16279	Cre02.g102000,Cre03.g189250,Cre04.g218250,Cre06.g262850,Cre12.g535900
LLtoHL_2	GO:0007165	signal transduction	0.0256082	7	430	1.62791	Cre02.g079750,Cre03.g189250,Cre06.g258400,Cre06.g262850,Cre07.g342350,Cre12.g509550,Cre13.g567800
LLtoHL_2	GO:0003700	transcription factor activity, sequence-specific DNA binding	0.0334826	7	430	1.62791	Cre03.g193400,Cre04.g228400,Cre08.g358532,Cre12.g501600,Cre14.g620500,Cre16.g653300,Cre17.g746547
LLtoHL_3	GO:0003743	translation initiation factor activity	0.000181676	7	487	1.43737	Cre03.g190100,Cre03.g199900,Cre04.g217550,Cre06.g251600,Cre06.g308850,Cre12.g531550,Cre16.g676314
LLtoHL_3	GO:0004222	metalloendopeptidase activity	0.000546461	7	487	1.43737	Cre01.g026150,Cre02.g073400,Cre02.g078966,Cre03.g144164,Cre03.g206929,Cre14.g620150,Cre14.g625625
LLtoHL_3	GO:0006412	translation	0.000653169	17	487	3.49076	Cre01.g052350,Cre01.g053600,Cre02.g081450,Cre02.g094500,Cre05.g234637,Cre05.g242950,Cre06.g272950,Cre06.g278135,Cre06.g288400,Cre06.g310700,Cre07.g322500,Cre08.g359750,Cre12.g489153,Cre12.g532550,Cre12.g558000,Cre13.g588310,Cre14.g630100
LLtoHL_3	GO:0006413	translational initiation	0.000794627	5	487	1.02669	Cre03.g190100,Cre03.g199900,Cre04.g217550,Cre06.g251600,Cre12.g531550
LLtoHL_3	GO:0003735	structural constituent of ribosome	0.000794627	16	487	3.28542	Cre01.g052350,Cre01.g053600,Cre02.g094500,Cre05.g234637,Cre05.g242950,Cre06.g272950,Cre06.g278135,Cre06.g288400,Cre06.g310700,Cre07.g322500,Cre08.g359750,Cre12.g489153,Cre12.g532550,Cre12.g558000,Cre13.g588310,Cre14.g630100
LLtoHL_3	GO:0005737	cytoplasm	0.00134084	15	487	3.08008	Cre01.g016528,Cre02.g097000,Cre02.g143200,Cre02.g144800,Cre03.g144204,Cre03.g199900,Cre06.g308850,Cre08.g368950,Cre10.g466750,Cre11.g475350,Cre13.g582800,Cre13.g587050,Cre16.g676314,Cre17.g705850,Cre17.g720950
LLtoHL_3	GO:0016226	iron-sulfur cluster assembly	0.00304789	4	487	0.821355	Cre09.g400775,Cre11.g475350,Cre13.g568850,Cre15.g643600
LLtoHL_3	GO:0005840	ribosome	0.00342481	14	487	2.87474	Cre01.g052350,Cre01.g053600,Cre02.g094500,Cre05.g234637,Cre05.g242950,Cre06.g272950,Cre06.g278135,Cre06.g288400,Cre06.g310700,Cre07.g322500,Cre12.g489153,Cre12.g532550,Cre12.g558000,Cre14.g630100
LLtoHL_3	GO:2001070	starch binding	0.00510424	5	487	1.02669	Cre02.g091750,Cre06.g282000,Cre09.g394547,Cre09.g407501,Cre12.g492750
LLtoHL_3	GO:0005506	iron ion binding	0.010537	10	487	2.05339	Cre01.g009900,Cre01.g039350,Cre02.g092350,Cre03.g180300,Cre05.g234100,Cre11.g467527,Cre12.g551850,Cre13.g568850,Cre16.g659200,Cre16.g678437
LLtoHL_3	GO:0016887	ATPase activity	0.0128768	11	487	2.25873	Cre01.g014800,Cre01.g029900,Cre01.g034950,Cre02.g078966,Cre10.g459200,Cre11.g467781,Cre12.g540650,Cre14.g615950,Cre14.g625625,Cre16.g687550,Cre16.g801906
LLtoHL_3	GO:0008152	metabolic process	0.0246824	19	487	3.90144	Cre01.g033350,Cre01.g036400,Cre01.g053000,Cre03.g146527,Cre03.g156400,Cre05.g236150,Cre05.g245450,Cre06.g267000,Cre07.g356350,Cre08.g375350,Cre08.g381516,Cre12.g500500,Cre12.g511900,Cre12.g560600,Cre13.g592500,Cre13.g607000,Cre17.g711200,Cre17.g722150,Cre17.g728100
LLtoHL_3	GO:0003723	RNA binding	0.0315127	12	487	2.46407	Cre01.g039300,Cre03.g158150,Cre03.g177200,Cre03.g190100,Cre03.g199900,Cre06.g272950,Cre08.g359750,Cre09.g389900,Cre12.g529950,Cre16.g686000,Cre17.g696250,Cre17.g705850
LLtoHL_3	GO:0019843	rRNA binding	0.0458334	3	487	0.616016	Cre01.g052350,Cre08.g359750,Cre12.g558000
LLtoHL_3	GO:0051537	2 iron, 2 sulfur cluster binding	0.0464647	4	487	0.821355	Cre01.g043350,Cre03.g183850,Cre06.g278245,Cre10.g450550
LLtoHL_4	GO:0004812	aminoacyl-tRNA ligase activity	4.2e-12	15	566	2.65018	Cre02.g079600,Cre02.g082825,Cre02.g087950,Cre03.g143887,Cre03.g189400,Cre03.g193800,Cre05.g238322,Cre06.g273300,Cre07.g350500,Cre12.g487100,Cre12.g537100,Cre13.g578451,Cre16.g651750,Cre16.g686350,Cre16.g689871
LLtoHL_4	GO:0006418	tRNA aminoacylation for protein translation	4.2e-12	15	566	2.65018	Cre02.g079600,Cre02.g082825,Cre02.g087950,Cre03.g143887,Cre03.g189400,Cre03.g193800,Cre05.g238322,Cre06.g273300,Cre07.g350500,Cre12.g487100,Cre12.g537100,Cre13.g578451,Cre16.g651750,Cre16.g686350,Cre16.g689871
LLtoHL_4	GO:0005737	cytoplasm	3.55e-08	24	566	4.24028	Cre01.g007700,Cre01.g054150,Cre02.g079600,Cre02.g082825,Cre02.g087950,Cre02.g090850,Cre03.g143887,Cre03.g165215,Cre03.g171461,Cre03.g189400,Cre03.g193800,Cre05.g238322,Cre06.g273300,Cre06.g309100,Cre07.g350500,Cre08.g368900,Cre09.g393913,Cre11.g481500,Cre12.g487100,Cre14.g623200,Cre14.g627950,Cre16.g651750,Cre16.g689871,Cre17.g715000
LLtoHL_4	GO:0000166	nucleotide binding	3.65e-08	19	566	3.35689	Cre02.g079600,Cre02.g082825,Cre02.g087950,Cre03.g143887,Cre03.g145767,Cre03.g164950,Cre03.g189400,Cre03.g193800,Cre05.g238322,Cre05.g242350,Cre06.g273300,Cre07.g350500,Cre08.g368900,Cre09.g406400,Cre12.g487100,Cre12.g537100,Cre13.g578451,Cre16.g651750,Cre16.g689871
LLtoHL_4	GO:0002161	aminoacyl-tRNA editing activity	5.86e-06	6	566	1.06007	Cre02.g083900,Cre07.g350500,Cre12.g537100,Cre13.g578451,Cre16.g651750,Cre16.g689871
LLtoHL_4	GO:0016671	oxidoreductase activity, acting on a sulfur group of donors, disulfide as acceptor	1.04e-05	6	566	1.06007	Cre01.g042050,Cre03.g195850,Cre08.g380300,Cre10.g464850,Cre14.g615000,Cre14.g615100
LLtoHL_4	GO:0016491	oxidoreductase activity	0.000225129	26	566	4.59364	Cre01.g054150,Cre02.g077350,Cre02.g114600,Cre03.g160200,Cre03.g173450,Cre03.g207150,Cre03.g210513,Cre03.g213313,Cre06.g277100,Cre06.g294450,Cre07.g327079,Cre07.g352450,Cre08.g368400,Cre08.g378200,Cre09.g395650,Cre09.g412350,Cre10.g431550,Cre10.g432900,Cre10.g456650,Cre10.g466700,Cre12.g501050,Cre12.g556750,Cre13.g587500,Cre16.g678325,Cre16.g683550,Cre19.g750547
LLtoHL_4	GO:0015991	ATP hydrolysis coupled proton transport	0.000699806	6	566	1.06007	Cre01.g027800,Cre02.g076350,Cre03.g176250,Cre10.g446550,Cre10.g461050,Cre17.g734500
LLtoHL_4	GO:0006979	response to oxidative stress	0.000825618	6	566	1.06007	Cre01.g042050,Cre03.g195850,Cre08.g380300,Cre10.g464850,Cre14.g615000,Cre14.g615100
LLtoHL_4	GO:0015035	protein disulfide oxidoreductase activity	0.000825618	7	566	1.23675	Cre01.g054150,Cre06.g261500,Cre06.g278183,Cre12.g513750,Cre12.g550400,Cre12.g553700,Cre17.g702150
LLtoHL_4	GO:0006457	protein folding	0.00332561	11	566	1.94346	Cre02.g092250,Cre02.g095097,Cre03.g189800,Cre06.g250100,Cre07.g341600,Cre09.g386750,Cre09.g393200,Cre12.g507650,Cre12.g514850,Cre12.g530300,Cre17.g715000
LLtoHL_4	GO:0000049	tRNA binding	0.00354891	4	566	0.706714	Cre02.g078100,Cre02.g079600,Cre02.g087950,Cre16.g666100
LLtoHL_4	GO:0046961	proton-transporting ATPase activity, rotational mechanism	0.0047899	4	566	0.706714	Cre01.g027800,Cre10.g446550,Cre10.g461050,Cre17.g734500
LLtoHL_4	GO:0009058	biosynthetic process	0.00940912	7	566	1.23675	Cre03.g181400,Cre06.g278261,Cre06.g306400,Cre06.g306601,Cre11.g477625,Cre12.g502200,Cre16.g672385
LLtoHL_4	GO:0042626	ATPase activity, coupled to transmembrane movement of substances	0.0102115	5	566	0.883392	Cre03.g174050,Cre07.g325761,Cre09.g405050,Cre10.g439000,Cre13.g604150
LLtoHL_4	GO:0005215	transporter activity	0.0146188	8	566	1.41343	Cre03.g151400,Cre06.g257000,Cre07.g321951,Cre09.g801035,Cre10.g439000,Cre10.g445050,Cre12.g502600,Cre16.g656150
LLtoHL_4	GO:0045454	cell redox homeostasis	0.0172615	7	566	1.23675	Cre01.g054150,Cre06.g261500,Cre06.g278183,Cre08.g368400,Cre12.g513750,Cre12.g550400,Cre17.g702150
LLtoHL_4	GO:0008152	metabolic process	0.0201749	21	566	3.71025	Cre01.g029000,Cre01.g061077,Cre02.g077350,Cre02.g800262,Cre03.g181400,Cre03.g206600,Cre03.g213313,Cre05.g245900,Cre06.g252550,Cre06.g252650,Cre06.g261800,Cre07.g337650,Cre07.g352450,Cre08.g362700,Cre09.g396401,Cre11.g467612,Cre11.g481500,Cre12.g501050,Cre12.g556750,Cre13.g573800,Cre15.g643550
LLtoHL_4	GO:0015992	proton transport	0.0244468	3	566	0.530035	Cre02.g076350,Cre10.g461050,Cre11.g468550
LLtoHL_4	GO:0043039	tRNA aminoacylation	0.0244468	3	566	0.530035	Cre02.g079600,Cre06.g273300,Cre08.g368900
LLtoHL_4	GO:0016887	ATPase activity	0.0244468	11	566	1.94346	Cre01.g040350,Cre02.g090850,Cre02.g095200,Cre03.g151400,Cre03.g174050,Cre07.g325761,Cre09.g395750,Cre10.g439000,Cre13.g604150,Cre17.g743547,Cre24.g755097
LLtoHL_4	GO:0006508	proteolysis	0.030505	14	566	2.4735	Cre01.g007700,Cre01.g019850,Cre01.g020918,Cre02.g088400,Cre02.g141550,Cre06.g281350,Cre09.g397300,Cre10.g444550,Cre12.g485500,Cre12.g498500,Cre13.g572900,Cre14.g623200,Cre16.g652100,Cre17.g734900
LLtoHL_4	GO:0051082	unfolded protein binding	0.0325372	6	566	1.06007	Cre06.g250100,Cre09.g386750,Cre09.g393200,Cre12.g507650,Cre12.g514850,Cre17.g715000
LLtoHL_4	GO:0006813	potassium ion transport	0.0410805	4	566	0.706714	Cre03.g149450,Cre06.g311650,Cre10.g445050,Cre12.g502600
LLtoHL_4	GO:0003824	catalytic activity	0.047781	23	566	4.0636	Cre01.g020918,Cre01.g053288,Cre03.g145767,Cre03.g149250,Cre03.g149300,Cre03.g167051,Cre03.g171461,Cre03.g195200,Cre03.g206600,Cre03.g210513,Cre04.g212300,Cre05.g245900,Cre06.g258733,Cre06.g278103,Cre06.g278261,Cre11.g476400,Cre11.g481500,Cre12.g508550,Cre12.g558550,Cre15.g639400,Cre15.g643550,Cre16.g650000,Cre17.g732050
LLtoHL_5	GO:0006886	intracellular protein transport	3.19e-11	20	493	4.0568	Cre01.g035850,Cre01.g047550,Cre02.g101400,Cre02.g146600,Cre03.g146487,Cre03.g191050,Cre05.g234665,Cre06.g292000,Cre06.g310000,Cre06.g310750,Cre09.g390763,Cre11.g468300,Cre11.g478156,Cre12.g486250,Cre12.g487850,Cre12.g517400,Cre12.g560150,Cre13.g585100,Cre15.g641800,Cre16.g664500
LLtoHL_5	GO:0006511	ubiquitin-dependent protein catabolic process	1.76e-06	8	493	1.62272	Cre01.g030850,Cre03.g179100,Cre06.g304300,Cre12.g501200,Cre12.g516500,Cre14.g613350,Cre16.g663500,Cre17.g734400
LLtoHL_5	GO:0007264	small GTPase mediated signal transduction	1.76e-06	10	493	2.0284	Cre01.g047550,Cre03.g191050,Cre09.g390763,Cre11.g468300,Cre12.g486250,Cre12.g487850,Cre12.g517400,Cre12.g560150,Cre15.g641800,Cre16.g664500
LLtoHL_5	GO:0015031	protein transport	1.76e-06	11	493	2.23124	Cre01.g047550,Cre02.g084050,Cre03.g191050,Cre07.g330950,Cre09.g390763,Cre09.g394100,Cre11.g478156,Cre12.g486250,Cre12.g517400,Cre12.g560150,Cre15.g641800
LLtoHL_5	GO:0016192	vesicle-mediated transport	1.81e-05	10	493	2.0284	Cre02.g101400,Cre02.g146600,Cre05.g234665,Cre06.g278173,Cre06.g310000,Cre06.g310750,Cre11.g478156,Cre12.g521350,Cre12.g554700,Cre16.g692050
LLtoHL_5	GO:0006913	nucleocytoplasmic transport	6.64e-05	6	493	1.21704	Cre01.g047550,Cre03.g191050,Cre09.g390763,Cre12.g517400,Cre12.g560150,Cre15.g641800
LLtoHL_5	GO:0006810	transport	0.000186211	15	493	3.0426	Cre02.g141900,Cre02.g146600,Cre04.g224700,Cre06.g278173,Cre07.g315900,Cre07.g316000,Cre07.g330950,Cre07.g348600,Cre08.g371450,Cre09.g394100,Cre12.g554200,Cre12.g554700,Cre14.g616900,Cre16.g687518,Cre17.g731150
LLtoHL_5	GO:0006457	protein folding	0.00591883	10	493	2.0284	Cre01.g017200,Cre01.g038400,Cre01.g047700,Cre02.g080650,Cre03.g178450,Cre09.g398067,Cre10.g417500,Cre10.g420100,Cre12.g499400,Cre17.g701500
LLtoHL_5	GO:0008565	protein transporter activity	0.00934199	4	493	0.811359	Cre02.g084050,Cre07.g330950,Cre09.g394100,Cre11.g478156
LLtoHL_5	GO:0016779	nucleotidyltransferase activity	0.00934199	4	493	0.811359	Cre03.g207825,Cre10.g433750,Cre14.g625950,Cre17.g726000
LLtoHL_5	GO:0003924	GTPase activity	0.00934199	8	493	1.62272	Cre01.g047550,Cre03.g191050,Cre04.g212650,Cre09.g390763,Cre12.g517400,Cre12.g560150,Cre15.g641800,Cre17.g724150
LLtoHL_5	GO:0005525	GTP binding	0.00934199	11	493	2.23124	Cre01.g047550,Cre03.g191050,Cre09.g390763,Cre11.g468300,Cre12.g486250,Cre12.g487850,Cre12.g517400,Cre12.g560150,Cre15.g641800,Cre16.g664500,Cre17.g724150
LLtoHL_5	GO:0005622	intracellular	0.00934199	15	493	3.0426	Cre01.g047550,Cre03.g191050,Cre06.g292000,Cre07.g316000,Cre09.g390763,Cre11.g468300,Cre12.g486250,Cre12.g487850,Cre12.g517400,Cre12.g560150,Cre14.g633650,Cre15.g641800,Cre16.g664500,Cre16.g670300,Cre17.g727350
LLtoHL_5	GO:0016021	integral component of membrane	0.028508	22	493	4.46247	Cre02.g084050,Cre02.g099650,Cre02.g141900,Cre03.g155501,Cre06.g278173,Cre06.g280900,Cre06.g291800,Cre07.g315900,Cre07.g348600,Cre12.g508700,Cre12.g523950,Cre12.g554700,Cre13.g591450,Cre14.g615050,Cre14.g616900,Cre14.g627433,Cre16.g662250,Cre16.g663100,Cre16.g801921,Cre17.g722000,Cre17.g723350,Cre17.g731150
LLtoHL_5	GO:0016887	ATPase activity	0.0360289	10	493	2.0284	Cre03.g204800,Cre04.g216600,Cre05.g234400,Cre06.g273750,Cre09.g402450,Cre10.g439150,Cre11.g478128,Cre12.g510900,Cre13.g580050,Cre16.g693203
LLtoHL_5	GO:0007165	signal transduction	0.0390985	7	493	1.41988	Cre01.g047550,Cre03.g191050,Cre03.g204689,Cre09.g390763,Cre12.g517400,Cre12.g560150,Cre15.g641800
LLtoHL_6	GO:0006364	rRNA processing	4.19e-19	16	396	4.0404	Cre01.g019200,Cre01.g042900,Cre02.g077300,Cre02.g145000,Cre03.g191950,Cre03.g196850,Cre06.g273413,Cre07.g344050,Cre07.g349400,Cre08.g370601,Cre09.g394584,Cre10.g417950,Cre10.g466250,Cre11.g478950,Cre12.g529500,Cre13.g573050
LLtoHL_6	GO:0003899	DNA-directed RNA polymerase activity	5.77e-14	14	396	3.53535	Cre01.g002200,Cre01.g018000,Cre01.g070567,Cre02.g086750,Cre03.g165750,Cre07.g313302,Cre07.g314950,Cre07.g322176,Cre09.g403219,Cre10.g454650,Cre12.g529600,Cre12.g538400,Cre13.g571650,Cre16.g673900
LLtoHL_6	GO:0003723	RNA binding	5.77e-14	27	396	6.81818	Cre02.g077300,Cre02.g095121,Cre02.g110500,Cre02.g118300,Cre02.g141706,Cre03.g170750,Cre03.g172950,Cre06.g273413,Cre06.g306550,Cre07.g319900,Cre07.g323550,Cre09.g415200,Cre10.g421200,Cre10.g422000,Cre10.g428900,Cre12.g496450,Cre12.g508200,Cre12.g513700,Cre12.g528900,Cre12.g528950,Cre14.g629550,Cre16.g649400,Cre16.g649600,Cre16.g690500,Cre16.g691900,Cre17.g744947,Cre50.g761447
LLtoHL_6	GO:0006351	transcription, DNA-templated	5.99e-13	16	396	4.0404	Cre01.g002200,Cre01.g012350,Cre01.g018000,Cre01.g070567,Cre02.g086750,Cre03.g165750,Cre07.g313302,Cre07.g314950,Cre07.g322176,Cre09.g403219,Cre10.g454650,Cre12.g484100,Cre12.g529600,Cre12.g538400,Cre13.g571650,Cre16.g673900
LLtoHL_6	GO:0042254	ribosome biogenesis	9.62e-11	9	396	2.27273	Cre01.g020950,Cre01.g068377,Cre05.g237700,Cre06.g261700,Cre09.g400367,Cre10.g445600,Cre13.g567850,Cre16.g673700,Cre16.g683793
LLtoHL_6	GO:0008168	methyltransferase activity	8.55e-08	15	396	3.78788	Cre01.g009950,Cre02.g077300,Cre03.g179860,Cre06.g251500,Cre06.g273150,Cre06.g273413,Cre06.g302650,Cre09.g398104,Cre10.g428900,Cre12.g529500,Cre13.g566300,Cre13.g568150,Cre16.g685900,Cre16.g801885,Cre50.g761447
LLtoHL_6	GO:0005634	nucleus	5.04e-06	22	396	5.55556	Cre01.g002200,Cre01.g020950,Cre01.g070567,Cre02.g118300,Cre03.g159950,Cre04.g218300,Cre04.g223600,Cre07.g321400,Cre07.g322176,Cre08.g370601,Cre09.g397150,Cre09.g403219,Cre10.g428750,Cre10.g445600,Cre10.g452500,Cre10.g454650,Cre12.g513700,Cre12.g528900,Cre12.g529500,Cre12.g529600,Cre13.g587000,Cre16.g673700
LLtoHL_6	GO:0005525	GTP binding	1.03e-05	14	396	3.53535	Cre02.g141706,Cre07.g315400,Cre07.g340050,Cre09.g395600,Cre10.g433100,Cre10.g436600,Cre10.g459500,Cre12.g524950,Cre12.g533050,Cre12.g801411,Cre16.g658526,Cre16.g680944,Cre17.g734100,Cre17.g747347
LLtoHL_6	GO:0001522	pseudouridine synthesis	0.000139485	6	396	1.51515	Cre02.g095121,Cre03.g172950,Cre05.g237700,Cre07.g323550,Cre13.g567850,Cre16.g691900
LLtoHL_6	GO:0009451	RNA modification	0.00137623	5	396	1.26263	Cre02.g095121,Cre03.g172950,Cre06.g278142,Cre07.g323550,Cre16.g691900
LLtoHL_6	GO:0032259	methylation	0.00356479	4	396	1.0101	Cre06.g273150,Cre06.g302650,Cre10.g428900,Cre12.g529500
LLtoHL_6	GO:0009982	pseudouridine synthase activity	0.007178	4	396	1.0101	Cre02.g095121,Cre03.g172950,Cre07.g323550,Cre16.g691900
LLtoHL_6	GO:0005488	binding	0.007178	14	396	3.53535	Cre01.g019200,Cre06.g277050,Cre09.g391652,Cre09.g415200,Cre10.g442250,Cre10.g459600,Cre10.g461000,Cre12.g513700,Cre12.g528950,Cre12.g548000,Cre13.g586750,Cre16.g649600,Cre16.g659600,Cre19.g751197
LLtoHL_6	GO:0006396	RNA processing	0.0120308	6	396	1.51515	Cre02.g101950,Cre03.g172950,Cre09.g400367,Cre10.g428750,Cre10.g442000,Cre17.g744947
LLtoHL_6	GO:0046983	protein dimerization activity	0.0239342	4	396	1.0101	Cre02.g109683,Cre04.g224600,Cre07.g313302,Cre12.g484100
LLtoHL_7	GO:0008168	methyltransferase activity	7.34e-09	16	339	4.71976	Cre01.g015700,Cre01.g055469,Cre02.g141626,Cre03.g145907,Cre03.g175800,Cre03.g176550,Cre04.g224002,Cre05.g233300,Cre05.g237600,Cre09.g393050,Cre09.g407900,Cre11.g476450,Cre13.g572000,Cre13.g602300,Cre15.g641875,Cre16.g680100
LLtoHL_7	GO:0009982	pseudouridine synthase activity	4.15e-06	7	339	2.0649	Cre02.g086050,Cre02.g144002,Cre03.g152950,Cre09.g405150,Cre13.g591501,Cre16.g690250,Cre17.g702400
LLtoHL_7	GO:0009451	RNA modification	5.88e-06	7	339	2.0649	Cre02.g086050,Cre02.g144002,Cre03.g152950,Cre09.g405150,Cre13.g591501,Cre16.g690250,Cre17.g702400
LLtoHL_7	GO:0003723	RNA binding	5.88e-06	16	339	4.71976	Cre02.g081176,Cre02.g086050,Cre02.g144002,Cre03.g152950,Cre03.g155800,Cre04.g214501,Cre05.g238950,Cre07.g312750,Cre09.g392950,Cre09.g405150,Cre10.g428100,Cre11.g476450,Cre13.g591501,Cre15.g637350,Cre16.g690250,Cre17.g702400
LLtoHL_7	GO:0001522	pseudouridine synthesis	6.43e-06	7	339	2.0649	Cre02.g086050,Cre02.g144002,Cre03.g152950,Cre09.g405150,Cre13.g591501,Cre16.g690250,Cre17.g702400
LLtoHL_7	GO:0008033	tRNA processing	0.00106897	5	339	1.47493	Cre02.g088050,Cre04.g229948,Cre10.g428100,Cre13.g592300,Cre17.g717350
LLtoHL_7	GO:0003899	DNA-directed RNA polymerase activity	0.0047604	5	339	1.47493	Cre02.g102400,Cre07.g342352,Cre12.g497400,Cre12.g542800,Cre13.g564550
LLtoHL_7	GO:0008173	RNA methyltransferase activity	0.00772964	4	339	1.17994	Cre02.g081176,Cre05.g238950,Cre09.g392950,Cre15.g637350
LLtoHL_7	GO:0006396	RNA processing	0.0101827	6	339	1.76991	Cre02.g081176,Cre04.g214501,Cre05.g238950,Cre09.g392950,Cre15.g637350,Cre16.g690250
LLtoHL_7	GO:0004222	metalloendopeptidase activity	0.0190359	4	339	1.17994	Cre02.g110200,Cre04.g800432,Cre07.g352350,Cre17.g739752
LLtoHL_8	GO:0006412	translation	8.16e-18	39	614	6.35179	Cre01.g030050,Cre01.g052100,Cre02.g083950,Cre02.g088900,Cre02.g108850,Cre02.g118950,Cre03.g156050,Cre03.g195650,Cre04.g217932,Cre06.g259850,Cre06.g264300,Cre06.g264350,Cre06.g265800,Cre06.g299000,Cre06.g300800,Cre06.g308533,Cre07.g352850,Cre08.g365400,Cre08.g375250,Cre09.g394750,Cre09.g415950,Cre10.g423650,Cre10.g439400,Cre10.g462950,Cre11.g476800,Cre11.g479500,Cre12.g493950,Cre12.g494450,Cre12.g…
LLtoHL_8	GO:0003735	structural constituent of ribosome	4.14e-17	37	614	6.02606	Cre01.g030050,Cre01.g052100,Cre02.g083950,Cre02.g088900,Cre02.g108850,Cre02.g118950,Cre03.g195650,Cre04.g217932,Cre06.g259850,Cre06.g264300,Cre06.g264350,Cre06.g265800,Cre06.g299000,Cre06.g300800,Cre06.g308533,Cre07.g352850,Cre08.g365400,Cre08.g375250,Cre09.g394750,Cre09.g415950,Cre10.g423650,Cre10.g462950,Cre11.g476800,Cre11.g479500,Cre12.g493950,Cre12.g494450,Cre12.g494750,Cre12.g519180,Cre12.g…
LLtoHL_8	GO:0005840	ribosome	1.2e-14	33	614	5.37459	Cre01.g030050,Cre01.g052100,Cre02.g083950,Cre02.g108850,Cre02.g118950,Cre03.g195650,Cre04.g217932,Cre06.g259850,Cre06.g264300,Cre06.g264350,Cre06.g265800,Cre06.g299000,Cre06.g300800,Cre06.g308533,Cre08.g365400,Cre08.g375250,Cre09.g394750,Cre09.g415950,Cre10.g423650,Cre10.g462950,Cre11.g479500,Cre12.g493950,Cre12.g494450,Cre12.g494750,Cre12.g519180,Cre12.g520600,Cre12.g556050,Cre13.g580850,Cre13.g…
LLtoHL_8	GO:0005737	cytoplasm	1.2e-14	33	614	5.37459	Cre01.g006150,Cre01.g010864,Cre02.g800236,Cre03.g146187,Cre03.g160500,Cre03.g208050,Cre04.g231222,Cre05.g242300,Cre06.g269450,Cre06.g272050,Cre06.g279150,Cre06.g293582,Cre07.g325400,Cre07.g339150,Cre08.g358562,Cre08.g359500,Cre09.g389689,Cre09.g390986,Cre09.g406200,Cre09.g410650,Cre10.g421600,Cre10.g426000,Cre10.g433000,Cre12.g498100,Cre12.g505850,Cre12.g515650,Cre12.g522350,Cre13.g603900,Cre13.g…
LLtoHL_8	GO:0003824	catalytic activity	1.7e-08	42	614	6.84039	Cre01.g021251,Cre01.g050100,Cre02.g080200,Cre02.g114400,Cre02.g147900,Cre03.g144627,Cre03.g152800,Cre03.g171950,Cre03.g194200,Cre05.g233305,Cre05.g234550,Cre05.g234700,Cre06.g257950,Cre06.g258700,Cre06.g261150,Cre06.g272050,Cre06.g275050,Cre08.g365632,Cre08.g377150,Cre09.g390678,Cre09.g401219,Cre09.g410700,Cre10.g435800,Cre10.g440050,Cre10.g456150,Cre11.g467723,Cre12.g485550,Cre12.g495300,Cre12.g…
LLtoHL_8	GO:0004812	aminoacyl-tRNA ligase activity	3.32e-07	11	614	1.79153	Cre01.g069472,Cre02.g800236,Cre03.g145727,Cre03.g160500,Cre06.g279150,Cre06.g293582,Cre09.g390986,Cre09.g406200,Cre10.g421600,Cre12.g522350,Cre13.g606050
LLtoHL_8	GO:0006418	tRNA aminoacylation for protein translation	3.32e-07	11	614	1.79153	Cre01.g069472,Cre02.g800236,Cre03.g145727,Cre03.g160500,Cre06.g279150,Cre06.g293582,Cre09.g390986,Cre09.g406200,Cre10.g421600,Cre12.g522350,Cre13.g606050
LLtoHL_8	GO:0008152	metabolic process	1.12e-06	33	614	5.37459	Cre01.g004500,Cre01.g047600,Cre01.g055453,Cre02.g080200,Cre02.g082250,Cre02.g143000,Cre03.g158900,Cre03.g172000,Cre03.g193000,Cre03.g194200,Cre04.g221000,Cre06.g272050,Cre06.g286350,Cre07.g344550,Cre08.g375550,Cre09.g398289,Cre10.g429150,Cre10.g458500,Cre11.g467723,Cre11.g467850,Cre12.g495300,Cre12.g514050,Cre12.g517150,Cre12.g519000,Cre12.g528700,Cre12.g530950,Cre12.g556600,Cre13.g602350,Cre14.g…
LLtoHL_8	GO:0003743	translation initiation factor activity	6.87e-06	8	614	1.30293	Cre01.g001550,Cre04.g218700,Cre05.g242300,Cre06.g269450,Cre12.g490000,Cre12.g498100,Cre12.g515650,Cre17.g697450
LLtoHL_8	GO:0016491	oxidoreductase activity	2.75e-05	29	614	4.72313	Cre01.g000350,Cre01.g014350,Cre01.g037700,Cre01.g047600,Cre02.g093650,Cre02.g095100,Cre02.g109550,Cre03.g146087,Cre03.g153900,Cre03.g172000,Cre03.g197750,Cre06.g257601,Cre06.g261200,Cre06.g296600,Cre09.g389250,Cre09.g396252,Cre09.g410700,Cre10.g422300,Cre10.g434750,Cre11.g467689,Cre11.g476750,Cre12.g514050,Cre12.g518900,Cre12.g556600,Cre12.g560900,Cre13.g567100,Cre16.g651923,Cre16.g666050,Cre17.g…
LLtoHL_8	GO:0006096	glycolytic process	2.76e-05	7	614	1.14007	Cre02.g093450,Cre02.g147900,Cre05.g234550,Cre05.g234700,Cre11.g467770,Cre12.g513200,Cre12.g533550
LLtoHL_8	GO:0000166	nucleotide binding	4.63e-05	15	614	2.443	Cre01.g069472,Cre02.g145100,Cre02.g800236,Cre03.g145727,Cre03.g160500,Cre06.g279150,Cre06.g293582,Cre09.g390986,Cre09.g406200,Cre10.g421600,Cre10.g424775,Cre10.g433000,Cre12.g522350,Cre13.g603900,Cre13.g606050
LLtoHL_8	GO:0005622	intracellular	5.1e-05	22	614	3.58306	Cre01.g030050,Cre01.g052100,Cre02.g108850,Cre02.g118950,Cre04.g217932,Cre06.g259850,Cre06.g264300,Cre06.g265800,Cre06.g272850,Cre06.g299000,Cre06.g300800,Cre08.g365400,Cre10.g462950,Cre12.g493950,Cre12.g494450,Cre12.g494750,Cre12.g519180,Cre12.g556050,Cre13.g581650,Cre16.g652550,Cre17.g734450,Cre48.g761197
LLtoHL_8	GO:0016874	ligase activity	0.000114133	5	614	0.814332	Cre03.g176800,Cre05.g239100,Cre08.g359350,Cre09.g390986,Cre14.g801644
LLtoHL_8	GO:0006633	fatty acid biosynthetic process	0.000119474	7	614	1.14007	Cre03.g172000,Cre03.g208050,Cre06.g261200,Cre11.g467723,Cre12.g484000,Cre13.g577100,Cre17.g715250
LLtoHL_8	GO:0000287	magnesium ion binding	0.000294426	8	614	1.30293	Cre02.g147900,Cre04.g225750,Cre05.g234700,Cre07.g325400,Cre09.g410650,Cre12.g513200,Cre12.g533550,Cre13.g603900
LLtoHL_8	GO:0015035	protein disulfide oxidoreductase activity	0.000805196	7	614	1.14007	Cre01.g047800,Cre01.g052250,Cre06.g269752,Cre07.g325600,Cre07.g325743,Cre12.g496700,Cre14.g801627
LLtoHL_8	GO:0015934	large ribosomal subunit	0.000855291	5	614	0.814332	Cre02.g088900,Cre07.g352850,Cre11.g476800,Cre13.g580850,Cre14.g612450
LLtoHL_8	GO:0009055	electron carrier activity	0.000855291	9	614	1.4658	Cre01.g006100,Cre01.g047800,Cre06.g291650,Cre06.g306350,Cre07.g325600,Cre07.g325743,Cre07.g334800,Cre14.g626700,Cre16.g670950
LLtoHL_8	GO:0045454	cell redox homeostasis	0.000855291	9	614	1.4658	Cre01.g047800,Cre01.g052250,Cre06.g269752,Cre07.g325600,Cre07.g325743,Cre09.g396252,Cre12.g496700,Cre12.g517150,Cre14.g801627
LLtoHL_8	GO:0051536	iron-sulfur cluster binding	0.000855291	9	614	1.4658	Cre01.g006100,Cre02.g114400,Cre06.g261150,Cre06.g291650,Cre06.g306350,Cre07.g334800,Cre12.g504150,Cre14.g626700,Cre18.g748447
LLtoHL_8	GO:0051537	2 iron, 2 sulfur cluster binding	0.00145772	6	614	0.977199	Cre02.g093650,Cre06.g306350,Cre07.g334800,Cre11.g467689,Cre14.g626700,Cre17.g724600
LLtoHL_8	GO:0051287	NAD binding	0.00186297	7	614	1.14007	Cre01.g010900,Cre03.g146187,Cre03.g172000,Cre07.g325400,Cre07.g344550,Cre09.g389689,Cre16.g684350
LLtoHL_8	GO:0046872	metal ion binding	0.00348476	15	614	2.443	Cre02.g145100,Cre05.g248600,Cre06.g258700,Cre06.g272050,Cre08.g358580,Cre08.g359350,Cre08.g359500,Cre08.g372950,Cre10.g424775,Cre10.g436050,Cre12.g492450,Cre12.g503300,Cre12.g546050,Cre16.g689535,Cre17.g722800
LLtoHL_8	GO:0016746	transferase activity, transferring acyl groups	0.0037569	5	614	0.814332	Cre02.g143000,Cre03.g158900,Cre09.g398289,Cre11.g467850,Cre17.g738350
LLtoHL_8	GO:0003723	RNA binding	0.00595518	15	614	2.443	Cre02.g088900,Cre02.g097400,Cre04.g218700,Cre06.g299000,Cre07.g352300,Cre09.g393876,Cre09.g394750,Cre12.g490000,Cre12.g493950,Cre12.g494750,Cre12.g519180,Cre13.g603900,Cre13.g606050,Cre16.g653050,Cre16.g659950
LLtoHL_8	GO:0030170	pyridoxal phosphate binding	0.00721878	6	614	0.977199	Cre03.g144627,Cre06.g257950,Cre06.g278249,Cre06.g284700,Cre06.g301650,Cre17.g734200
LLtoHL_8	GO:0005506	iron ion binding	0.00721878	11	614	1.79153	Cre01.g039750,Cre02.g100050,Cre02.g142266,Cre06.g261200,Cre08.g373100,Cre11.g467627,Cre12.g490350,Cre12.g504150,Cre12.g510400,Cre16.g670950,Cre18.g748447
LLtoHL_8	GO:0009058	biosynthetic process	0.00723476	7	614	1.14007	Cre03.g176800,Cre05.g239100,Cre06.g257950,Cre06.g278249,Cre06.g284700,Cre12.g560550,Cre17.g734200
LLtoHL_8	GO:0006662	glycerol ether metabolic process	0.0181198	4	614	0.651466	Cre01.g052250,Cre06.g269752,Cre12.g496700,Cre14.g801627
LLtoHL_8	GO:0008299	isoprenoid biosynthetic process	0.0192299	3	614	0.488599	Cre12.g484200,Cre12.g490350,Cre12.g546050
LLtoHL_8	GO:0042026	protein refolding	0.0192299	3	614	0.488599	Cre04.g231222,Cre07.g339150,Cre17.g741450
LLtoHL_8	GO:0000049	tRNA binding	0.0235562	3	614	0.488599	Cre03.g145967,Cre07.g326950,Cre08.g364650
LLtoHL_8	GO:0004616	phosphogluconate dehydrogenase (decarboxylating) activity	0.0235562	3	614	0.488599	Cre07.g344550,Cre16.g684350,Cre16.g689700
LLtoHL_8	GO:0016226	iron-sulfur cluster assembly	0.0235562	3	614	0.488599	Cre12.g504150,Cre12.g513950,Cre18.g748447
LLtoHL_8	GO:0019843	rRNA binding	0.0376967	3	614	0.488599	Cre06.g308533,Cre09.g415950,Cre12.g520600
LLtoHL_9	GO:0015995	chlorophyll biosynthetic process	3.9e-09	9	657	1.36986	Cre01.g050950,Cre05.g242000,Cre06.g294750,Cre06.g306300,Cre07.g325500,Cre07.g346050,Cre12.g498550,Cre12.g510050,Cre12.g510800
LLtoHL_9	GO:0006779	porphyrin-containing compound biosynthetic process	3.99e-08	8	657	1.21766	Cre02.g073700,Cre02.g085450,Cre02.g092600,Cre06.g306300,Cre09.g396300,Cre11.g467700,Cre12.g510800,Cre12.g538650
LLtoHL_9	GO:0006412	translation	1.21e-06	25	657	3.80518	Cre02.g106750,Cre02.g144400,Cre03.g181350,Cre05.g234659,Cre05.g800510,Cre06.g278224,Cre06.g293700,Cre06.g307950,Cre07.g330450,Cre07.g337800,Cre07.g348850,Cre09.g388282,Cre09.g388550,Cre09.g405200,Cre09.g407100,Cre11.g467400,Cre11.g467702,Cre12.g520400,Cre13.g579150,Cre14.g614900,Cre14.g614950,Cre14.g618700,Cre16.g674350,Cre17.g726300,Cre17.g731250
LLtoHL_9	GO:0003735	structural constituent of ribosome	6.12e-06	23	657	3.50076	Cre02.g106750,Cre02.g144400,Cre03.g181350,Cre05.g234659,Cre05.g800510,Cre06.g278224,Cre06.g293700,Cre06.g307950,Cre07.g330450,Cre07.g337800,Cre07.g348850,Cre09.g388282,Cre09.g388550,Cre09.g405200,Cre09.g407100,Cre11.g467400,Cre11.g467702,Cre12.g520400,Cre13.g579150,Cre14.g614950,Cre16.g674350,Cre17.g726300,Cre17.g731250
LLtoHL_9	GO:0005840	ribosome	7.09e-06	22	657	3.34855	Cre02.g106750,Cre02.g144400,Cre03.g181350,Cre05.g800510,Cre06.g278224,Cre06.g293700,Cre06.g307950,Cre07.g330450,Cre07.g337800,Cre07.g348850,Cre09.g388282,Cre09.g388550,Cre09.g405200,Cre09.g407100,Cre11.g467400,Cre11.g467702,Cre12.g520400,Cre13.g579150,Cre14.g614950,Cre16.g674350,Cre17.g726300,Cre17.g731250
LLtoHL_9	GO:0008152	metabolic process	7.44e-06	33	657	5.02283	Cre01.g015350,Cre01.g025100,Cre02.g084300,Cre03.g200350,Cre03.g206550,Cre04.g217955,Cre05.g248150,Cre06.g259401,Cre06.g271400,Cre06.g276700,Cre06.g311600,Cre07.g322950,Cre07.g335300,Cre07.g344400,Cre07.g345300,Cre09.g386735,Cre09.g393400,Cre11.g480650,Cre12.g538650,Cre12.g547100,Cre12.g549852,Cre12.g554800,Cre13.g566650,Cre14.g608800,Cre14.g621650,Cre14.g621751,Cre14.g625450,Cre16.g656650,Cre16.g…
LLtoHL_9	GO:0045454	cell redox homeostasis	0.000121594	11	657	1.67428	Cre01.g016514,Cre01.g027450,Cre01.g066552,Cre03.g157800,Cre03.g202950,Cre05.g243050,Cre05.g248500,Cre07.g319100,Cre07.g328150,Cre12.g518200,Cre17.g743897
LLtoHL_9	GO:0016491	oxidoreductase activity	0.000367258	28	657	4.2618	Cre01.g015350,Cre01.g016514,Cre01.g023300,Cre01.g800047,Cre02.g095069,Cre02.g095141,Cre03.g156600,Cre03.g171300,Cre07.g346050,Cre09.g396300,Cre10.g456100,Cre11.g467617,Cre11.g467688,Cre11.g480650,Cre12.g510050,Cre12.g531900,Cre12.g535950,Cre12.g549852,Cre14.g608800,Cre16.g671450,Cre16.g674950,Cre16.g675450,Cre16.g682100,Cre16.g690767,Cre16.g691800,Cre17.g712100,Cre17.g715500,Cre17.g743897
LLtoHL_9	GO:0005622	intracellular	0.000697537	21	657	3.19635	Cre02.g092400,Cre02.g144400,Cre03.g181350,Cre06.g250902,Cre06.g259150,Cre06.g293700,Cre06.g307950,Cre07.g330450,Cre07.g337800,Cre07.g348850,Cre09.g388282,Cre09.g388550,Cre10.g435500,Cre11.g467400,Cre11.g467553,Cre12.g503850,Cre13.g579150,Cre14.g614950,Cre16.g674350,Cre17.g726300,Cre17.g731250
LLtoHL_9	GO:0071949	FAD binding	0.00132792	6	657	0.913242	Cre01.g050950,Cre02.g083450,Cre02.g083550,Cre02.g095141,Cre02.g112850,Cre16.g690431
LLtoHL_9	GO:0003746	translation elongation factor activity	0.0042454	4	657	0.608828	Cre06.g259150,Cre06.g263050,Cre10.g435500,Cre11.g467553
LLtoHL_9	GO:0005743	mitochondrial inner membrane	0.0042454	4	657	0.608828	Cre03.g156950,Cre03.g202400,Cre11.g468950,Cre12.g505950
LLtoHL_9	GO:0010181	FMN binding	0.00568188	6	657	0.913242	Cre03.g156600,Cre03.g171300,Cre10.g422600,Cre10.g456100,Cre12.g531900,Cre16.g691800
LLtoHL_9	GO:0006662	glycerol ether metabolic process	0.00576428	5	657	0.761035	Cre01.g027450,Cre01.g066552,Cre03.g157800,Cre05.g243050,Cre05.g248500
LLtoHL_9	GO:0006457	protein folding	0.00878503	11	657	1.67428	Cre01.g012150,Cre07.g357900,Cre09.g399300,Cre10.g454250,Cre12.g544150,Cre13.g588100,Cre13.g603950,Cre14.g619300,Cre16.g673953,Cre16.g675500,Cre17.g733250
LLtoHL_9	GO:0015035	protein disulfide oxidoreductase activity	0.00978832	6	657	0.913242	Cre01.g027450,Cre01.g066552,Cre03.g157800,Cre05.g243050,Cre05.g248500,Cre07.g319100
LLtoHL_9	GO:0008080	N-acetyltransferase activity	0.0147441	7	657	1.06545	Cre02.g101850,Cre07.g331475,Cre08.g364450,Cre08.g383150,Cre10.g464750,Cre14.g623800,Cre16.g662650
LLtoHL_9	GO:0015979	photosynthesis	0.0153647	8	657	1.21766	Cre01.g050950,Cre05.g242000,Cre06.g306300,Cre07.g346050,Cre08.g362900,Cre12.g510050,Cre12.g510800,Cre13.g564050
LLtoHL_9	GO:0005525	GTP binding	0.0221246	12	657	1.82648	Cre01.g058886,Cre02.g098450,Cre02.g104900,Cre05.g241450,Cre06.g259150,Cre10.g444150,Cre11.g467553,Cre11.g479750,Cre12.g503850,Cre13.g565750,Cre13.g606000,Cre16.g665650
LLtoHL_9	GO:0046872	metal ion binding	0.0237026	14	657	2.1309	Cre01.g035150,Cre02.g091050,Cre03.g185500,Cre04.g216100,Cre06.g250902,Cre06.g263950,Cre07.g346050,Cre11.g467688,Cre11.g479300,Cre12.g510050,Cre12.g523850,Cre13.g566200,Cre17.g720400,Cre17.g744447
LLtoHL_9	GO:0009055	electron carrier activity	0.0298395	7	657	1.06545	Cre03.g182551,Cre07.g319100,Cre11.g467688,Cre12.g522600,Cre12.g535950,Cre16.g651050,Cre17.g700950
LLtoHL_9	GO:0008299	isoprenoid biosynthetic process	0.0322756	3	657	0.456621	Cre03.g207700,Cre11.g467544,Cre16.g679669
LLtoHL_9	GO:0008483	transaminase activity	0.0322756	3	657	0.456621	Cre02.g097900,Cre03.g158000,Cre06.g277200
LLtoHL_9	GO:0043039	tRNA aminoacylation	0.0322756	3	657	0.456621	Cre07.g313700,Cre09.g389430,Cre14.g614900
LLtoHL_9	GO:0016787	hydrolase activity	0.0375813	13	657	1.97869	Cre01.g025100,Cre03.g193550,Cre03.g206550,Cre06.g276700,Cre06.g285200,Cre06.g311600,Cre08.g366050,Cre09.g408851,Cre10.g436500,Cre11.g467544,Cre16.g656650,Cre16.g657450,Cre16.g679800
LLtoHL_9	GO:0000049	tRNA binding	0.0398444	3	657	0.456621	Cre01.g046652,Cre07.g313700,Cre09.g389430
LLtoHL_9	GO:0006979	response to oxidative stress	0.0460483	4	657	0.608828	Cre01.g012150,Cre05.g233900,Cre06.g285150,Cre08.g358525
LLtoHL_9	GO:0004812	aminoacyl-tRNA ligase activity	0.0460483	5	657	0.761035	Cre02.g142352,Cre05.g233800,Cre09.g389430,Cre10.g429100,Cre14.g614900
LLtoHL_9	GO:0006418	tRNA aminoacylation for protein translation	0.0460483	5	657	0.761035	Cre02.g142352,Cre05.g233800,Cre09.g389430,Cre10.g429100,Cre14.g614900
LLtoHL_9	GO:0020037	heme binding	0.0460483	8	657	1.21766	Cre05.g233900,Cre06.g285150,Cre07.g340850,Cre09.g397031,Cre10.g427350,Cre12.g522600,Cre16.g648200,Cre16.g651050
LLtoHL_10	GO:0009765	photosynthesis, light harvesting	7.15e-19	17	513	3.31384	Cre01.g066917,Cre03.g156900,Cre04.g232104,Cre06.g272650,Cre06.g278213,Cre06.g283050,Cre06.g283950,Cre06.g284250,Cre07.g344950,Cre10.g425900,Cre10.g452050,Cre11.g467573,Cre12.g508750,Cre12.g548400,Cre16.g673650,Cre16.g687900,Cre17.g720250
LLtoHL_10	GO:0015979	photosynthesis	4.75e-12	18	513	3.50877	Cre02.g082500,Cre02.g082750,Cre03.g198850,Cre05.g238332,Cre06.g261000,Cre07.g330250,Cre08.g372450,Cre09.g396213,Cre09.g412100,Cre10.g420350,Cre10.g452100,Cre11.g801318,Cre12.g486300,Cre12.g550850,Cre12.g560950,Cre16.g687294,Cre17.g724300,Cre17.g746397
LLtoHL_10	GO:0009522	photosystem I	1.25e-07	8	513	1.55945	Cre02.g082500,Cre05.g238332,Cre07.g330250,Cre09.g412100,Cre10.g420350,Cre12.g486300,Cre12.g560950,Cre17.g724300
LLtoHL_10	GO:0009523	photosystem II	1.79e-05	9	513	1.75439	Cre02.g082750,Cre03.g198850,Cre06.g261000,Cre08.g372450,Cre09.g396213,Cre10.g452100,Cre11.g801318,Cre12.g550850,Cre17.g746397
LLtoHL_10	GO:0009654	photosystem II oxygen evolving complex	0.000159917	6	513	1.16959	Cre03.g198850,Cre06.g261000,Cre08.g372450,Cre09.g396213,Cre12.g550850,Cre17.g746397
LLtoHL_10	GO:0015986	ATP synthesis coupled proton transport	0.000278054	6	513	1.16959	Cre01.g018800,Cre02.g116750,Cre10.g420700,Cre11.g467707,Cre15.g635850,Cre17.g732000
LLtoHL_10	GO:0005975	carbohydrate metabolic process	0.000823971	12	513	2.33918	Cre02.g145800,Cre03.g181500,Cre04.g214097,Cre06.g270100,Cre07.g347100,Cre08.g370650,Cre08.g373450,Cre08.g379450,Cre09.g387763,Cre10.g437950,Cre12.g483950,Cre12.g527950
LLtoHL_10	GO:0019898	extrinsic component of membrane	0.000871423	5	513	0.974659	Cre03.g198850,Cre08.g372450,Cre09.g396213,Cre12.g550850,Cre17.g746397
LLtoHL_10	GO:0046933	proton-transporting ATP synthase activity, rotational mechanism	0.00422278	4	513	0.779727	Cre02.g116750,Cre10.g420700,Cre11.g467707,Cre15.g635850
LLtoHL_10	GO:0046961	proton-transporting ATPase activity, rotational mechanism	0.00422278	4	513	0.779727	Cre02.g116750,Cre10.g420700,Cre11.g467707,Cre15.g635850
LLtoHL_10	GO:0008236	serine-type peptidase activity	0.00469784	5	513	0.974659	Cre06.g265850,Cre10.g420550,Cre10.g422150,Cre11.g467655,Cre13.g567650
LLtoHL_10	GO:0016616	oxidoreductase activity, acting on the CH-OH group of donors, NAD or NADP as acceptor	0.0139248	5	513	0.974659	Cre02.g143250,Cre02.g145800,Cre07.g344600,Cre09.g387763,Cre12.g483950
LLtoHL_10	GO:0005743	mitochondrial inner membrane	0.0262231	3	513	0.584795	Cre02.g113100,Cre09.g386650,Cre13.g568800
LLtoHL_10	GO:0016651	oxidoreductase activity, acting on NAD(P)H	0.0262231	3	513	0.584795	Cre09.g402552,Cre09.g405850,Cre13.g568800
LLtoHL_10	GO:0016301	kinase activity	0.0276697	4	513	0.779727	Cre03.g185300,Cre06.g291400,Cre10.g448650,Cre17.g709850
LLtoHL_10	GO:0006108	malate metabolic process	0.0308744	3	513	0.584795	Cre01.g022500,Cre02.g145800,Cre12.g483950
LLtoHL_10	GO:0016757	transferase activity, transferring glycosyl groups	0.0382232	4	513	0.779727	Cre01.g008600,Cre09.g386734,Cre12.g491000,Cre12.g516550
LLtoHL_10	GO:0051287	NAD binding	0.0382232	5	513	0.974659	Cre01.g022500,Cre02.g143250,Cre07.g344600,Cre09.g387763,Cre09.g405850
LLtoHL_10	GO:0003824	catalytic activity	0.0397587	22	513	4.2885	Cre01.g010550,Cre01.g015550,Cre02.g091850,Cre02.g145800,Cre03.g146627,Cre03.g163050,Cre03.g199150,Cre04.g214097,Cre04.g218150,Cre06.g270100,Cre07.g347100,Cre08.g373450,Cre08.g379450,Cre09.g392729,Cre09.g417050,Cre10.g434450,Cre10.g437950,Cre12.g483950,Cre12.g547800,Cre12.g555951,Cre14.g626950,Cre17.g698266
LLtoHL_10	GO:0051537	2 iron, 2 sulfur cluster binding	0.0449533	4	513	0.779727	Cre01.g050550,Cre01.g051900,Cre06.g305650,Cre12.g559950
LLtoHL_10	GO:0016787	hydrolase activity	0.0449533	11	513	2.14425	Cre03.g158750,Cre03.g179300,Cre03.g180600,Cre03.g189500,Cre06.g252150,Cre06.g273500,Cre10.g441500,Cre13.g606750,Cre14.g623000,Cre17.g706300,Cre17.g719000
LLtoHL_11	GO:0004298	threonine-type endopeptidase activity	4.24e-10	11	831	1.32371	Cre06.g279000,Cre06.g280850,Cre08.g373250,Cre10.g418100,Cre10.g424400,Cre10.g461950,Cre12.g531100,Cre14.g619550,Cre17.g705400,Cre17.g724350,Cre26.g756797
LLtoHL_11	GO:0005839	proteasome core complex	4.24e-10	11	831	1.32371	Cre06.g279000,Cre06.g280850,Cre08.g373250,Cre10.g418100,Cre10.g424400,Cre10.g461950,Cre12.g531100,Cre14.g619550,Cre17.g705400,Cre17.g724350,Cre26.g756797
LLtoHL_11	GO:0051603	proteolysis involved in cellular protein catabolic process	4.24e-10	11	831	1.32371	Cre06.g279000,Cre06.g280850,Cre08.g373250,Cre10.g418100,Cre10.g424400,Cre10.g461950,Cre12.g531100,Cre14.g619550,Cre17.g705400,Cre17.g724350,Cre26.g756797
LLtoHL_11	GO:0004175	endopeptidase activity	2.11e-09	9	831	1.08303	Cre06.g279000,Cre08.g373250,Cre10.g418100,Cre10.g424400,Cre10.g461950,Cre12.g531100,Cre14.g619550,Cre17.g705400,Cre17.g724350
LLtoHL_11	GO:0006457	protein folding	2.73e-06	19	831	2.2864	Cre01.g002300,Cre01.g026550,Cre03.g156750,Cre03.g168450,Cre05.g234639,Cre06.g261650,Cre06.g262300,Cre06.g284900,Cre07.g320150,Cre07.g342250,Cre09.g397200,Cre09.g405400,Cre09.g416750,Cre10.g439100,Cre10.g443250,Cre10.g460600,Cre11.g478700,Cre11.g479050,Cre12.g533800
LLtoHL_11	GO:0006886	intracellular protein transport	1.31e-05	17	831	2.04573	Cre01.g034000,Cre02.g086700,Cre02.g097250,Cre02.g118500,Cre02.g141506,Cre03.g199311,Cre03.g203750,Cre03.g204353,Cre04.g217921,Cre06.g271950,Cre07.g318450,Cre09.g386900,Cre10.g447350,Cre11.g482900,Cre12.g499950,Cre13.g565850,Cre16.g685277
LLtoHL_11	GO:0008641	small protein activating enzyme activity	3.69e-05	6	831	0.722022	Cre01.g002350,Cre06.g296983,Cre09.g386400,Cre09.g402034,Cre09.g408550,Cre12.g491500
LLtoHL_11	GO:0042026	protein refolding	3.69e-05	6	831	0.722022	Cre03.g156750,Cre05.g234639,Cre09.g397200,Cre09.g416750,Cre10.g439100,Cre10.g443250
LLtoHL_11	GO:0006511	ubiquitin-dependent protein catabolic process	4.71e-05	8	831	0.962696	Cre03.g194250,Cre08.g373250,Cre09.g398350,Cre10.g418100,Cre12.g510300,Cre14.g619550,Cre17.g705400,Cre17.g724350
LLtoHL_11	GO:0051082	unfolded protein binding	0.000250489	11	831	1.32371	Cre01.g026550,Cre03.g156750,Cre03.g168450,Cre05.g234639,Cre07.g320150,Cre07.g342250,Cre09.g397200,Cre09.g405400,Cre09.g416750,Cre10.g439100,Cre10.g443250
LLtoHL_11	GO:0006486	protein glycosylation	0.000666684	5	831	0.601685	Cre05.g233303,Cre07.g330100,Cre09.g387245,Cre10.g427550,Cre12.g523300
LLtoHL_11	GO:0005488	binding	0.000916858	26	831	3.12876	Cre01.g010650,Cre01.g034000,Cre02.g093300,Cre02.g097250,Cre02.g141506,Cre03.g177053,Cre04.g217921,Cre04.g217935,Cre06.g252100,Cre06.g271950,Cre06.g298350,Cre07.g349950,Cre08.g374300,Cre10.g420400,Cre10.g425100,Cre12.g524100,Cre12.g540400,Cre13.g572050,Cre13.g578100,Cre13.g585900,Cre15.g635750,Cre16.g676197,Cre16.g687301,Cre17.g727950,Cre17.g729250,Cre18.g749247
LLtoHL_11	GO:0016021	integral component of membrane	0.00153123	37	831	4.45247	Cre01.g024350,Cre02.g083354,Cre02.g095106,Cre02.g095107,Cre02.g108400,Cre03.g175250,Cre03.g201664,Cre04.g214050,Cre04.g228650,Cre05.g232751,Cre05.g247050,Cre06.g309350,Cre07.g332550,Cre08.g368450,Cre09.g399141,Cre10.g439850,Cre11.g467795,Cre12.g494350,Cre12.g503000,Cre12.g523300,Cre12.g524200,Cre12.g546200,Cre12.g550900,Cre12.g555350,Cre12.g558250,Cre12.g561550,Cre13.g562475,Cre13.g567901,Cre13.g…
LLtoHL_11	GO:0008233	peptidase activity	0.00355479	5	831	0.601685	Cre03.g193700,Cre07.g356150,Cre09.g406800,Cre12.g524200,Cre14.g620400
LLtoHL_11	GO:0016787	hydrolase activity	0.00477573	18	831	2.16606	Cre01.g050850,Cre02.g082000,Cre03.g199983,Cre04.g217946,Cre06.g306850,Cre07.g326800,Cre07.g329700,Cre08.g377200,Cre09.g388171,Cre09.g390000,Cre10.g462700,Cre12.g500350,Cre12.g528500,Cre12.g551800,Cre12.g556911,Cre14.g625400,Cre17.g710150,Cre17.g718800
LLtoHL_11	GO:0016853	isomerase activity	0.012	4	831	0.481348	Cre01.g033550,Cre02.g088200,Cre07.g350400,Cre16.g671900
LLtoHL_11	GO:0016616	oxidoreductase activity, acting on the CH-OH group of donors, NAD or NADP as acceptor	0.0142479	6	831	0.722022	Cre02.g083800,Cre04.g214502,Cre06.g278185,Cre09.g401022,Cre12.g532450,Cre16.g678773
LLtoHL_11	GO:0016192	vesicle-mediated transport	0.0142479	8	831	0.962696	Cre02.g118500,Cre03.g145607,Cre04.g217921,Cre11.g479200,Cre12.g515550,Cre12.g558250,Cre13.g565850,Cre16.g685277
LLtoHL_11	GO:0005737	cytoplasm	0.0186215	17	831	2.04573	Cre02.g092500,Cre03.g156750,Cre03.g199311,Cre04.g217921,Cre05.g234639,Cre06.g271950,Cre07.g329700,Cre09.g397200,Cre09.g416750,Cre10.g439100,Cre10.g443250,Cre11.g469450,Cre12.g514800,Cre12.g542000,Cre14.g625400,Cre14.g626900,Cre17.g710150
LLtoHL_11	GO:0008236	serine-type peptidase activity	0.0227993	5	831	0.601685	Cre07.g313122,Cre10.g426050,Cre12.g541800,Cre16.g694703,Cre17.g697650
LLtoHL_11	GO:0005975	carbohydrate metabolic process	0.0227993	12	831	1.44404	Cre01.g012600,Cre01.g026250,Cre02.g095126,Cre02.g117200,Cre02.g117250,Cre03.g190500,Cre03.g200650,Cre06.g258226,Cre06.g278143,Cre06.g289850,Cre07.g321100,Cre11.g467779
LLtoHL_11	GO:0005198	structural molecule activity	0.0236477	4	831	0.481348	Cre02.g118500,Cre04.g217921,Cre13.g565850,Cre13.g592450
LLtoHL_11	GO:0016757	transferase activity, transferring glycosyl groups	0.0310872	5	831	0.601685	Cre05.g233303,Cre09.g391282,Cre09.g400960,Cre10.g427550,Cre16.g678600
LLtoHL_11	GO:0006281	DNA repair	0.0472473	11	831	1.32371	Cre01.g063632,Cre02.g082000,Cre03.g175850,Cre03.g192550,Cre07.g347600,Cre10.g432000,Cre10.g466400,Cre12.g521200,Cre12.g528500,Cre13.g602950,Cre17.g710150
LLtoHL_12	GO:0006260	DNA replication	7.93e-24	25	593	4.21585	Cre01.g017450,Cre01.g023150,Cre01.g029100,Cre02.g100000,Cre03.g178650,Cre03.g179961,Cre03.g199400,Cre03.g202250,Cre04.g214350,Cre06.g251800,Cre06.g285650,Cre06.g295700,Cre07.g316850,Cre07.g338000,Cre08.g374050,Cre10.g455850,Cre12.g490150,Cre12.g492950,Cre12.g503150,Cre12.g527300,Cre16.g651000,Cre16.g679950,Cre16.g801985,Cre17.g718850,Cre17.g744247
LLtoHL_12	GO:0005694	chromosome	4.14e-08	8	593	1.34907	Cre02.g084800,Cre02.g086650,Cre04.g221650,Cre04.g800472,Cre10.g445650,Cre12.g493400,Cre12.g525050,Cre15.g635800
LLtoHL_12	GO:0005634	nucleus	1.03e-06	30	593	5.05902	Cre01.g023150,Cre01.g029100,Cre01.g029200,Cre02.g089850,Cre02.g100000,Cre03.g178650,Cre03.g179961,Cre03.g186500,Cre03.g187550,Cre03.g197700,Cre03.g199400,Cre03.g202250,Cre03.g207900,Cre03.g210625,Cre04.g215850,Cre05.g239250,Cre06.g295700,Cre07.g338000,Cre07.g357650,Cre08.g376350,Cre09.g386350,Cre09.g392542,Cre10.g455850,Cre12.g512500,Cre13.g607500,Cre14.g610050,Cre16.g648550,Cre16.g651000,Cre16.g…
LLtoHL_12	GO:0003678	DNA helicase activity	4.03e-06	8	593	1.34907	Cre01.g023150,Cre03.g178650,Cre06.g295700,Cre06.g296150,Cre07.g316850,Cre07.g338000,Cre10.g455850,Cre12.g503150
LLtoHL_12	GO:0005488	binding	4.03e-06	26	593	4.38449	Cre01.g016570,Cre01.g053550,Cre02.g084650,Cre02.g088750,Cre02.g090451,Cre03.g149800,Cre03.g178700,Cre04.g215850,Cre04.g229163,Cre05.g241150,Cre05.g246300,Cre06.g259800,Cre06.g278095,Cre06.g278269,Cre06.g281200,Cre07.g343850,Cre08.g362500,Cre08.g378500,Cre10.g432500,Cre11.g481093,Cre12.g490250,Cre13.g575300,Cre16.g670261,Cre16.g685901,Cre16.g688190,Cre17.g736400
LLtoHL_12	GO:0008017	microtubule binding	4.7e-05	10	593	1.68634	Cre03.g160450,Cre03.g200600,Cre03.g202000,Cre09.g415450,Cre10.g447500,Cre13.g568450,Cre13.g588600,Cre16.g656700,Cre16.g672497,Cre17.g741200
LLtoHL_12	GO:0006265	DNA topological change	0.00016143	5	593	0.84317	Cre01.g009250,Cre02.g084800,Cre04.g221650,Cre04.g800472,Cre10.g440750
LLtoHL_12	GO:0006281	DNA repair	0.00044935	13	593	2.19224	Cre02.g100000,Cre03.g145687,Cre03.g158550,Cre03.g181650,Cre06.g296150,Cre07.g325716,Cre10.g427600,Cre10.g440200,Cre12.g490150,Cre16.g651000,Cre16.g801985,Cre17.g718850,Cre17.g746347
LLtoHL_12	GO:0003887	DNA-directed DNA polymerase activity	0.000811764	5	593	0.84317	Cre01.g015250,Cre01.g017450,Cre03.g179961,Cre04.g214350,Cre08.g374050
LLtoHL_12	GO:0005871	kinesin complex	0.000811764	8	593	1.34907	Cre03.g200600,Cre03.g202000,Cre09.g415450,Cre10.g447500,Cre13.g568450,Cre13.g588600,Cre16.g656700,Cre16.g672497
LLtoHL_12	GO:0043234	protein complex	0.00230707	4	593	0.674536	Cre02.g118600,Cre02.g142186,Cre03.g172650,Cre06.g299300
LLtoHL_12	GO:0051258	protein polymerization	0.00230707	4	593	0.674536	Cre02.g118600,Cre02.g142186,Cre03.g172650,Cre06.g299300
LLtoHL_12	GO:0030983	mismatched DNA binding	0.00325796	4	593	0.674536	Cre01.g003463,Cre01.g036050,Cre04.g227000,Cre05.g235750
LLtoHL_12	GO:0006298	mismatch repair	0.00441794	4	593	0.674536	Cre01.g003463,Cre01.g036050,Cre04.g227000,Cre05.g235750
LLtoHL_12	GO:0003777	microtubule motor activity	0.0057852	8	593	1.34907	Cre03.g200600,Cre03.g202000,Cre09.g415450,Cre10.g447500,Cre13.g568450,Cre13.g588600,Cre16.g656700,Cre16.g672497
LLtoHL_12	GO:0007018	microtubule-based movement	0.0057852	8	593	1.34907	Cre03.g200600,Cre03.g202000,Cre09.g415450,Cre10.g447500,Cre13.g568450,Cre13.g588600,Cre16.g656700,Cre16.g672497
LLtoHL_12	GO:0016757	transferase activity, transferring glycosyl groups	0.00759339	5	593	0.84317	Cre04.g233202,Cre08.g358568,Cre09.g389134,Cre09.g392171,Cre16.g678997
LLtoHL_12	GO:0006310	DNA recombination	0.0142628	7	593	1.18044	Cre02.g100000,Cre07.g325716,Cre10.g427600,Cre12.g490150,Cre16.g651000,Cre16.g801985,Cre17.g718850
LLtoHL_12	GO:0005874	microtubule	0.0329836	3	593	0.505902	Cre03.g172650,Cre06.g299300,Cre11.g482850
LLtoHL_13	GO:0008017	microtubule binding	5.72e-05	10	510	1.96078	Cre03.g164050,Cre03.g168800,Cre03.g173700,Cre05.g233100,Cre06.g278125,Cre07.g326050,Cre10.g427750,Cre14.g614050,Cre14.g618150,Cre16.g672200
LLtoHL_13	GO:0000786	nucleosome	5.72e-05	16	510	3.13725	Cre01.g062172,Cre02.g104800,Cre06.g264600,Cre06.g264650,Cre06.g264750,Cre06.g264800,Cre06.g274800,Cre06.g275900,Cre06.g276550,Cre12.g504550,Cre13.g567450,Cre13.g567700,Cre17.g708600,Cre17.g711750,Cre17.g713450,Cre17.g714550
LLtoHL_13	GO:0046982	protein heterodimerization activity	0.00178702	14	510	2.7451	Cre01.g062172,Cre02.g104800,Cre06.g264600,Cre06.g264650,Cre06.g264750,Cre06.g264800,Cre06.g274800,Cre06.g276550,Cre12.g504550,Cre13.g567700,Cre17.g708600,Cre17.g711750,Cre17.g713450,Cre17.g714550
LLtoHL_13	GO:0005871	kinesin complex	0.00481664	7	510	1.37255	Cre03.g164050,Cre03.g168800,Cre03.g173700,Cre05.g233100,Cre06.g278125,Cre10.g427750,Cre10.g431150
LLtoHL_13	GO:0006357	regulation of transcription from RNA polymerase II promoter	0.00505608	4	510	0.784314	Cre02.g089150,Cre03.g196400,Cre12.g543850,Cre13.g565900
LLtoHL_13	GO:0003777	microtubule motor activity	0.00505608	8	510	1.56863	Cre03.g164050,Cre03.g168800,Cre03.g173700,Cre05.g233100,Cre06.g278125,Cre07.g326050,Cre10.g427750,Cre10.g431150
LLtoHL_13	GO:0007018	microtubule-based movement	0.0177688	7	510	1.37255	Cre03.g164050,Cre03.g168800,Cre03.g173700,Cre05.g233100,Cre06.g278125,Cre07.g326050,Cre10.g427750
LLtoHL_13	GO:0005509	calcium ion binding	0.0177688	13	510	2.54902	Cre01.g047900,Cre03.g178150,Cre03.g200050,Cre06.g283550,Cre06.g302200,Cre09.g392900,Cre11.g468450,Cre12.g499350,Cre12.g522300,Cre12.g527450,Cre12.g538850,Cre14.g632050,Cre17.g697500
LLtoHL_13	GO:0005634	nucleus	0.0177688	18	510	3.52941	Cre01.g043550,Cre02.g073250,Cre02.g078700,Cre02.g106250,Cre03.g167550,Cre04.g212700,Cre06.g264600,Cre06.g264750,Cre06.g274800,Cre06.g275900,Cre06.g292950,Cre06.g307600,Cre08.g370401,Cre12.g526750,Cre13.g567450,Cre13.g567700,Cre16.g668200,Cre17.g734050
LLtoHL_13	GO:0000398	mRNA splicing, via spliceosome	0.0202355	4	510	0.784314	Cre01.g051100,Cre03.g156100,Cre10.g424850,Cre13.g566700
LLtoHL_14	GO:0007018	microtubule-based movement	3.53e-17	25	756	3.30688	Cre01.g021950,Cre02.g073750,Cre02.g107050,Cre02.g141606,Cre03.g145107,Cre03.g145127,Cre05.g244250,Cre06.g250300,Cre06.g265950,Cre06.g297850,Cre08.g376550,Cre09.g392282,Cre09.g403800,Cre11.g476050,Cre12.g484250,Cre12.g522550,Cre12.g546100,Cre12.g546400,Cre12.g555950,Cre14.g624950,Cre14.g627576,Cre16.g660900,Cre16.g685450,Cre17.g730950,Cre19.g750197
LLtoHL_14	GO:0030286	dynein complex	5.03e-17	14	756	1.85185	Cre02.g107050,Cre02.g141606,Cre03.g145127,Cre05.g244250,Cre06.g250300,Cre06.g265950,Cre06.g297850,Cre09.g403800,Cre11.g476050,Cre12.g484250,Cre12.g555950,Cre14.g624950,Cre14.g627576,Cre16.g685450
LLtoHL_14	GO:0003777	microtubule motor activity	1.95e-16	24	756	3.1746	Cre01.g021950,Cre02.g073750,Cre02.g107050,Cre02.g141606,Cre03.g145107,Cre03.g145127,Cre05.g244250,Cre06.g250300,Cre06.g265950,Cre06.g297850,Cre09.g392282,Cre09.g403800,Cre11.g476050,Cre12.g484250,Cre12.g522550,Cre12.g546100,Cre12.g555950,Cre14.g624950,Cre14.g627576,Cre16.g660900,Cre16.g685450,Cre17.g730950,Cre17.g747247,Cre19.g750197
LLtoHL_14	GO:0005509	calcium ion binding	6.34e-09	29	756	3.83598	Cre01.g034550,Cre01.g036850,Cre01.g040850,Cre01.g051250,Cre02.g112550,Cre02.g141700,Cre03.g178350,Cre05.g242200,Cre06.g283100,Cre06.g287100,Cre06.g306750,Cre07.g347050,Cre09.g399215,Cre10.g466650,Cre12.g509350,Cre13.g562800,Cre13.g607650,Cre13.g801515,Cre14.g617550,Cre14.g618750,Cre16.g650750,Cre16.g652400,Cre16.g676645,Cre16.g693204,Cre17.g718750,Cre17.g718900,Cre17.g802036,Cre19.g750597,Cre40.g…
LLtoHL_14	GO:0005488	binding	3.49e-06	30	756	3.96825	Cre01.g033000,Cre02.g078600,Cre02.g094350,Cre02.g113400,Cre03.g168200,Cre03.g176200,Cre03.g180151,Cre06.g254850,Cre06.g278219,Cre08.g371957,Cre09.g394251,Cre09.g400553,Cre10.g449250,Cre10.g454000,Cre11.g475600,Cre11.g477300,Cre12.g497000,Cre12.g522150,Cre12.g536600,Cre12.g544100,Cre13.g572700,Cre14.g617500,Cre14.g624900,Cre16.g680342,Cre16.g683100,Cre16.g687182,Cre17.g696450,Cre17.g703900,Cre17.g…
LLtoHL_14	GO:0016887	ATPase activity	6.52e-05	19	756	2.51323	Cre02.g107050,Cre02.g112550,Cre03.g145127,Cre03.g164600,Cre05.g244250,Cre06.g250300,Cre06.g265950,Cre06.g297850,Cre09.g392282,Cre09.g403800,Cre11.g476050,Cre12.g484250,Cre12.g555950,Cre14.g624950,Cre14.g627576,Cre15.g801777,Cre16.g648700,Cre16.g685450,Cre17.g725150
LLtoHL_14	GO:0005871	kinesin complex	0.000939959	9	756	1.19048	Cre02.g073750,Cre03.g145107,Cre10.g449250,Cre12.g522550,Cre12.g546100,Cre16.g660900,Cre17.g730950,Cre17.g747247,Cre19.g750197
LLtoHL_14	GO:0004722	protein serine/threonine phosphatase activity	0.00762593	6	756	0.793651	Cre03.g190000,Cre03.g198000,Cre08.g358616,Cre09.g410600,Cre12.g529150,Cre16.g672397
LLtoHL_14	GO:0008017	microtubule binding	0.0085179	8	756	1.0582	Cre02.g073750,Cre03.g145107,Cre11.g467739,Cre12.g522550,Cre12.g546100,Cre16.g660900,Cre17.g730950,Cre19.g750197
LLtoHL_14	GO:0007017	microtubule-based process	0.00934904	4	756	0.529101	Cre03.g181150,Cre03.g187200,Cre12.g527800,Cre12.g542250
LLtoHL_14	GO:0006470	protein dephosphorylation	0.00934904	8	756	1.0582	Cre03.g190000,Cre03.g198000,Cre07.g325724,Cre08.g358616,Cre09.g410600,Cre09.g416950,Cre12.g529150,Cre16.g672397
LLtoHL_15	GO:0008152	metabolic process	2.97e-11	40	551	7.25953	Cre01.g042750,Cre02.g080500,Cre02.g095137,Cre03.g182050,Cre03.g193850,Cre04.g228350,Cre05.g232002,Cre06.g262400,Cre06.g296400,Cre06.g311050,Cre07.g315750,Cre07.g323450,Cre07.g343700,Cre07.g353450,Cre08.g360300,Cre09.g390100,Cre09.g396650,Cre09.g403034,Cre10.g421700,Cre10.g422700,Cre10.g463150,Cre11.g467350,Cre12.g495850,Cre12.g500150,Cre12.g507400,Cre12.g537200,Cre12.g539900,Cre12.g543902,Cre12.g…
LLtoHL_15	GO:0003824	catalytic activity	7.14e-07	37	551	6.71506	Cre01.g030200,Cre01.g041450,Cre01.g053500,Cre02.g095137,Cre03.g144807,Cre03.g170250,Cre03.g182050,Cre03.g185250,Cre03.g193850,Cre04.g219200,Cre05.g234636,Cre06.g263150,Cre06.g278221,Cre06.g278260,Cre06.g282800,Cre06.g296750,Cre06.g311050,Cre07.g331250,Cre07.g353450,Cre08.g370550,Cre08.g385500,Cre09.g391650,Cre09.g393506,Cre09.g403034,Cre10.g423250,Cre10.g423450,Cre10.g432650,Cre10.g463150,Cre12.g…
LLtoHL_15	GO:0016627	oxidoreductase activity, acting on the CH-CH group of donors	2.11e-06	8	551	1.45191	Cre01.g020350,Cre05.g232002,Cre06.g296400,Cre11.g467350,Cre13.g578750,Cre14.g619133,Cre16.g689050,Cre16.g695100
LLtoHL_15	GO:0050660	flavin adenine dinucleotide binding	8.93e-05	10	551	1.81488	Cre05.g232002,Cre06.g271200,Cre06.g296400,Cre08.g370550,Cre10.g423400,Cre11.g467350,Cre14.g619133,Cre16.g687950,Cre16.g695100,Cre18.g749847
LLtoHL_15	GO:0016491	oxidoreductase activity	0.000177878	26	551	4.71869	Cre02.g095137,Cre03.g155350,Cre05.g232150,Cre06.g264200,Cre06.g271200,Cre07.g312050,Cre07.g315750,Cre07.g346800,Cre08.g360300,Cre08.g370550,Cre09.g388800,Cre09.g391650,Cre09.g393506,Cre09.g397702,Cre09.g401515,Cre09.g401997,Cre10.g423250,Cre12.g495850,Cre12.g500150,Cre12.g534350,Cre12.g543400,Cre14.g619133,Cre16.g675650,Cre16.g677950,Cre16.g695050,Cre18.g749847
LLtoHL_15	GO:0006099	tricarboxylic acid cycle	0.000255937	5	551	0.907441	Cre01.g042750,Cre06.g264200,Cre07.g343700,Cre12.g537200,Cre14.g619133
LLtoHL_15	GO:0005975	carbohydrate metabolic process	0.0249465	10	551	1.81488	Cre01.g032650,Cre03.g200655,Cre08.g385500,Cre10.g421700,Cre10.g423250,Cre10.g451600,Cre12.g509200,Cre12.g543902,Cre12.g552200,Cre14.g630847
LLtoHL_16	GO:0004129	cytochrome-c oxidase activity	0.0196499	4	537	0.744879	Cre01.g049500,Cre03.g157700,Cre04.g221700,Cre06.g304350
HLtoLL_1	GO:0030286	dynein complex	3.48e-20	15	662	2.26586	Cre02.g107050,Cre02.g107350,Cre02.g141606,Cre03.g145127,Cre05.g244250,Cre06.g250300,Cre06.g265950,Cre06.g297850,Cre09.g403800,Cre11.g476050,Cre12.g484250,Cre12.g555950,Cre14.g624950,Cre14.g627576,Cre16.g685450
HLtoLL_1	GO:0003777	microtubule motor activity	4.27e-19	25	662	3.77644	Cre01.g021950,Cre02.g073750,Cre02.g107050,Cre02.g107350,Cre02.g141606,Cre03.g145127,Cre05.g244250,Cre06.g250300,Cre06.g265950,Cre06.g297850,Cre09.g392282,Cre09.g403800,Cre10.g431150,Cre10.g463026,Cre11.g476050,Cre12.g484250,Cre12.g522550,Cre12.g546100,Cre12.g555950,Cre14.g624950,Cre14.g627576,Cre16.g660900,Cre16.g685450,Cre17.g730950,Cre17.g747247
HLtoLL_1	GO:0007018	microtubule-based movement	4.27e-19	25	662	3.77644	Cre01.g021950,Cre02.g073750,Cre02.g107050,Cre02.g107350,Cre02.g141606,Cre03.g145127,Cre05.g244250,Cre06.g250300,Cre06.g265950,Cre06.g297850,Cre08.g376550,Cre09.g392282,Cre09.g403800,Cre10.g463026,Cre11.g476050,Cre12.g484250,Cre12.g522550,Cre12.g546100,Cre12.g546400,Cre12.g555950,Cre14.g624950,Cre14.g627576,Cre16.g660900,Cre16.g685450,Cre17.g730950
HLtoLL_1	GO:0005509	calcium ion binding	7.14e-12	31	662	4.68278	Cre01.g034550,Cre01.g051050,Cre01.g051250,Cre02.g074370,Cre02.g110100,Cre02.g112550,Cre02.g114750,Cre02.g141700,Cre03.g178350,Cre05.g242200,Cre06.g283100,Cre06.g306750,Cre07.g314800,Cre07.g347050,Cre09.g399215,Cre10.g418900,Cre10.g466650,Cre12.g509350,Cre13.g562800,Cre13.g604050,Cre13.g801515,Cre14.g617550,Cre14.g618750,Cre16.g650750,Cre16.g652400,Cre16.g676645,Cre16.g693204,Cre17.g718750,Cre17.g…
HLtoLL_1	GO:0005488	binding	1.63e-07	30	662	4.53172	Cre01.g019200,Cre01.g033000,Cre02.g078600,Cre02.g113400,Cre03.g168200,Cre03.g176200,Cre03.g180151,Cre05.g234640,Cre06.g254850,Cre06.g278219,Cre07.g343850,Cre09.g394251,Cre09.g395500,Cre09.g399738,Cre09.g400923,Cre10.g431150,Cre10.g449250,Cre10.g454000,Cre11.g475600,Cre11.g477300,Cre12.g497000,Cre12.g522150,Cre12.g536600,Cre12.g544100,Cre13.g572700,Cre14.g617500,Cre14.g624900,Cre16.g680342,Cre16.g…
HLtoLL_1	GO:0016887	ATPase activity	0.000150426	17	662	2.56798	Cre02.g107050,Cre02.g107350,Cre02.g112550,Cre03.g145127,Cre05.g244250,Cre06.g250300,Cre06.g265950,Cre06.g297850,Cre09.g392282,Cre09.g403800,Cre11.g476050,Cre12.g484250,Cre12.g555950,Cre14.g624950,Cre14.g627576,Cre16.g648700,Cre16.g685450
HLtoLL_1	GO:0005871	kinesin complex	0.000294949	9	662	1.35952	Cre02.g073750,Cre10.g431150,Cre10.g449250,Cre10.g463026,Cre12.g522550,Cre12.g546100,Cre16.g660900,Cre17.g730950,Cre17.g747247
HLtoLL_1	GO:0008017	microtubule binding	0.0192339	7	662	1.0574	Cre02.g073750,Cre10.g463026,Cre11.g467739,Cre12.g522550,Cre12.g546100,Cre16.g660900,Cre17.g730950
HLtoLL_2	GO:0003723	RNA binding	4.1e-16	33	508	6.49606	Cre02.g077300,Cre02.g095121,Cre02.g110500,Cre02.g118300,Cre02.g141706,Cre03.g170750,Cre03.g172950,Cre06.g249250,Cre06.g273413,Cre06.g306550,Cre07.g312750,Cre07.g319900,Cre07.g323550,Cre09.g392950,Cre09.g415200,Cre10.g428900,Cre10.g462500,Cre12.g496450,Cre12.g508200,Cre12.g513700,Cre12.g528900,Cre12.g528950,Cre12.g544700,Cre12.g549700,Cre14.g629550,Cre16.g649400,Cre16.g649600,Cre16.g690250,Cre16.g…
HLtoLL_2	GO:0006364	rRNA processing	4.12e-14	14	508	2.75591	Cre01.g028450,Cre01.g042900,Cre02.g077300,Cre02.g109250,Cre02.g145000,Cre03.g191950,Cre03.g196850,Cre06.g273413,Cre07.g344050,Cre08.g370601,Cre10.g466250,Cre11.g478950,Cre12.g529500,Cre13.g573050
HLtoLL_2	GO:0042254	ribosome biogenesis	3.5e-11	10	508	1.9685	Cre01.g020950,Cre01.g068377,Cre05.g237700,Cre06.g261700,Cre07.g325712,Cre09.g400367,Cre10.g445600,Cre13.g567850,Cre16.g673700,Cre16.g683793
HLtoLL_2	GO:0003899	DNA-directed RNA polymerase activity	4.66e-11	13	508	2.55906	Cre01.g018000,Cre01.g070567,Cre02.g102400,Cre03.g165750,Cre07.g313302,Cre07.g314950,Cre07.g322176,Cre07.g342352,Cre10.g454650,Cre12.g497400,Cre12.g529600,Cre12.g538400,Cre12.g542800
HLtoLL_2	GO:0006351	transcription, DNA-templated	4.26e-10	15	508	2.95276	Cre01.g012350,Cre01.g018000,Cre01.g070567,Cre02.g102400,Cre02.g146150,Cre03.g165750,Cre07.g313302,Cre07.g314950,Cre07.g322176,Cre07.g342352,Cre10.g454650,Cre12.g484100,Cre12.g529600,Cre12.g538400,Cre12.g542800
HLtoLL_2	GO:0008168	methyltransferase activity	4.67e-07	16	508	3.14961	Cre01.g009950,Cre02.g077300,Cre03.g145907,Cre03.g179860,Cre06.g251500,Cre06.g273413,Cre06.g302650,Cre09.g398104,Cre10.g428900,Cre12.g529500,Cre13.g566300,Cre13.g568150,Cre13.g572000,Cre13.g602300,Cre16.g654992,Cre50.g761447
HLtoLL_2	GO:0005634	nucleus	2.93e-06	26	508	5.11811	Cre01.g020950,Cre01.g070567,Cre02.g073550,Cre02.g118300,Cre03.g159950,Cre03.g170400,Cre04.g218300,Cre07.g321400,Cre07.g321650,Cre07.g322176,Cre08.g370601,Cre09.g397150,Cre10.g428750,Cre10.g445600,Cre10.g452500,Cre10.g454650,Cre12.g513700,Cre12.g528900,Cre12.g529500,Cre12.g529600,Cre12.g536900,Cre13.g587000,Cre16.g673700,Cre17.g698233,Cre17.g724200,Cre17.g727700
HLtoLL_2	GO:0001522	pseudouridine synthesis	4.38e-06	8	508	1.5748	Cre02.g095121,Cre03.g172950,Cre05.g237700,Cre07.g323550,Cre10.g462500,Cre13.g567850,Cre16.g690250,Cre16.g691900
HLtoLL_2	GO:0005525	GTP binding	9.27e-06	16	508	3.14961	Cre02.g141706,Cre07.g315400,Cre07.g340050,Cre08.g384355,Cre09.g395600,Cre10.g433100,Cre10.g436600,Cre10.g459500,Cre12.g524950,Cre12.g533050,Cre12.g801411,Cre13.g564950,Cre16.g658526,Cre16.g676200,Cre16.g680944,Cre17.g734100
HLtoLL_2	GO:0009451	RNA modification	3.98e-05	7	508	1.37795	Cre02.g095121,Cre03.g172950,Cre06.g278142,Cre07.g323550,Cre10.g462500,Cre16.g690250,Cre16.g691900
HLtoLL_2	GO:0009982	pseudouridine synthase activity	0.000211837	6	508	1.1811	Cre02.g095121,Cre03.g172950,Cre07.g323550,Cre10.g462500,Cre16.g690250,Cre16.g691900
HLtoLL_2	GO:0008033	tRNA processing	0.000344006	6	508	1.1811	Cre01.g039900,Cre02.g077300,Cre04.g229948,Cre10.g428678,Cre13.g592300,Cre16.g654992
HLtoLL_2	GO:0006396	RNA processing	0.00037953	9	508	1.77165	Cre02.g101950,Cre03.g172950,Cre04.g214690,Cre09.g392950,Cre09.g400367,Cre10.g428750,Cre10.g442000,Cre16.g690250,Cre17.g724200
HLtoLL_2	GO:0005488	binding	0.00506645	17	508	3.34646	Cre01.g049132,Cre02.g094350,Cre06.g266800,Cre06.g277050,Cre09.g391652,Cre09.g415200,Cre10.g442250,Cre10.g461000,Cre12.g513700,Cre12.g528950,Cre12.g544700,Cre12.g548000,Cre15.g801738,Cre16.g649600,Cre16.g659600,Cre19.g751197,Cre26.g756597
HLtoLL_2	GO:0032259	methylation	0.00902011	4	508	0.787402	Cre03.g145907,Cre06.g302650,Cre10.g428900,Cre12.g529500
HLtoLL_2	GO:0008173	RNA methyltransferase activity	0.0194169	4	508	0.787402	Cre01.g028450,Cre02.g101950,Cre02.g109250,Cre09.g392950
HLtoLL_2	GO:0004386	helicase activity	0.0407655	4	508	0.787402	Cre02.g118300,Cre03.g182950,Cre07.g329150,Cre17.g727700
HLtoLL_3	GO:0003743	translation initiation factor activity	2.1e-05	7	358	1.95531	Cre03.g190100,Cre03.g199900,Cre04.g217550,Cre05.g242300,Cre06.g269450,Cre12.g498100,Cre16.g676314
HLtoLL_3	GO:0003743	translation initiation factor activity	2.1e-05	7	358	1.95531	Cre03.g190100,Cre03.g199900,Cre04.g217550,Cre05.g242300,Cre06.g269450,Cre12.g498100,Cre16.g676314
HLtoLL_3	GO:0009190	cyclic nucleotide biosynthetic process	0.0268915	9	358	2.51397	Cre01.g018550,Cre01.g025700,Cre02.g091950,Cre02.g146450,Cre03.g182200,Cre04.g226700,Cre14.g612200,Cre16.g649050,Cre16.g677050
HLtoLL_3	GO:0016849	phosphorus-oxygen lyase activity	0.0268915	9	358	2.51397	Cre01.g018550,Cre01.g025700,Cre02.g091950,Cre02.g146450,Cre03.g182200,Cre04.g226700,Cre14.g612200,Cre16.g649050,Cre16.g677050
HLtoLL_3	GO:0009190	cyclic nucleotide biosynthetic process	0.0268915	9	358	2.51397	Cre01.g018550,Cre01.g025700,Cre02.g091950,Cre02.g146450,Cre03.g182200,Cre04.g226700,Cre14.g612200,Cre16.g649050,Cre16.g677050
HLtoLL_3	GO:0016849	phosphorus-oxygen lyase activity	0.0268915	9	358	2.51397	Cre01.g018550,Cre01.g025700,Cre02.g091950,Cre02.g146450,Cre03.g182200,Cre04.g226700,Cre14.g612200,Cre16.g649050,Cre16.g677050
HLtoLL_3	GO:0003723	RNA binding	0.0268915	11	358	3.07263	Cre02.g081176,Cre02.g106550,Cre03.g190100,Cre03.g199900,Cre04.g213905,Cre07.g349050,Cre10.g421200,Cre12.g529950,Cre17.g696250,Cre17.g705850,Cre17.g733208
HLtoLL_3	GO:0003723	RNA binding	0.0268915	11	358	3.07263	Cre02.g081176,Cre02.g106550,Cre03.g190100,Cre03.g199900,Cre04.g213905,Cre07.g349050,Cre10.g421200,Cre12.g529950,Cre17.g696250,Cre17.g705850,Cre17.g733208
HLtoLL_3	GO:0005488	binding	0.0268915	13	358	3.63128	Cre06.g304650,Cre07.g349050,Cre08.g367250,Cre10.g459600,Cre11.g482101,Cre12.g484150,Cre12.g529950,Cre13.g562450,Cre13.g567800,Cre13.g586750,Cre17.g696250,Cre17.g709950,Cre17.g802019
HLtoLL_3	GO:0005488	binding	0.0268915	13	358	3.63128	Cre06.g304650,Cre07.g349050,Cre08.g367250,Cre10.g459600,Cre11.g482101,Cre12.g484150,Cre12.g529950,Cre13.g562450,Cre13.g567800,Cre13.g586750,Cre17.g696250,Cre17.g709950,Cre17.g802019
HLtoLL_3	GO:0005634	nucleus	0.0268915	15	358	4.18994	Cre01.g002200,Cre02.g104700,Cre02.g106550,Cre04.g213905,Cre06.g292650,Cre07.g318950,Cre07.g322450,Cre07.g335150,Cre09.g403219,Cre09.g411633,Cre10.g433350,Cre12.g543303,Cre14.g629400,Cre16.g657000,Cre17.g733208
HLtoLL_3	GO:0005634	nucleus	0.0268915	15	358	4.18994	Cre01.g002200,Cre02.g104700,Cre02.g106550,Cre04.g213905,Cre06.g292650,Cre07.g318950,Cre07.g322450,Cre07.g335150,Cre09.g403219,Cre09.g411633,Cre10.g433350,Cre12.g543303,Cre14.g629400,Cre16.g657000,Cre17.g733208
HLtoLL_3	GO:0035556	intracellular signal transduction	0.0284702	9	358	2.51397	Cre01.g018550,Cre01.g025700,Cre02.g091950,Cre02.g146450,Cre03.g182200,Cre04.g226700,Cre14.g612200,Cre16.g649050,Cre16.g677050
HLtoLL_3	GO:0035556	intracellular signal transduction	0.0284702	9	358	2.51397	Cre01.g018550,Cre01.g025700,Cre02.g091950,Cre02.g146450,Cre03.g182200,Cre04.g226700,Cre14.g612200,Cre16.g649050,Cre16.g677050
HLtoLL_3	GO:0006413	translational initiation	0.0386325	3	358	0.837989	Cre03.g190100,Cre03.g199900,Cre04.g217550
HLtoLL_3	GO:0006413	translational initiation	0.0386325	3	358	0.837989	Cre03.g190100,Cre03.g199900,Cre04.g217550
HLtoLL_3	GO:0004674	protein serine/threonine kinase activity	0.042286	3	358	0.837989	Cre01.g029850,Cre02.g076900,Cre06.g306800
HLtoLL_3	GO:0004674	protein serine/threonine kinase activity	0.042286	3	358	0.837989	Cre01.g029850,Cre02.g076900,Cre06.g306800
HLtoLL_3	GO:0003899	DNA-directed RNA polymerase activity	0.0462205	4	358	1.11732	Cre01.g002200,Cre02.g086750,Cre09.g403219,Cre13.g571650
HLtoLL_3	GO:0003899	DNA-directed RNA polymerase activity	0.0462205	4	358	1.11732	Cre01.g002200,Cre02.g086750,Cre09.g403219,Cre13.g571650
HLtoLL_4	GO:0016887	ATPase activity	2.81e-07	23	695	3.30935	Cre01.g014800,Cre01.g029900,Cre01.g034950,Cre01.g040350,Cre02.g103250,Cre03.g174050,Cre06.g265100,Cre06.g271850,Cre07.g313250,Cre07.g325761,Cre08.g372250,Cre09.g409350,Cre10.g439000,Cre10.g459200,Cre11.g478128,Cre12.g533351,Cre13.g564900,Cre13.g580300,Cre14.g613950,Cre14.g615950,Cre14.g618400,Cre17.g731050,Cre17.g734612
HLtoLL_4	GO:0003735	structural constituent of ribosome	4.79e-07	26	695	3.74101	Cre01.g052100,Cre02.g083950,Cre02.g088900,Cre02.g108850,Cre02.g118950,Cre03.g195650,Cre06.g259850,Cre06.g264300,Cre06.g264350,Cre06.g265800,Cre06.g299000,Cre07.g322500,Cre07.g352850,Cre08.g365400,Cre10.g423650,Cre10.g462950,Cre11.g479500,Cre12.g494450,Cre12.g494750,Cre12.g519180,Cre12.g520600,Cre13.g580850,Cre14.g612450,Cre16.g652550,Cre16.g659950,Cre17.g734450
HLtoLL_4	GO:0006412	translation	9.23e-07	26	695	3.74101	Cre01.g052100,Cre02.g083950,Cre02.g088900,Cre02.g108850,Cre02.g118950,Cre03.g195650,Cre06.g259850,Cre06.g264300,Cre06.g264350,Cre06.g265800,Cre06.g299000,Cre07.g322500,Cre07.g352850,Cre08.g365400,Cre10.g423650,Cre10.g462950,Cre11.g479500,Cre12.g494450,Cre12.g494750,Cre12.g519180,Cre12.g520600,Cre13.g580850,Cre14.g612450,Cre16.g652550,Cre16.g659950,Cre17.g734450
HLtoLL_4	GO:0005737	cytoplasm	1.59e-06	24	695	3.45324	Cre01.g006150,Cre01.g007700,Cre01.g016528,Cre01.g054150,Cre02.g079600,Cre02.g082825,Cre02.g086550,Cre02.g144800,Cre03.g143887,Cre03.g171461,Cre04.g231222,Cre05.g243451,Cre07.g339150,Cre07.g350500,Cre08.g368950,Cre09.g401701,Cre12.g528450,Cre16.g651750,Cre16.g673617,Cre16.g689650,Cre16.g691000,Cre17.g713850,Cre17.g715000,Cre17.g720950
HLtoLL_4	GO:0005840	ribosome	4.81e-06	23	695	3.30935	Cre01.g052100,Cre02.g083950,Cre02.g108850,Cre02.g118950,Cre03.g195650,Cre06.g259850,Cre06.g264300,Cre06.g264350,Cre06.g265800,Cre06.g299000,Cre07.g322500,Cre08.g365400,Cre10.g423650,Cre10.g462950,Cre11.g479500,Cre12.g494450,Cre12.g494750,Cre12.g519180,Cre12.g520600,Cre13.g580850,Cre16.g652550,Cre16.g659950,Cre17.g734450
HLtoLL_4	GO:0004812	aminoacyl-tRNA ligase activity	0.00117031	8	695	1.15108	Cre02.g079600,Cre02.g082825,Cre03.g143887,Cre07.g350500,Cre12.g537100,Cre13.g578451,Cre16.g651750,Cre16.g686350
HLtoLL_4	GO:0006418	tRNA aminoacylation for protein translation	0.00117031	8	695	1.15108	Cre02.g079600,Cre02.g082825,Cre03.g143887,Cre07.g350500,Cre12.g537100,Cre13.g578451,Cre16.g651750,Cre16.g686350
HLtoLL_4	GO:0042626	ATPase activity, coupled to transmembrane movement of substances	0.00688028	6	695	0.863309	Cre02.g103250,Cre03.g174050,Cre07.g325761,Cre10.g439000,Cre13.g564900,Cre17.g734612
HLtoLL_4	GO:0002161	aminoacyl-tRNA editing activity	0.00747289	4	695	0.57554	Cre07.g350500,Cre12.g537100,Cre13.g578451,Cre16.g651750
HLtoLL_4	GO:0006413	translational initiation	0.0217473	4	695	0.57554	Cre01.g001550,Cre04.g218700,Cre06.g251600,Cre07.g341850
HLtoLL_4	GO:0008033	tRNA processing	0.0217473	5	695	0.719424	Cre02.g079600,Cre12.g486900,Cre14.g628000,Cre15.g636896,Cre17.g717350
HLtoLL_4	GO:0051536	iron-sulfur cluster binding	0.0217473	8	695	1.15108	Cre01.g006100,Cre02.g086550,Cre03.g171461,Cre06.g261150,Cre06.g291650,Cre08.g359700,Cre11.g467633,Cre12.g545101
HLtoLL_4	GO:0005622	intracellular	0.0217473	18	695	2.58993	Cre01.g007700,Cre01.g052100,Cre02.g108850,Cre02.g118950,Cre06.g259850,Cre06.g264300,Cre06.g265800,Cre06.g299000,Cre07.g322500,Cre07.g341850,Cre08.g365400,Cre10.g456300,Cre10.g462950,Cre12.g494450,Cre12.g494750,Cre12.g519180,Cre16.g652550,Cre17.g734450
HLtoLL_4	GO:0015934	large ribosomal subunit	0.0266882	4	695	0.57554	Cre02.g088900,Cre07.g352850,Cre13.g580850,Cre14.g612450
HLtoLL_4	GO:0030170	pyridoxal phosphate binding	0.0279626	6	695	0.863309	Cre01.g038250,Cre06.g278163,Cre06.g284700,Cre06.g301650,Cre12.g525650,Cre16.g672385
HLtoLL_4	GO:0050660	flavin adenine dinucleotide binding	0.0321262	7	695	1.00719	Cre03.g167150,Cre06.g800703,Cre08.g368400,Cre09.g386758,Cre12.g486900,Cre12.g545101,Cre15.g636896
HLtoLL_4	GO:0016491	oxidoreductase activity	0.0321262	23	695	3.30935	Cre01.g033350,Cre01.g054150,Cre02.g077350,Cre02.g080900,Cre02.g109800,Cre03.g146087,Cre03.g146527,Cre03.g197750,Cre03.g207800,Cre03.g210513,Cre04.g215050,Cre06.g261200,Cre06.g800703,Cre08.g368400,Cre08.g381516,Cre09.g389250,Cre09.g395650,Cre12.g509650,Cre12.g514050,Cre12.g528450,Cre12.g545101,Cre13.g583050,Cre16.g671000
HLtoLL_4	GO:0031072	heat shock protein binding	0.0322103	4	695	0.57554	Cre03.g201050,Cre06.g251716,Cre12.g507650,Cre12.g558850
HLtoLL_4	GO:0016021	integral component of membrane	0.0322103	28	695	4.02878	Cre02.g103250,Cre02.g115150,Cre03.g174050,Cre04.g225850,Cre06.g260250,Cre06.g260450,Cre06.g283750,Cre07.g325761,Cre08.g372300,Cre08.g379550,Cre09.g389700,Cre09.g395288,Cre09.g401701,Cre10.g439000,Cre10.g459200,Cre11.g479600,Cre12.g501403,Cre12.g557900,Cre13.g564900,Cre14.g609900,Cre14.g613950,Cre14.g618400,Cre16.g675300,Cre16.g689423,Cre17.g697950,Cre17.g712400,Cre17.g720950,Cre17.g734612
HLtoLL_4	GO:0003824	catalytic activity	0.0335347	28	695	4.02878	Cre01.g011100,Cre02.g081400,Cre02.g086550,Cre03.g155001,Cre03.g158050,Cre03.g171461,Cre03.g185250,Cre03.g195200,Cre03.g210513,Cre05.g245900,Cre06.g256300,Cre06.g258700,Cre06.g261150,Cre06.g275050,Cre06.g800703,Cre08.g359700,Cre09.g386758,Cre10.g423450,Cre11.g467633,Cre12.g508550,Cre12.g509600,Cre12.g521400,Cre12.g545101,Cre16.g673852,Cre16.g674650,Cre17.g698450,Cre17.g723250,Cre17.g728950
HLtoLL_5	GO:0000166	nucleotide binding	4.86e-07	22	829	2.6538	Cre01.g069472,Cre02.g143200,Cre02.g145100,Cre02.g800236,Cre03.g171250,Cre04.g217953,Cre05.g238322,Cre06.g293582,Cre07.g313700,Cre08.g368900,Cre09.g389450,Cre09.g390986,Cre09.g406200,Cre10.g421600,Cre10.g422201,Cre10.g424775,Cre10.g433000,Cre12.g487100,Cre12.g522350,Cre13.g606050,Cre16.g689871,Cre17.g720400
HLtoLL_5	GO:0015995	chlorophyll biosynthetic process	7.2e-07	8	829	0.965018	Cre01.g050950,Cre05.g242000,Cre06.g294750,Cre06.g306300,Cre07.g325500,Cre12.g498550,Cre12.g510050,Cre12.g510800
HLtoLL_5	GO:0004812	aminoacyl-tRNA ligase activity	1.22e-06	12	829	1.44753	Cre01.g069472,Cre02.g142352,Cre02.g800236,Cre05.g238322,Cre06.g293582,Cre09.g390986,Cre09.g406200,Cre10.g421600,Cre12.g487100,Cre12.g522350,Cre13.g606050,Cre16.g689871
HLtoLL_5	GO:0006418	tRNA aminoacylation for protein translation	1.22e-06	12	829	1.44753	Cre01.g069472,Cre02.g142352,Cre02.g800236,Cre05.g238322,Cre06.g293582,Cre09.g390986,Cre09.g406200,Cre10.g421600,Cre12.g487100,Cre12.g522350,Cre13.g606050,Cre16.g689871
HLtoLL_5	GO:0005737	cytoplasm	2.08e-06	26	829	3.13631	Cre01.g010864,Cre02.g097000,Cre02.g142352,Cre02.g143200,Cre02.g147850,Cre02.g800236,Cre05.g238322,Cre06.g293582,Cre07.g313700,Cre08.g358562,Cre08.g359500,Cre08.g368900,Cre09.g390986,Cre09.g406200,Cre09.g410650,Cre10.g421600,Cre10.g426000,Cre10.g433000,Cre12.g487100,Cre12.g505850,Cre12.g522350,Cre13.g606050,Cre16.g673729,Cre16.g689871,Cre17.g704850,Cre17.g741450
HLtoLL_5	GO:0006779	porphyrin-containing compound biosynthetic process	3.45e-06	7	829	0.844391	Cre02.g073700,Cre02.g076300,Cre02.g085450,Cre02.g092600,Cre06.g306300,Cre11.g467700,Cre12.g510800
HLtoLL_5	GO:0016491	oxidoreductase activity	5.75e-06	37	829	4.46321	Cre01.g000350,Cre01.g015350,Cre01.g036400,Cre01.g037700,Cre01.g043350,Cre02.g095100,Cre02.g109550,Cre03.g153900,Cre03.g156600,Cre03.g164000,Cre03.g167450,Cre03.g207150,Cre06.g278245,Cre06.g296600,Cre07.g327079,Cre08.g375350,Cre08.g379950,Cre09.g393150,Cre09.g410700,Cre09.g410750,Cre10.g422300,Cre10.g431550,Cre10.g434750,Cre10.g440700,Cre10.g450550,Cre10.g456100,Cre11.g467617,Cre11.g467689,Cre12.g…
HLtoLL_5	GO:0008152	metabolic process	1.85e-05	37	829	4.46321	Cre01.g015350,Cre01.g015700,Cre01.g025100,Cre01.g036400,Cre02.g080200,Cre02.g084300,Cre02.g095090,Cre02.g143000,Cre03.g158900,Cre03.g168700,Cre03.g206550,Cre04.g217955,Cre04.g221000,Cre06.g259401,Cre06.g271400,Cre06.g278236,Cre06.g286350,Cre06.g295450,Cre06.g299800,Cre07.g314351,Cre07.g322950,Cre07.g356350,Cre08.g375350,Cre08.g375550,Cre10.g429150,Cre10.g458500,Cre11.g467723,Cre12.g495300,Cre12.g…
HLtoLL_5	GO:0051537	2 iron, 2 sulfur cluster binding	0.000280692	8	829	0.965018	Cre01.g043350,Cre03.g183850,Cre06.g278245,Cre06.g306350,Cre07.g334800,Cre10.g450550,Cre11.g467689,Cre17.g724600
HLtoLL_5	GO:0002161	aminoacyl-tRNA editing activity	0.000642212	5	829	0.603136	Cre06.g293582,Cre07.g338250,Cre10.g425950,Cre10.g445150,Cre16.g689871
HLtoLL_5	GO:0008299	isoprenoid biosynthetic process	0.000642212	5	829	0.603136	Cre12.g484200,Cre12.g490350,Cre12.g511700,Cre12.g546050,Cre16.g679669
HLtoLL_5	GO:0000049	tRNA binding	0.00103761	5	829	0.603136	Cre01.g046652,Cre07.g313700,Cre07.g326950,Cre08.g364650,Cre16.g666100
HLtoLL_5	GO:0003824	catalytic activity	0.00172861	37	829	4.46321	Cre01.g021251,Cre01.g050100,Cre02.g080200,Cre02.g099850,Cre02.g114400,Cre02.g142352,Cre02.g147900,Cre03.g152800,Cre03.g158000,Cre03.g171950,Cre03.g195600,Cre05.g233305,Cre06.g257850,Cre06.g299800,Cre07.g325748,Cre07.g334750,Cre07.g356350,Cre08.g365632,Cre08.g377150,Cre09.g390678,Cre09.g401219,Cre09.g410700,Cre10.g440050,Cre10.g456150,Cre11.g467723,Cre12.g495300,Cre12.g511900,Cre12.g519000,Cre12.g…
HLtoLL_5	GO:0010181	FMN binding	0.00263373	7	829	0.844391	Cre02.g095100,Cre03.g156600,Cre07.g327079,Cre10.g440700,Cre10.g456100,Cre12.g531900,Cre16.g691800
HLtoLL_5	GO:0071949	FAD binding	0.00313749	6	829	0.723764	Cre01.g050950,Cre02.g082550,Cre02.g083550,Cre03.g153900,Cre12.g493700,Cre16.g652050
HLtoLL_5	GO:0019898	extrinsic component of membrane	0.00432339	5	829	0.603136	Cre07.g328200,Cre08.g362900,Cre09.g389578,Cre10.g446350,Cre13.g564050
HLtoLL_5	GO:0015979	photosynthesis	0.00446875	10	829	1.20627	Cre01.g050950,Cre05.g242000,Cre06.g306300,Cre07.g328200,Cre08.g362900,Cre09.g389578,Cre10.g446350,Cre12.g510050,Cre12.g510800,Cre13.g564050
HLtoLL_5	GO:0006457	protein folding	0.0044811	13	829	1.56815	Cre02.g095097,Cre02.g095450,Cre07.g341600,Cre08.g358562,Cre09.g399300,Cre10.g454250,Cre12.g505850,Cre12.g560700,Cre13.g577850,Cre14.g619300,Cre14.g632000,Cre16.g673729,Cre16.g673953
HLtoLL_5	GO:0015035	protein disulfide oxidoreductase activity	0.00468466	7	829	0.844391	Cre01.g027450,Cre01.g047800,Cre01.g066552,Cre07.g325600,Cre07.g325743,Cre12.g496700,Cre17.g702150
HLtoLL_5	GO:0016874	ligase activity	0.0058347	4	829	0.482509	Cre08.g359350,Cre09.g390986,Cre12.g519100,Cre14.g801644
HLtoLL_5	GO:0043039	tRNA aminoacylation	0.0058347	4	829	0.482509	Cre02.g143200,Cre07.g313700,Cre08.g368900,Cre10.g421600
HLtoLL_5	GO:0009654	photosystem II oxygen evolving complex	0.0059917	5	829	0.603136	Cre07.g328200,Cre08.g362900,Cre09.g389578,Cre10.g446350,Cre13.g564050
HLtoLL_5	GO:0045454	cell redox homeostasis	0.00715373	9	829	1.08565	Cre01.g027450,Cre01.g047800,Cre01.g066552,Cre03.g202950,Cre07.g325600,Cre07.g325743,Cre12.g496700,Cre12.g518200,Cre17.g702150
HLtoLL_5	GO:0006412	translation	0.00715373	19	829	2.29192	Cre01.g030050,Cre01.g052350,Cre02.g081450,Cre03.g156050,Cre04.g217932,Cre06.g288400,Cre06.g300800,Cre06.g307950,Cre06.g308533,Cre07.g337800,Cre07.g348850,Cre09.g394750,Cre09.g415950,Cre10.g439400,Cre11.g476800,Cre12.g493950,Cre12.g556050,Cre13.g581650,Cre48.g761197
HLtoLL_5	GO:0009058	biosynthetic process	0.0112415	8	829	0.965018	Cre06.g278249,Cre06.g306601,Cre07.g325500,Cre11.g477625,Cre12.g560550,Cre16.g659050,Cre17.g733650,Cre17.g734200
HLtoLL_5	GO:0006633	fatty acid biosynthetic process	0.0265261	5	829	0.603136	Cre11.g467723,Cre12.g484000,Cre12.g519100,Cre13.g577100,Cre17.g715250
HLtoLL_5	GO:0030170	pyridoxal phosphate binding	0.0343971	6	829	0.723764	Cre03.g158000,Cre06.g277200,Cre06.g278249,Cre16.g650650,Cre17.g733650,Cre17.g734200
HLtoLL_5	GO:0031072	heat shock protein binding	0.038156	4	829	0.482509	Cre06.g279500,Cre08.g365450,Cre11.g475850,Cre12.g560700
HLtoLL_5	GO:0016791	phosphatase activity	0.0419396	6	829	0.723764	Cre03.g168700,Cre04.g217955,Cre06.g271400,Cre06.g284650,Cre07.g314351,Cre09.g401738
HLtoLL_5	GO:0004222	metalloendopeptidase activity	0.0440825	5	829	0.603136	Cre01.g049350,Cre03.g206929,Cre04.g800432,Cre07.g352350,Cre17.g739752
HLtoLL_5	GO:0003735	structural constituent of ribosome	0.0440825	16	829	1.93004	Cre01.g030050,Cre01.g052350,Cre04.g217932,Cre06.g288400,Cre06.g300800,Cre06.g307950,Cre06.g308533,Cre07.g337800,Cre07.g348850,Cre09.g394750,Cre09.g415950,Cre11.g476800,Cre12.g493950,Cre12.g556050,Cre13.g581650,Cre48.g761197
HLtoLL_5	GO:0008483	transaminase activity	0.0445188	3	829	0.361882	Cre03.g158000,Cre06.g277200,Cre16.g650650
HLtoLL_5	GO:0009231	riboflavin biosynthetic process	0.0445188	3	829	0.361882	Cre01.g025250,Cre06.g296600,Cre13.g607600
HLtoLL_5	GO:0006096	glycolytic process	0.0448693	4	829	0.482509	Cre01.g006950,Cre02.g093450,Cre02.g147900,Cre12.g533550
HLtoLL_5	GO:0006662	glycerol ether metabolic process	0.0448693	4	829	0.482509	Cre01.g027450,Cre01.g066552,Cre12.g496700,Cre17.g702150
HLtoLL_5	GO:0015986	ATP synthesis coupled proton transport	0.0448693	4	829	0.482509	Cre06.g259900,Cre10.g419050,Cre11.g467569,Cre11.g481450
HLtoLL_5	GO:0005840	ribosome	0.0471134	15	829	1.80941	Cre01.g030050,Cre01.g052350,Cre04.g217932,Cre06.g288400,Cre06.g300800,Cre06.g307950,Cre06.g308533,Cre07.g337800,Cre07.g348850,Cre09.g394750,Cre09.g415950,Cre12.g493950,Cre12.g556050,Cre13.g581650,Cre48.g761197
HLtoLL_6	GO:0009765	photosynthesis, light harvesting	1.58e-16	16	556	2.8777	Cre04.g232104,Cre06.g272650,Cre06.g278213,Cre06.g283050,Cre06.g283950,Cre06.g284200,Cre06.g284250,Cre07.g344950,Cre10.g425900,Cre10.g452050,Cre11.g467573,Cre12.g508750,Cre12.g548400,Cre16.g673650,Cre16.g687900,Cre17.g720250
HLtoLL_6	GO:0015979	photosynthesis	4.94e-15	21	556	3.77698	Cre02.g082500,Cre02.g082750,Cre03.g165100,Cre03.g198850,Cre05.g238332,Cre06.g261000,Cre06.g278144,Cre07.g330250,Cre07.g346050,Cre08.g372450,Cre09.g396213,Cre09.g412100,Cre10.g420350,Cre10.g452100,Cre11.g801318,Cre12.g486300,Cre12.g509050,Cre12.g550850,Cre12.g560950,Cre16.g687294,Cre17.g724300
HLtoLL_6	GO:0009522	photosystem I	5.41e-09	9	556	1.61871	Cre02.g082500,Cre03.g165100,Cre05.g238332,Cre07.g330250,Cre09.g412100,Cre10.g420350,Cre12.g486300,Cre12.g560950,Cre17.g724300
HLtoLL_6	GO:0008152	metabolic process	1.91e-07	33	556	5.93525	Cre01.g055408,Cre02.g077451,Cre02.g082250,Cre03.g156400,Cre03.g172000,Cre03.g185300,Cre03.g191850,Cre03.g194200,Cre03.g200350,Cre04.g216950,Cre06.g252150,Cre06.g272050,Cre06.g276700,Cre06.g291400,Cre07.g335300,Cre07.g345300,Cre07.g353450,Cre09.g390100,Cre09.g398289,Cre11.g467850,Cre12.g549852,Cre12.g554800,Cre13.g566650,Cre13.g605650,Cre14.g608800,Cre14.g621650,Cre14.g623000,Cre15.g641875,Cre16.g…
HLtoLL_6	GO:0009523	photosystem II	2.15e-06	10	556	1.79856	Cre02.g082750,Cre03.g198850,Cre06.g261000,Cre06.g278144,Cre08.g372450,Cre09.g396213,Cre10.g452100,Cre11.g801318,Cre12.g509050,Cre12.g550850
HLtoLL_6	GO:0009654	photosystem II oxygen evolving complex	9.84e-06	7	556	1.25899	Cre03.g198850,Cre06.g261000,Cre06.g278144,Cre08.g372450,Cre09.g396213,Cre12.g509050,Cre12.g550850
HLtoLL_6	GO:0016491	oxidoreductase activity	1.59e-05	28	556	5.03597	Cre01.g003200,Cre01.g014350,Cre01.g016514,Cre02.g093650,Cre02.g095069,Cre03.g171300,Cre03.g172000,Cre03.g173450,Cre03.g191850,Cre04.g227400,Cre05.g241400,Cre05.g248250,Cre06.g257601,Cre07.g346050,Cre09.g396300,Cre11.g476500,Cre11.g476750,Cre12.g518900,Cre12.g535950,Cre12.g549852,Cre12.g560900,Cre13.g576800,Cre13.g605650,Cre14.g608800,Cre16.g671450,Cre16.g674050,Cre16.g674950,Cre17.g715500
HLtoLL_6	GO:0019898	extrinsic component of membrane	5.61e-05	6	556	1.07914	Cre03.g198850,Cre06.g278144,Cre08.g372450,Cre09.g396213,Cre12.g509050,Cre12.g550850
HLtoLL_6	GO:0006979	response to oxidative stress	5.61e-05	7	556	1.25899	Cre01.g012150,Cre01.g042050,Cre02.g078300,Cre05.g233900,Cre06.g285150,Cre08.g358525,Cre14.g615100
HLtoLL_6	GO:0016301	kinase activity	0.000465759	6	556	1.07914	Cre02.g082250,Cre03.g185300,Cre06.g291400,Cre12.g554800,Cre16.g681850,Cre17.g734548
HLtoLL_6	GO:0008080	N-acetyltransferase activity	0.00120141	8	556	1.43885	Cre06.g269100,Cre07.g345750,Cre09.g407373,Cre10.g464750,Cre12.g516150,Cre13.g581150,Cre14.g614750,Cre16.g662650
HLtoLL_6	GO:0006457	protein folding	0.0098869	10	556	1.79856	Cre01.g012150,Cre02.g095122,Cre03.g174750,Cre06.g303300,Cre12.g530300,Cre12.g534700,Cre12.g544150,Cre13.g588100,Cre16.g675500,Cre17.g733250
HLtoLL_6	GO:0051287	NAD binding	0.011584	6	556	1.07914	Cre01.g010900,Cre03.g146187,Cre03.g172000,Cre07.g325400,Cre09.g387763,Cre09.g389689
HLtoLL_6	GO:0005737	cytoplasm	0.0236152	13	556	2.33813	Cre01.g015000,Cre03.g146187,Cre03.g185300,Cre03.g208050,Cre06.g263050,Cre06.g272050,Cre06.g291400,Cre07.g325400,Cre09.g389430,Cre09.g389689,Cre10.g424100,Cre12.g514800,Cre13.g603900
HLtoLL_6	GO:0003746	translation elongation factor activity	0.0268873	3	556	0.539568	Cre02.g097400,Cre06.g263050,Cre11.g467553
HLtoLL_6	GO:0015035	protein disulfide oxidoreductase activity	0.0268873	5	556	0.899281	Cre03.g157800,Cre05.g243050,Cre06.g278183,Cre07.g319100,Cre14.g801627
HLtoLL_6	GO:0016671	oxidoreductase activity, acting on a sulfur group of donors, disulfide as acceptor	0.0339886	3	556	0.539568	Cre01.g012150,Cre01.g042050,Cre14.g615100
HLtoLL_6	GO:0005975	carbohydrate metabolic process	0.0366542	9	556	1.61871	Cre02.g117500,Cre03.g185550,Cre06.g278210,Cre08.g370650,Cre09.g387763,Cre12.g510650,Cre12.g527950,Cre12.g554800,Cre16.g677450
HLtoLL_6	GO:0006633	fatty acid biosynthetic process	0.0447595	4	556	0.719424	Cre03.g172000,Cre03.g208050,Cre04.g216950,Cre07.g335300
HLtoLL_6	GO:0003824	catalytic activity	0.0447595	23	556	4.13669	Cre01.g055408,Cre02.g077451,Cre03.g144807,Cre03.g171300,Cre03.g194200,Cre03.g200250,Cre04.g216950,Cre05.g234550,Cre05.g234700,Cre06.g272050,Cre07.g335300,Cre07.g353450,Cre09.g417050,Cre10.g435800,Cre12.g485550,Cre12.g497652,Cre12.g497700,Cre13.g566650,Cre14.g621650,Cre16.g677450,Cre17.g706800,Cre17.g722800,Cre17.g734548
HLtoLL_6	GO:0009055	electron carrier activity	0.0480931	6	556	1.07914	Cre03.g182551,Cre06.g278183,Cre07.g319100,Cre12.g535950,Cre14.g626700,Cre16.g670950
HLtoLL_6	GO:0051537	2 iron, 2 sulfur cluster binding	0.049585	4	556	0.719424	Cre02.g093650,Cre03.g173450,Cre11.g476500,Cre14.g626700
HLtoLL_6	GO:0045454	cell redox homeostasis	0.049585	6	556	1.07914	Cre01.g016514,Cre03.g157800,Cre05.g243050,Cre06.g278183,Cre07.g319100,Cre14.g801627
HLtoLL_8	GO:0003735	structural constituent of ribosome	0.00258057	16	499	3.20641	Cre01.g053600,Cre02.g106750,Cre03.g181350,Cre05.g242950,Cre05.g800510,Cre06.g278224,Cre06.g293700,Cre09.g388282,Cre09.g405200,Cre11.g467702,Cre13.g579150,Cre13.g588310,Cre14.g614950,Cre16.g653601,Cre17.g727350,Cre17.g731250
HLtoLL_8	GO:0006412	translation	0.00258057	17	499	3.40681	Cre01.g053600,Cre02.g106750,Cre03.g181350,Cre05.g242950,Cre05.g800510,Cre06.g278224,Cre06.g293700,Cre09.g388282,Cre09.g405200,Cre11.g467702,Cre13.g579150,Cre13.g588310,Cre14.g614950,Cre14.g618700,Cre16.g653601,Cre17.g727350,Cre17.g731250
HLtoLL_8	GO:0005840	ribosome	0.00319067	15	499	3.00601	Cre01.g053600,Cre02.g106750,Cre03.g181350,Cre05.g242950,Cre05.g800510,Cre06.g278224,Cre06.g293700,Cre09.g388282,Cre09.g405200,Cre11.g467702,Cre13.g579150,Cre14.g614950,Cre16.g653601,Cre17.g727350,Cre17.g731250
HLtoLL_8	GO:0005743	mitochondrial inner membrane	0.00369826	4	499	0.801603	Cre03.g156950,Cre12.g505950,Cre13.g568800,Cre17.g732850
HLtoLL_8	GO:0006457	protein folding	0.0400168	9	499	1.80361	Cre03.g178450,Cre07.g342250,Cre09.g393200,Cre09.g405400,Cre10.g466850,Cre12.g533800,Cre12.g544200,Cre12.g551500,Cre13.g603950
HLtoLL_8	GO:0016651	oxidoreductase activity, acting on NAD(P)H	0.0496179	3	499	0.601202	Cre10.g422600,Cre12.g496750,Cre13.g568800
HLtoLL_9	GO:0006260	DNA replication	1.61e-15	19	552	3.44203	Cre01.g023150,Cre03.g178650,Cre03.g179961,Cre03.g199400,Cre04.g214350,Cre06.g251800,Cre06.g295700,Cre07.g316850,Cre07.g337150,Cre07.g338000,Cre08.g374050,Cre10.g455850,Cre12.g492950,Cre12.g521200,Cre12.g527300,Cre16.g679950,Cre16.g801985,Cre17.g718850,Cre17.g744247
HLtoLL_9	GO:0006886	intracellular protein transport	6.5e-07	16	552	2.89855	Cre02.g086700,Cre02.g091150,Cre02.g101400,Cre03.g146487,Cre03.g155650,Cre03.g180850,Cre03.g203750,Cre04.g217921,Cre05.g234665,Cre06.g278345,Cre07.g318450,Cre08.g363950,Cre11.g478156,Cre13.g565850,Cre16.g683950,Cre16.g685901
HLtoLL_9	GO:0004298	threonine-type endopeptidase activity	6.5e-06	7	552	1.26812	Cre06.g267500,Cre06.g304300,Cre10.g461950,Cre12.g531100,Cre14.g619550,Cre17.g724350,Cre26.g756797
HLtoLL_9	GO:0005839	proteasome core complex	6.5e-06	7	552	1.26812	Cre06.g267500,Cre06.g304300,Cre10.g461950,Cre12.g531100,Cre14.g619550,Cre17.g724350,Cre26.g756797
HLtoLL_9	GO:0051603	proteolysis involved in cellular protein catabolic process	6.5e-06	7	552	1.26812	Cre06.g267500,Cre06.g304300,Cre10.g461950,Cre12.g531100,Cre14.g619550,Cre17.g724350,Cre26.g756797
HLtoLL_9	GO:0005488	binding	4.55e-05	23	552	4.16667	Cre01.g005050,Cre01.g010650,Cre02.g101400,Cre03.g146487,Cre03.g177053,Cre04.g215850,Cre04.g217921,Cre05.g234665,Cre06.g252100,Cre07.g334100,Cre10.g438200,Cre11.g478156,Cre11.g481093,Cre12.g497900,Cre12.g524100,Cre13.g575250,Cre13.g578100,Cre13.g605050,Cre14.g617050,Cre16.g685901,Cre16.g688190,Cre17.g725450,Cre18.g749247
HLtoLL_9	GO:0006457	protein folding	0.000150112	13	552	2.35507	Cre01.g038400,Cre02.g080650,Cre02.g106150,Cre06.g262300,Cre07.g320150,Cre07.g357900,Cre09.g386750,Cre09.g398067,Cre10.g443250,Cre10.g460600,Cre11.g478700,Cre11.g478750,Cre12.g495951
HLtoLL_9	GO:0005634	nucleus	0.000150112	24	552	4.34783	Cre01.g023150,Cre01.g029450,Cre02.g089850,Cre03.g178650,Cre03.g179961,Cre03.g186500,Cre03.g187550,Cre03.g192550,Cre03.g199400,Cre04.g215850,Cre06.g255450,Cre06.g295700,Cre07.g338000,Cre09.g391949,Cre09.g394843,Cre10.g432000,Cre10.g433750,Cre10.g455850,Cre11.g469450,Cre12.g506050,Cre12.g514450,Cre12.g556911,Cre16.g801985,Cre17.g718850
HLtoLL_9	GO:0004175	endopeptidase activity	0.000167034	5	552	0.905797	Cre06.g304300,Cre10.g461950,Cre12.g531100,Cre14.g619550,Cre17.g724350
HLtoLL_9	GO:0016192	vesicle-mediated transport	0.000194596	9	552	1.63043	Cre02.g101400,Cre03.g145607,Cre03.g155650,Cre04.g217921,Cre05.g234665,Cre11.g478156,Cre12.g521350,Cre12.g558250,Cre13.g565850
HLtoLL_9	GO:0016616	oxidoreductase activity, acting on the CH-OH group of donors, NAD or NADP as acceptor	0.000220734	7	552	1.26812	Cre02.g083800,Cre02.g143250,Cre02.g145800,Cre03.g194850,Cre04.g214502,Cre06.g278185,Cre07.g357200
HLtoLL_9	GO:0003678	DNA helicase activity	0.000261425	6	552	1.08696	Cre01.g023150,Cre03.g178650,Cre06.g295700,Cre07.g316850,Cre07.g338000,Cre10.g455850
HLtoLL_9	GO:0008565	protein transporter activity	0.000677502	5	552	0.905797	Cre02.g084050,Cre04.g215850,Cre09.g394100,Cre11.g478156,Cre16.g657850
HLtoLL_9	GO:0003887	DNA-directed DNA polymerase activity	0.00638412	4	552	0.724638	Cre01.g015250,Cre03.g179961,Cre04.g214350,Cre08.g374050
HLtoLL_9	GO:0005198	structural molecule activity	0.00638412	4	552	0.724638	Cre02.g101400,Cre03.g155650,Cre04.g217921,Cre13.g565850
HLtoLL_9	GO:0006281	DNA repair	0.00921974	10	552	1.81159	Cre02.g082000,Cre03.g175850,Cre03.g192550,Cre07.g325716,Cre07.g347600,Cre10.g432000,Cre10.g466400,Cre12.g521200,Cre16.g801985,Cre17.g718850
HLtoLL_9	GO:0005975	carbohydrate metabolic process	0.0101036	10	552	1.81159	Cre01.g032650,Cre02.g117200,Cre02.g145800,Cre03.g190500,Cre03.g194850,Cre03.g200650,Cre04.g214097,Cre06.g258226,Cre06.g278143,Cre08.g373450
HLtoLL_9	GO:0030983	mismatched DNA binding	0.0300769	3	552	0.543478	Cre01.g003463,Cre04.g227000,Cre05.g235750
HLtoLL_9	GO:0051082	unfolded protein binding	0.0306789	6	552	1.08696	Cre01.g038400,Cre02.g080650,Cre07.g320150,Cre07.g357900,Cre09.g386750,Cre10.g443250
HLtoLL_9	GO:0006298	mismatch repair	0.0352628	3	552	0.543478	Cre01.g003463,Cre04.g227000,Cre05.g235750
HLtoLL_10	GO:0006511	ubiquitin-dependent protein catabolic process	8.42e-10	11	555	1.98198	Cre01.g030850,Cre03.g194250,Cre06.g253300,Cre08.g373250,Cre09.g398350,Cre10.g418100,Cre10.g460532,Cre12.g510300,Cre14.g613350,Cre16.g663500,Cre17.g705400
HLtoLL_10	GO:0006457	protein folding	7.19e-09	19	555	3.42342	Cre01.g002300,Cre01.g026550,Cre01.g037400,Cre03.g156750,Cre03.g168450,Cre05.g234639,Cre06.g261650,Cre06.g284900,Cre09.g397200,Cre09.g416750,Cre10.g439100,Cre10.g453900,Cre10.g457000,Cre11.g479050,Cre11.g479850,Cre12.g502750,Cre12.g523150,Cre13.g586300,Cre16.g675550
HLtoLL_10	GO:0000398	mRNA splicing, via spliceosome	7.76e-08	9	555	1.62162	Cre01.g016050,Cre01.g051100,Cre03.g151750,Cre03.g164101,Cre05.g241300,Cre06.g300750,Cre09.g386731,Cre09.g416000,Cre13.g566700
HLtoLL_10	GO:0004298	threonine-type endopeptidase activity	1.85e-07	8	555	1.44144	Cre01.g030850,Cre06.g279000,Cre06.g280850,Cre08.g373250,Cre10.g418100,Cre10.g424400,Cre14.g610950,Cre17.g705400
HLtoLL_10	GO:0005839	proteasome core complex	1.85e-07	8	555	1.44144	Cre01.g030850,Cre06.g279000,Cre06.g280850,Cre08.g373250,Cre10.g418100,Cre10.g424400,Cre14.g610950,Cre17.g705400
HLtoLL_10	GO:0051603	proteolysis involved in cellular protein catabolic process	1.85e-07	8	555	1.44144	Cre01.g030850,Cre06.g279000,Cre06.g280850,Cre08.g373250,Cre10.g418100,Cre10.g424400,Cre14.g610950,Cre17.g705400
HLtoLL_10	GO:0005488	binding	2.97e-06	25	555	4.5045	Cre01.g016570,Cre01.g024950,Cre01.g034000,Cre01.g048600,Cre02.g084650,Cre02.g093300,Cre02.g097250,Cre02.g141506,Cre03.g178700,Cre03.g206900,Cre04.g217935,Cre05.g245550,Cre06.g259800,Cre06.g278168,Cre06.g298350,Cre06.g310000,Cre06.g310750,Cre08.g378500,Cre09.g390319,Cre12.g488850,Cre12.g515250,Cre16.g670261,Cre16.g676197,Cre17.g727950,Cre17.g729250
HLtoLL_10	GO:0004175	endopeptidase activity	5.67e-06	6	555	1.08108	Cre01.g030850,Cre06.g279000,Cre08.g373250,Cre10.g418100,Cre10.g424400,Cre17.g705400
HLtoLL_10	GO:0006886	intracellular protein transport	6.72e-06	14	555	2.52252	Cre01.g034000,Cre02.g084650,Cre02.g097250,Cre02.g108050,Cre02.g118500,Cre02.g141506,Cre06.g262250,Cre06.g278139,Cre06.g292000,Cre06.g310000,Cre06.g310750,Cre10.g447350,Cre12.g488850,Cre16.g685277
HLtoLL_10	GO:0016192	vesicle-mediated transport	2.3e-05	10	555	1.8018	Cre02.g118500,Cre06.g262250,Cre06.g310000,Cre06.g310750,Cre09.g389100,Cre11.g479200,Cre12.g488850,Cre12.g554700,Cre16.g685277,Cre16.g692050
HLtoLL_10	GO:0051082	unfolded protein binding	3.1e-05	10	555	1.8018	Cre01.g026550,Cre03.g156750,Cre03.g168450,Cre05.g234639,Cre09.g397200,Cre09.g416750,Cre10.g439100,Cre12.g502750,Cre12.g523150,Cre16.g670800
HLtoLL_10	GO:0042026	protein refolding	6.65e-05	5	555	0.900901	Cre03.g156750,Cre05.g234639,Cre09.g397200,Cre09.g416750,Cre10.g439100
HLtoLL_10	GO:0006396	RNA processing	0.000124699	10	555	1.8018	Cre06.g251300,Cre06.g307450,Cre07.g345900,Cre10.g455300,Cre12.g513500,Cre12.g526750,Cre13.g568700,Cre14.g621000,Cre16.g665400,Cre16.g670300
HLtoLL_10	GO:0005737	cytoplasm	0.000645256	16	555	2.88288	Cre03.g156750,Cre04.g216600,Cre05.g234639,Cre07.g329700,Cre09.g397200,Cre09.g402450,Cre09.g416750,Cre10.g439100,Cre12.g519450,Cre12.g526750,Cre12.g528550,Cre14.g614900,Cre14.g615050,Cre14.g626900,Cre17.g710150,Cre17.g732300
HLtoLL_10	GO:0006486	protein glycosylation	0.00139552	4	555	0.720721	Cre05.g233303,Cre07.g330100,Cre09.g387245,Cre12.g523300
HLtoLL_10	GO:0000413	protein peptidyl-prolyl isomerization	0.00146584	6	555	1.08108	Cre01.g002300,Cre01.g037400,Cre06.g284900,Cre10.g453900,Cre10.g457000,Cre11.g479850
HLtoLL_10	GO:0003755	peptidyl-prolyl cis-trans isomerase activity	0.00169379	6	555	1.08108	Cre01.g002300,Cre01.g037400,Cre06.g284900,Cre10.g453900,Cre10.g457000,Cre11.g479850
HLtoLL_10	GO:0016021	integral component of membrane	0.00180718	27	555	4.86486	Cre02.g095106,Cre02.g095107,Cre02.g108050,Cre02.g108400,Cre03.g145087,Cre03.g150400,Cre05.g244950,Cre06.g280100,Cre06.g280900,Cre07.g332550,Cre07.g339554,Cre08.g368450,Cre09.g397900,Cre09.g399141,Cre12.g523300,Cre12.g524200,Cre12.g528550,Cre12.g546350,Cre12.g554700,Cre12.g555350,Cre13.g562475,Cre13.g581400,Cre13.g591450,Cre14.g615050,Cre14.g620400,Cre16.g683250,Cre17.g744447
HLtoLL_10	GO:0005783	endoplasmic reticulum	0.00199154	5	555	0.900901	Cre01.g033550,Cre02.g088200,Cre02.g108050,Cre05.g244950,Cre12.g523300
HLtoLL_10	GO:0008536	Ran GTPase binding	0.00234646	4	555	0.720721	Cre01.g034000,Cre02.g084650,Cre02.g097250,Cre02.g141506
HLtoLL_10	GO:0008233	peptidase activity	0.00429863	4	555	0.720721	Cre07.g356150,Cre09.g406800,Cre12.g524200,Cre14.g620400
HLtoLL_10	GO:0016787	hydrolase activity	0.00797239	13	555	2.34234	Cre04.g216600,Cre06.g269950,Cre06.g273500,Cre06.g306850,Cre07.g326800,Cre07.g329700,Cre08.g385450,Cre09.g388171,Cre09.g390000,Cre09.g402450,Cre12.g528500,Cre14.g618860,Cre17.g710150
HLtoLL_10	GO:0008641	small protein activating enzyme activity	0.0162803	3	555	0.540541	Cre01.g002350,Cre09.g386400,Cre09.g408550
HLtoLL_10	GO:0003723	RNA binding	0.0162803	13	555	2.34234	Cre01.g016050,Cre02.g144500,Cre03.g164101,Cre06.g259800,Cre06.g307450,Cre07.g345900,Cre09.g386731,Cre12.g526750,Cre12.g560400,Cre13.g568700,Cre16.g672750,Cre17.g729250,Cre50.g761397
HLtoLL_10	GO:0016853	isomerase activity	0.0203099	3	555	0.540541	Cre01.g033550,Cre02.g088200,Cre06.g262050
HLtoLL_10	GO:0005198	structural molecule activity	0.0401683	3	555	0.540541	Cre02.g118500,Cre06.g310750,Cre13.g592450
HLtoLL_11	GO:0003824	catalytic activity	3.09e-06	41	666	6.15616	Cre01.g063632,Cre01.g071662,Cre01.g800102,Cre02.g081350,Cre02.g091850,Cre02.g116450,Cre02.g146050,Cre03.g144847,Cre03.g162650,Cre03.g163050,Cre03.g165700,Cre03.g182450,Cre03.g193850,Cre03.g199423,Cre03.g800413,Cre04.g226050,Cre04.g233302,Cre05.g234636,Cre06.g278260,Cre06.g282800,Cre06.g283400,Cre07.g331250,Cre07.g347100,Cre08.g362450,Cre08.g379450,Cre08.g384750,Cre09.g386113,Cre10.g422500,Cre10.g…
HLtoLL_11	GO:0005975	carbohydrate metabolic process	3.43e-06	18	666	2.7027	Cre01.g012600,Cre02.g112400,Cre02.g116450,Cre03.g171050,Cre03.g181500,Cre03.g200655,Cre07.g320850,Cre07.g336950,Cre07.g347100,Cre08.g362450,Cre08.g379450,Cre08.g384750,Cre10.g421700,Cre10.g423250,Cre10.g437950,Cre11.g478184,Cre12.g483950,Cre12.g552200
HLtoLL_11	GO:0008152	metabolic process	2.09e-05	33	666	4.95495	Cre01.g042750,Cre01.g071662,Cre02.g081350,Cre02.g091850,Cre02.g105500,Cre02.g116450,Cre02.g146050,Cre03.g193850,Cre04.g226050,Cre04.g228350,Cre06.g283400,Cre07.g324550,Cre07.g343700,Cre08.g362450,Cre09.g396650,Cre09.g396700,Cre09.g397400,Cre09.g400219,Cre10.g421700,Cre10.g431650,Cre11.g467350,Cre12.g500150,Cre12.g527400,Cre12.g537200,Cre12.g549450,Cre12.g560800,Cre13.g592200,Cre16.g695050,Cre16.g…
HLtoLL_11	GO:0006099	tricarboxylic acid cycle	4.35e-05	6	666	0.900901	Cre01.g042750,Cre06.g264200,Cre07.g343700,Cre12.g537200,Cre14.g619133,Cre17.g728800
HLtoLL_11	GO:0046933	proton-transporting ATP synthase activity, rotational mechanism	6.73e-05	6	666	0.900901	Cre02.g116750,Cre10.g420700,Cre11.g467707,Cre15.g635850,Cre16.g680000,Cre17.g698000
HLtoLL_11	GO:0015986	ATP synthesis coupled proton transport	9.33e-05	7	666	1.05105	Cre01.g018800,Cre02.g116750,Cre10.g420700,Cre11.g467707,Cre15.g635850,Cre16.g680000,Cre17.g698000
HLtoLL_11	GO:0004129	cytochrome-c oxidase activity	0.00036408	5	666	0.750751	Cre01.g049500,Cre03.g154350,Cre06.g304350,Cre12.g537450,Cre13.g567600
HLtoLL_11	GO:0016627	oxidoreductase activity, acting on the CH-CH group of donors	0.000985343	6	666	0.900901	Cre01.g020350,Cre03.g199423,Cre11.g467350,Cre13.g578750,Cre14.g619133,Cre16.g695100
HLtoLL_11	GO:0016491	oxidoreductase activity	0.00676558	25	666	3.75375	Cre01.g035350,Cre02.g096350,Cre02.g098850,Cre03.g160200,Cre03.g163350,Cre06.g264200,Cre07.g342750,Cre07.g346800,Cre09.g388800,Cre09.g397400,Cre09.g401515,Cre09.g401750,Cre09.g401997,Cre10.g423250,Cre10.g428500,Cre10.g443050,Cre12.g483950,Cre12.g493500,Cre12.g500150,Cre12.g520200,Cre12.g534350,Cre13.g592200,Cre14.g619133,Cre16.g695050,Cre18.g749847
HLtoLL_11	GO:0004616	phosphogluconate dehydrogenase (decarboxylating) activity	0.00704033	4	666	0.600601	Cre07.g324550,Cre09.g401997,Cre12.g534350,Cre14.g630859
HLtoLL_11	GO:0016616	oxidoreductase activity, acting on the CH-OH group of donors, NAD or NADP as acceptor	0.00704033	6	666	0.900901	Cre04.g214500,Cre07.g324550,Cre10.g421700,Cre10.g423250,Cre12.g483950,Cre17.g728800
HLtoLL_11	GO:0051287	NAD binding	0.00704033	7	666	1.05105	Cre07.g324550,Cre09.g401997,Cre10.g421700,Cre12.g485150,Cre14.g629700,Cre14.g630859,Cre17.g728800
HLtoLL_11	GO:0046961	proton-transporting ATPase activity, rotational mechanism	0.00945889	4	666	0.600601	Cre02.g116750,Cre10.g420700,Cre11.g467707,Cre15.g635850
HLtoLL_11	GO:0004553	hydrolase activity, hydrolyzing O-glycosyl compounds	0.0134173	7	666	1.05105	Cre02.g112400,Cre03.g171050,Cre03.g200655,Cre07.g320850,Cre08.g379450,Cre10.g437950,Cre11.g478184
HLtoLL_11	GO:0006812	cation transport	0.0268909	5	666	0.750751	Cre02.g093700,Cre04.g220200,Cre06.g281400,Cre06.g289150,Cre12.g519500
HLtoLL_11	GO:0020037	heme binding	0.0280383	9	666	1.35135	Cre01.g045700,Cre07.g325000,Cre07.g356250,Cre08.g384000,Cre09.g397734,Cre09.g401886,Cre09.g417150,Cre13.g564800,Cre15.g638500
HLtoLL_11	GO:0005743	mitochondrial inner membrane	0.0437303	3	666	0.45045	Cre02.g113100,Cre09.g386650,Cre12.g537450
HLtoLL_11	GO:0015992	proton transport	0.0437303	3	666	0.45045	Cre01.g054500,Cre02.g116750,Cre17.g698000
HLtoLL_11	GO:0019752	carboxylic acid metabolic process	0.0437303	3	666	0.45045	Cre06.g282800,Cre10.g423250,Cre12.g483950
HLtoLL_12	GO:0008017	microtubule binding	1.2e-11	17	620	2.74194	Cre03.g160450,Cre03.g164050,Cre03.g168800,Cre03.g173700,Cre03.g202000,Cre05.g233100,Cre06.g278125,Cre07.g326050,Cre10.g427750,Cre10.g456350,Cre13.g568450,Cre14.g614050,Cre14.g618150,Cre16.g656700,Cre16.g672200,Cre16.g672497,Cre17.g741200
HLtoLL_12	GO:0005871	kinesin complex	8.62e-06	11	620	1.77419	Cre03.g164050,Cre03.g168800,Cre03.g173700,Cre03.g202000,Cre05.g233100,Cre06.g278125,Cre10.g427750,Cre10.g456350,Cre13.g568450,Cre16.g656700,Cre16.g672497
HLtoLL_12	GO:0003777	microtubule motor activity	2.31e-05	12	620	1.93548	Cre03.g164050,Cre03.g168800,Cre03.g173700,Cre03.g202000,Cre05.g233100,Cre06.g278125,Cre07.g326050,Cre10.g427750,Cre10.g456350,Cre13.g568450,Cre16.g656700,Cre16.g672497
HLtoLL_12	GO:0007018	microtubule-based movement	2.31e-05	12	620	1.93548	Cre03.g164050,Cre03.g168800,Cre03.g173700,Cre03.g202000,Cre05.g233100,Cre06.g278125,Cre07.g326050,Cre10.g427750,Cre10.g456350,Cre13.g568450,Cre16.g656700,Cre16.g672497
HLtoLL_12	GO:0000786	nucleosome	7.23e-05	17	620	2.74194	Cre01.g062172,Cre02.g104800,Cre06.g264600,Cre06.g264650,Cre06.g264800,Cre06.g274800,Cre06.g275900,Cre06.g276550,Cre12.g504550,Cre13.g567450,Cre13.g567700,Cre16.g648550,Cre16.g661450,Cre17.g708600,Cre17.g711750,Cre17.g713450,Cre17.g714550
HLtoLL_12	GO:0046982	protein heterodimerization activity	0.000151034	17	620	2.74194	Cre01.g062172,Cre02.g104800,Cre04.g226400,Cre06.g264600,Cre06.g264650,Cre06.g264800,Cre06.g274800,Cre06.g276550,Cre07.g341800,Cre12.g504550,Cre13.g567700,Cre16.g648550,Cre16.g661450,Cre17.g708600,Cre17.g711750,Cre17.g713450,Cre17.g714550
HLtoLL_12	GO:0005694	chromosome	0.000579994	5	620	0.806452	Cre02.g084800,Cre02.g086650,Cre12.g493400,Cre12.g525050,Cre15.g635800
HLtoLL_12	GO:0005488	binding	0.000639918	22	620	3.54839	Cre01.g024500,Cre01.g032550,Cre01.g053550,Cre02.g090451,Cre03.g149800,Cre03.g154425,Cre03.g157950,Cre03.g159550,Cre03.g162400,Cre05.g241150,Cre05.g246300,Cre06.g278095,Cre06.g278269,Cre06.g281200,Cre08.g362500,Cre08.g377450,Cre09.g412750,Cre10.g432500,Cre12.g490250,Cre14.g612000,Cre16.g684100,Cre17.g736400
HLtoLL_12	GO:0005874	microtubule	0.00544204	4	620	0.645161	Cre03.g172650,Cre03.g190950,Cre06.g299300,Cre17.g747847
HLtoLL_12	GO:0006281	DNA repair	0.00909184	11	620	1.77419	Cre02.g100000,Cre03.g158550,Cre03.g181650,Cre04.g227750,Cre06.g294200,Cre06.g296150,Cre10.g427600,Cre10.g440200,Cre12.g490150,Cre16.g651000,Cre17.g746347
HLtoLL_12	GO:0005634	nucleus	0.025513	20	620	3.22581	Cre02.g078700,Cre02.g100000,Cre02.g106250,Cre03.g167550,Cre05.g239250,Cre06.g264600,Cre06.g274800,Cre06.g275900,Cre06.g292950,Cre06.g307600,Cre08.g370401,Cre08.g376350,Cre09.g392542,Cre13.g567450,Cre13.g567700,Cre13.g607500,Cre16.g648550,Cre16.g651000,Cre16.g668200,Cre17.g734050
HLtoLL_12	GO:0006265	DNA topological change	0.0344718	3	620	0.483871	Cre01.g009250,Cre02.g084800,Cre10.g440750
HLtoLL_12	GO:0043234	protein complex	0.0344718	3	620	0.483871	Cre03.g172650,Cre03.g190950,Cre06.g299300
HLtoLL_12	GO:0051258	protein polymerization	0.0344718	3	620	0.483871	Cre03.g172650,Cre03.g190950,Cre06.g299300
HLtoLL_12	GO:0006260	DNA replication	0.0344718	6	620	0.967742	Cre02.g100000,Cre06.g292950,Cre06.g294200,Cre12.g490150,Cre12.g503150,Cre16.g651000
HLtoLL_12	GO:0007017	microtubule-based process	0.0432884	3	620	0.483871	Cre03.g172650,Cre03.g190950,Cre06.g299300
HLtoLL_13	GO:0001522	pseudouridine synthesis	0.00433352	7	673	1.04012	Cre01.g007651,Cre02.g086050,Cre09.g405150,Cre10.g467100,Cre11.g474850,Cre13.g591501,Cre16.g689100
HLtoLL_13	GO:0009982	pseudouridine synthase activity	0.00723948	6	673	0.89153	Cre01.g007651,Cre02.g086050,Cre09.g405150,Cre11.g474850,Cre13.g591501,Cre16.g689100
HLtoLL_13	GO:0009451	RNA modification	0.0108593	6	673	0.89153	Cre01.g007651,Cre02.g086050,Cre09.g405150,Cre11.g474850,Cre13.g591501,Cre16.g689100
HLtoLL_13	GO:0019825	oxygen binding	0.013329	4	673	0.594354	Cre07.g351100,Cre16.g661300,Cre16.g662750,Cre16.g663000
HLtoLL_13	GO:0003723	RNA binding	0.0279356	16	673	2.37741	Cre01.g007651,Cre01.g027350,Cre02.g074511,Cre02.g086050,Cre03.g155800,Cre04.g214501,Cre05.g238950,Cre09.g405150,Cre10.g422000,Cre11.g474850,Cre13.g566150,Cre13.g591501,Cre13.g606200,Cre14.g630301,Cre16.g689100,Cre17.g746647
HLtoLL_14	GO:0006886	intracellular protein transport	7.27e-07	14	388	3.60825	Cre01.g047550,Cre02.g146600,Cre03.g189250,Cre09.g390763,Cre09.g404350,Cre10.g452650,Cre11.g468300,Cre12.g487850,Cre12.g520550,Cre12.g560150,Cre13.g577500,Cre15.g641800,Cre16.g664500,Cre16.g676650
HLtoLL_14	GO:0016192	vesicle-mediated transport	4.35e-06	10	388	2.57732	Cre02.g146600,Cre04.g224750,Cre04.g225900,Cre07.g333950,Cre11.g467699,Cre12.g507450,Cre12.g549950,Cre13.g577500,Cre13.g588550,Cre16.g676650
HLtoLL_14	GO:0007264	small GTPase mediated signal transduction	2.84e-05	8	388	2.06186	Cre01.g047550,Cre03.g189250,Cre09.g390763,Cre11.g468300,Cre12.g487850,Cre12.g560150,Cre15.g641800,Cre16.g664500
HLtoLL_14	GO:0006810	transport	8.32e-05	14	388	3.60825	Cre01.g041050,Cre02.g141900,Cre02.g146600,Cre03.g151400,Cre04.g224700,Cre04.g224750,Cre04.g225900,Cre07.g321951,Cre07.g348600,Cre09.g389356,Cre12.g549950,Cre13.g577500,Cre14.g616900,Cre16.g687518
HLtoLL_14	GO:0006913	nucleocytoplasmic transport	0.000431574	5	388	1.28866	Cre01.g047550,Cre03.g189250,Cre09.g390763,Cre12.g560150,Cre15.g641800
HLtoLL_14	GO:0015031	protein transport	0.00138696	7	388	1.80412	Cre01.g047550,Cre02.g089900,Cre03.g189250,Cre09.g390763,Cre12.g560150,Cre15.g641800,Cre16.g676650
HLtoLL_14	GO:0003924	GTPase activity	0.0024988	8	388	2.06186	Cre01.g047550,Cre02.g098450,Cre03.g189250,Cre04.g212650,Cre05.g245950,Cre09.g390763,Cre12.g560150,Cre15.g641800
HLtoLL_14	GO:0044237	cellular metabolic process	0.00659003	4	388	1.03093	Cre07.g313185,Cre10.g428550,Cre12.g558650,Cre16.g687518
HLtoLL_14	GO:0005525	GTP binding	0.00666541	10	388	2.57732	Cre01.g047550,Cre02.g098450,Cre03.g189250,Cre05.g245950,Cre09.g390763,Cre11.g468300,Cre12.g487850,Cre12.g560150,Cre15.g641800,Cre16.g664500
HLtoLL_14	GO:0016021	integral component of membrane	0.00995615	20	388	5.15464	Cre01.g019850,Cre02.g089900,Cre02.g099650,Cre02.g141900,Cre03.g151400,Cre04.g224750,Cre04.g225900,Cre05.g242350,Cre07.g348600,Cre11.g467554,Cre12.g508700,Cre12.g549950,Cre13.g580150,Cre14.g616900,Cre14.g627350,Cre14.g627950,Cre16.g662250,Cre17.g722000,Cre17.g723350,Cre17.g730650
HLtoLL_14	GO:0008237	metallopeptidase activity	0.0352917	3	388	0.773196	Cre04.g213250,Cre09.g402256,Cre17.g736650
HLtoLL_14	GO:0005215	transporter activity	0.0407699	6	388	1.54639	Cre03.g151400,Cre04.g224700,Cre07.g321951,Cre09.g389356,Cre10.g445000,Cre17.g722000
HLtoLL_15	GO:0008152	metabolic process	4.58e-05	27	472	5.72034	Cre01.g004500,Cre01.g029000,Cre01.g047600,Cre02.g800262,Cre03.g181400,Cre03.g213313,Cre05.g246400,Cre06.g252550,Cre06.g252650,Cre06.g261800,Cre06.g278215,Cre06.g281250,Cre07.g344400,Cre07.g344550,Cre07.g352450,Cre10.g463150,Cre11.g467612,Cre11.g481500,Cre12.g500500,Cre12.g501050,Cre12.g517150,Cre12.g520350,Cre13.g563200,Cre13.g573800,Cre15.g643550,Cre16.g659400,Cre17.g722150
HLtoLL_15	GO:0016671	oxidoreductase activity, acting on a sulfur group of donors, disulfide as acceptor	0.000404038	5	472	1.05932	Cre03.g195850,Cre06.g257650,Cre10.g464850,Cre12.g517150,Cre14.g615000
HLtoLL_15	GO:0015991	ATP hydrolysis coupled proton transport	0.000678243	6	472	1.27119	Cre01.g027800,Cre02.g076350,Cre03.g176250,Cre10.g446550,Cre10.g461050,Cre17.g734500
HLtoLL_15	GO:0009058	biosynthetic process	0.00157413	8	472	1.69492	Cre03.g181400,Cre03.g207825,Cre05.g239100,Cre06.g257950,Cre06.g306400,Cre10.g451950,Cre12.g502200,Cre12.g550700
HLtoLL_15	GO:0003993	acid phosphatase activity	0.00299974	4	472	0.847458	Cre01.g002050,Cre11.g468500,Cre13.g568600,Cre16.g686500
HLtoLL_15	GO:0016226	iron-sulfur cluster assembly	0.00299974	4	472	0.847458	Cre09.g400775,Cre11.g475350,Cre12.g504150,Cre18.g748447
HLtoLL_15	GO:0005737	cytoplasm	0.00299974	14	472	2.9661	Cre02.g087950,Cre02.g090850,Cre03.g144204,Cre03.g160500,Cre03.g189400,Cre03.g193800,Cre06.g279150,Cre06.g308850,Cre11.g475350,Cre11.g481500,Cre12.g515650,Cre13.g582800,Cre13.g587050,Cre17.g697450
HLtoLL_15	GO:0003824	catalytic activity	0.00299974	25	472	5.29661	Cre01.g015550,Cre01.g020918,Cre01.g053288,Cre02.g105150,Cre03.g144627,Cre03.g149250,Cre03.g167051,Cre03.g201300,Cre04.g212300,Cre06.g257950,Cre06.g258733,Cre06.g278103,Cre06.g278215,Cre06.g280950,Cre10.g429050,Cre10.g463150,Cre11.g481500,Cre12.g517150,Cre12.g558450,Cre13.g565450,Cre13.g570550,Cre14.g614300,Cre15.g643550,Cre17.g722150,Cre17.g732050
HLtoLL_15	GO:0046961	proton-transporting ATPase activity, rotational mechanism	0.0032838	4	472	0.847458	Cre01.g027800,Cre10.g446550,Cre10.g461050,Cre17.g734500
HLtoLL_15	GO:0003743	translation initiation factor activity	0.0032838	5	472	1.05932	Cre06.g308850,Cre12.g490000,Cre12.g515650,Cre12.g531550,Cre17.g697450
HLtoLL_15	GO:0006979	response to oxidative stress	0.0032838	5	472	1.05932	Cre03.g195850,Cre06.g257650,Cre10.g458450,Cre10.g464850,Cre14.g615000
HLtoLL_15	GO:0004812	aminoacyl-tRNA ligase activity	0.0034112	6	472	1.27119	Cre02.g087950,Cre03.g145727,Cre03.g160500,Cre03.g189400,Cre03.g193800,Cre06.g279150
HLtoLL_15	GO:0006418	tRNA aminoacylation for protein translation	0.0034112	6	472	1.27119	Cre02.g087950,Cre03.g145727,Cre03.g160500,Cre03.g189400,Cre03.g193800,Cre06.g279150
HLtoLL_15	GO:0006813	potassium ion transport	0.00398513	5	472	1.05932	Cre01.g035800,Cre03.g149450,Cre10.g445050,Cre12.g502600,Cre16.g687450
HLtoLL_15	GO:0003924	GTPase activity	0.00539192	8	472	1.69492	Cre02.g078100,Cre02.g079550,Cre03.g191050,Cre06.g263450,Cre06.g284750,Cre12.g517400,Cre13.g569200,Cre17.g724150
HLtoLL_15	GO:0005525	GTP binding	0.00564401	11	472	2.33051	Cre02.g078100,Cre02.g079550,Cre03.g191050,Cre06.g252450,Cre06.g263450,Cre06.g284750,Cre08.g375200,Cre12.g486250,Cre12.g517400,Cre13.g569200,Cre17.g724150
HLtoLL_15	GO:0008168	methyltransferase activity	0.0125251	9	472	1.90678	Cre01.g029000,Cre01.g055469,Cre02.g800262,Cre06.g281250,Cre07.g324200,Cre09.g393050,Cre11.g467612,Cre12.g500500,Cre16.g677600
HLtoLL_15	GO:0005096	GTPase activator activity	0.0165121	3	472	0.635593	Cre06.g307350,Cre09.g386550,Cre17.g722100
HLtoLL_15	GO:0030170	pyridoxal phosphate binding	0.0200259	5	472	1.05932	Cre02.g146250,Cre03.g144627,Cre06.g257950,Cre06.g306400,Cre10.g451950
HLtoLL_15	GO:0000049	tRNA binding	0.0200312	3	472	0.635593	Cre02.g078100,Cre02.g087950,Cre03.g145967
HLtoLL_15	GO:0016887	ATPase activity	0.0205383	10	472	2.11864	Cre01.g023787,Cre02.g090850,Cre02.g095200,Cre09.g395750,Cre11.g467575,Cre12.g485800,Cre13.g604150,Cre17.g725200,Cre17.g743547,Cre24.g755097
HLtoLL_15	GO:0051287	NAD binding	0.0220453	5	472	1.05932	Cre06.g268750,Cre06.g278148,Cre07.g344400,Cre07.g344550,Cre12.g511150
HLtoLL_15	GO:0008324	cation transmembrane transporter activity	0.0425215	3	472	0.635593	Cre03.g149450,Cre10.g445050,Cre12.g502600
HLtoLL_15	GO:0006508	proteolysis	0.0425215	12	472	2.54237	Cre01.g020918,Cre02.g088400,Cre02.g110600,Cre03.g204350,Cre06.g279750,Cre08.g377700,Cre09.g407700,Cre09.g414800,Cre12.g485800,Cre12.g498500,Cre16.g668950,Cre17.g720050
HLtoLL_15	GO:0016779	nucleotidyltransferase activity	0.0449191	3	472	0.635593	Cre03.g207825,Cre12.g502200,Cre17.g726000
HLtoLL_15	GO:0015031	protein transport	0.0449191	5	472	1.05932	Cre03.g158250,Cre03.g191050,Cre08.g375200,Cre12.g486250,Cre12.g517400
HLtoLL_15	GO:0000166	nucleotide binding	0.0449191	8	472	1.69492	Cre02.g087950,Cre03.g145727,Cre03.g160500,Cre03.g189400,Cre03.g193800,Cre06.g263950,Cre06.g279150,Cre09.g406400
HLtoLL_15	GO:0005506	iron ion binding	0.0449191	8	472	1.69492	Cre07.g315150,Cre07.g340850,Cre08.g369300,Cre10.g466700,Cre12.g504150,Cre16.g683550,Cre18.g748447,Cre24.g755197
HLtoLL_16	GO:0003735	structural constituent of ribosome	1.69e-75	68	283	24.0283	Cre01.g007051,Cre01.g011000,Cre01.g027000,Cre01.g039250,Cre01.g040000,Cre01.g047750,Cre02.g075700,Cre02.g091100,Cre02.g101350,Cre02.g102250,Cre02.g106600,Cre03.g203450,Cre04.g211800,Cre04.g214503,Cre05.g234637,Cre06.g257150,Cre06.g272800,Cre06.g272950,Cre06.g273600,Cre06.g278135,Cre06.g282500,Cre06.g289550,Cre06.g290950,Cre06.g308250,Cre06.g310700,Cre07.g325746,Cre07.g331900,Cre07.g357850,Cre08.g…
HLtoLL_16	GO:0006412	translation	5.27e-74	68	283	24.0283	Cre01.g007051,Cre01.g011000,Cre01.g027000,Cre01.g039250,Cre01.g040000,Cre01.g047750,Cre02.g075700,Cre02.g091100,Cre02.g101350,Cre02.g102250,Cre02.g106600,Cre03.g203450,Cre04.g211800,Cre04.g214503,Cre05.g234637,Cre06.g257150,Cre06.g272800,Cre06.g272950,Cre06.g273600,Cre06.g278135,Cre06.g282500,Cre06.g289550,Cre06.g290950,Cre06.g308250,Cre06.g310700,Cre07.g325746,Cre07.g331900,Cre07.g357850,Cre08.g…
HLtoLL_16	GO:0005840	ribosome	3.14e-71	64	283	22.6148	Cre01.g007051,Cre01.g011000,Cre01.g027000,Cre01.g039250,Cre01.g047750,Cre02.g075700,Cre02.g091100,Cre02.g102250,Cre02.g106600,Cre03.g203450,Cre04.g211800,Cre04.g214503,Cre05.g234637,Cre06.g257150,Cre06.g272800,Cre06.g272950,Cre06.g273600,Cre06.g278135,Cre06.g282500,Cre06.g289550,Cre06.g308250,Cre06.g310700,Cre07.g325746,Cre07.g331900,Cre07.g357850,Cre08.g358556,Cre08.g360900,Cre09.g388200,Cre09.g…
HLtoLL_16	GO:0005622	intracellular	2.01e-40	48	283	16.9611	Cre01.g011000,Cre02.g075700,Cre02.g091100,Cre03.g203450,Cre04.g214503,Cre06.g257150,Cre06.g272800,Cre06.g272950,Cre06.g278135,Cre06.g282500,Cre06.g289550,Cre06.g308250,Cre06.g310700,Cre07.g325746,Cre07.g331900,Cre07.g357850,Cre08.g358556,Cre08.g359750,Cre09.g388200,Cre09.g400650,Cre09.g800985,Cre10.g417700,Cre10.g420750,Cre10.g430400,Cre10.g432800,Cre10.g456200,Cre10.g459250,Cre11.g467578,Cre12.g…
HLtoLL_16	GO:0015935	small ribosomal subunit	7.15e-10	8	283	2.82686	Cre01.g039250,Cre02.g102250,Cre06.g290950,Cre08.g359750,Cre08.g360900,Cre10.g432800,Cre12.g504200,Cre16.g801914
HLtoLL_16	GO:0015934	large ribosomal subunit	0.00101484	4	283	1.41343	Cre01.g040000,Cre02.g101350,Cre12.g532550,Cre13.g568900
HLtoLL_16	GO:0003723	RNA binding	0.0218102	9	283	3.18021	Cre01.g039250,Cre02.g101350,Cre02.g102250,Cre02.g103550,Cre02.g144002,Cre03.g158150,Cre06.g272950,Cre06.g308250,Cre08.g359750
